# Supplementary material for: A high-resolution 7-Tesla fMRI dataset from complex natural stimulation with an audio movie
Source: Sci Data. 2014 May 27;1:140003. doi: 10.1038/sdata.2014.3 (PMC4322572; doi:10.1038/sdata.2014.3)
Supplement: Supplementary file 1 [file sdata20143-isa1.zip]

Archive with 5 entries (5 files):
- i_Investigation.txt
- s_study.txt
- a_assay_fmri-all.txt
- a_assay_physiology-all.txt
- a_assay_smri-all.txt
