# Supplementary material for: A high-resolution 7-Tesla fMRI dataset from complex natural stimulation with an audio movie
Source: Sci Data. 2014 May 27;1:140003. doi: 10.1038/sdata.2014.3 (PMC4322572; doi:10.1038/sdata.2014.3)
Supplement: Supplementary file 1 [file sdata20143-isa1.zip › a_assay_fmri-all.txt]

Sample Name	Protocol REF	Protocol REF	Protocol REF	Protocol REF	Parameter Value[instrument]	Term Source REF	Term Accession Number	Parameter Value[manufacturer]	Term Source REF	Term Accession Number	Parameter Value[magnetic field strength]	Term Source REF	Term Accession Number	Assay Name	Raw Data File	Comment[file format]	Comment[MD5 checksum]	Comment[Data Repository]	Comment[Data Record Accession]	Protocol REF	Data Transformation Name	Derived Data File	Comment[file format]	Comment[MD5 checksum]	Comment[Data Repository]	Comment[Data Record Accession]	Protocol REF	Data Transformation Name	Derived Data File	Comment[file format]	Comment[MD5 checksum]	Comment[Data Repository]	Comment[Data Record Accession]
1_participant	Stimulus	Stimulation setup	Response-/ synchronization setup	Functional MRI data acquisition	whole-body 7Tesla Siemens MAGNETOM magnetic resonance scanner			Siemens			7 Tesla			fmri_1_1	tar:https://openfmri.org/system/files/bold_raw.tar!/sub001/BOLD/task001_run001/bold.nii.gz	NifTI format	a193409ef93d28be579c28a0a6b331d5	OpenfMRI	ds000113	Distortion correction	DoCo1	tar:https://openfmri.org/system/files/bold_dico_task001.tar!/sub001/BOLD/task001_run001/bold_dico.nii.gz	NifTI format	53f80243ac26f373589e36bcd8ce91ff	OpenfMRI	ds000113	Affine transformation	AfTr1	tar:https://openfmri.org/system/files/bold_algnd_grpbold7Tad_lin_task001.tar!/sub001/BOLD/task001_run001/bold_dico_dico7Tad2grpbold7Tad.nii.gz	NifTI format	cbbfe027be34ec77acaa4fde7c540e65	OpenfMRI	ds000113
1_participant	Stimulus	Stimulation setup	Response-/ synchronization setup	Functional MRI data acquisition	whole-body 7Tesla Siemens MAGNETOM magnetic resonance scanner			Siemens			7 Tesla			fmri_1_2	tar:https://openfmri.org/system/files/bold_raw.tar!/sub001/BOLD/task001_run002/bold.nii.gz	NifTI format	4ff7a2fa476495d24dd9568779203451	OpenfMRI	ds000113	Distortion correction	DoCo2	tar:https://openfmri.org/system/files/bold_dico_task001.tar!/sub001/BOLD/task001_run002/bold_dico.nii.gz	NifTI format	740f622fb0c6898ff15ceb2186375084	OpenfMRI	ds000113	Affine transformation	AfTr2	tar:https://openfmri.org/system/files/bold_algnd_grpbold7Tad_lin_task001.tar!/sub001/BOLD/task001_run002/bold_dico_dico7Tad2grpbold7Tad.nii.gz	NifTI format	0e1af87961bb14e8ea330a78c4685bf3	OpenfMRI	ds000113
1_participant	Stimulus	Stimulation setup	Response-/ synchronization setup	Functional MRI data acquisition	whole-body 7Tesla Siemens MAGNETOM magnetic resonance scanner			Siemens			7 Tesla			fmri_1_3	tar:https://openfmri.org/system/files/bold_raw.tar!/sub001/BOLD/task001_run003/bold.nii.gz	NifTI format	8136e946c7c94177636861430185d25b	OpenfMRI	ds000113	Distortion correction	DoCo3	tar:https://openfmri.org/system/files/bold_dico_task001.tar!/sub001/BOLD/task001_run003/bold_dico.nii.gz	NifTI format	f78b97d25525d0aa1c75b856873e6060	OpenfMRI	ds000113	Affine transformation	AfTr3	tar:https://openfmri.org/system/files/bold_algnd_grpbold7Tad_lin_task001.tar!/sub001/BOLD/task001_run003/bold_dico_dico7Tad2grpbold7Tad.nii.gz	NifTI format	70969b4e7f6739682226557888886343	OpenfMRI	ds000113
1_participant	Stimulus	Stimulation setup	Response-/ synchronization setup	Functional MRI data acquisition	whole-body 7Tesla Siemens MAGNETOM magnetic resonance scanner			Siemens			7 Tesla			fmri_1_4	tar:https://openfmri.org/system/files/bold_raw.tar!/sub001/BOLD/task001_run004/bold.nii.gz	NifTI format	e49f4630df10adabd331f14f84bfd7f4	OpenfMRI	ds000113	Distortion correction	DoCo4	tar:https://openfmri.org/system/files/bold_dico_task001.tar!/sub001/BOLD/task001_run004/bold_dico.nii.gz	NifTI format	f0af379bb0d61898595392d2dffaa4f3	OpenfMRI	ds000113	Affine transformation	AfTr4	tar:https://openfmri.org/system/files/bold_algnd_grpbold7Tad_lin_task001.tar!/sub001/BOLD/task001_run004/bold_dico_dico7Tad2grpbold7Tad.nii.gz	NifTI format	eddddc65963dd585886ed28aeb1dfa7f	OpenfMRI	ds000113
1_participant	Stimulus	Stimulation setup	Response-/ synchronization setup	Functional MRI data acquisition	whole-body 7Tesla Siemens MAGNETOM magnetic resonance scanner			Siemens			7 Tesla			fmri_1_5	tar:https://openfmri.org/system/files/bold_raw.tar!/sub001/BOLD/task001_run005/bold.nii.gz	NifTI format	46abd268e694cf178833bb99fb300560	OpenfMRI	ds000113	Distortion correction	DoCo5	tar:https://openfmri.org/system/files/bold_dico_task001.tar!/sub001/BOLD/task001_run005/bold_dico.nii.gz	NifTI format	f455c2fa3286659ddc353539eb9fd416	OpenfMRI	ds000113	Affine transformation	AfTr5	tar:https://openfmri.org/system/files/bold_algnd_grpbold7Tad_lin_task001.tar!/sub001/BOLD/task001_run005/bold_dico_dico7Tad2grpbold7Tad.nii.gz	NifTI format	bf36df24cbb5d9ff037db66cecafc210	OpenfMRI	ds000113
1_participant	Stimulus	Stimulation setup	Response-/ synchronization setup	Functional MRI data acquisition	whole-body 7Tesla Siemens MAGNETOM magnetic resonance scanner			Siemens			7 Tesla			fmri_1_6	tar:https://openfmri.org/system/files/bold_raw.tar!/sub001/BOLD/task001_run006/bold.nii.gz	NifTI format	8de1b931be4a1d33dce4eadda0329819	OpenfMRI	ds000113	Distortion correction	DoCo6	tar:https://openfmri.org/system/files/bold_dico_task001.tar!/sub001/BOLD/task001_run006/bold_dico.nii.gz	NifTI format	ea263db7a18ba76524e82166f8b99e7e	OpenfMRI	ds000113	Affine transformation	AfTr6	tar:https://openfmri.org/system/files/bold_algnd_grpbold7Tad_lin_task001.tar!/sub001/BOLD/task001_run006/bold_dico_dico7Tad2grpbold7Tad.nii.gz	NifTI format	c4a255f16e6c20d63e52e4768e39484c	OpenfMRI	ds000113
1_participant	Stimulus	Stimulation setup	Response-/ synchronization setup	Functional MRI data acquisition	whole-body 7Tesla Siemens MAGNETOM magnetic resonance scanner			Siemens			7 Tesla			fmri_1_7	tar:https://openfmri.org/system/files/bold_raw.tar!/sub001/BOLD/task001_run007/bold.nii.gz	NifTI format	eed8f9f6f58791a68bea5448b9fa5172	OpenfMRI	ds000113	Distortion correction	DoCo7	tar:https://openfmri.org/system/files/bold_dico_task001.tar!/sub001/BOLD/task001_run007/bold_dico.nii.gz	NifTI format	a2028ce5ecfe8db40fa9a31769a771f6	OpenfMRI	ds000113	Affine transformation	AfTr7	tar:https://openfmri.org/system/files/bold_algnd_grpbold7Tad_lin_task001.tar!/sub001/BOLD/task001_run007/bold_dico_dico7Tad2grpbold7Tad.nii.gz	NifTI format	c4169a38b753115e699e60d77067400b	OpenfMRI	ds000113
1_participant	Stimulus	Stimulation setup	Response-/ synchronization setup	Functional MRI data acquisition	whole-body 7Tesla Siemens MAGNETOM magnetic resonance scanner			Siemens			7 Tesla			fmri_1_8	tar:https://openfmri.org/system/files/bold_raw.tar!/sub001/BOLD/task001_run008/bold.nii.gz	NifTI format	f3a2409113b8871d8e74dc9633756cb5	OpenfMRI	ds000113	Distortion correction	DoCo8	tar:https://openfmri.org/system/files/bold_dico_task001.tar!/sub001/BOLD/task001_run008/bold_dico.nii.gz	NifTI format	d2d9edd8cbc08a610d4bd9aaf0989e60	OpenfMRI	ds000113	Affine transformation	AfTr8	tar:https://openfmri.org/system/files/bold_algnd_grpbold7Tad_lin_task001.tar!/sub001/BOLD/task001_run008/bold_dico_dico7Tad2grpbold7Tad.nii.gz	NifTI format	9c9b5cf5a2afa5b925a9a8b0f67f5f5c	OpenfMRI	ds000113
2_participant	Stimulus	Stimulation setup	Response-/ synchronization setup	Functional MRI data acquisition	whole-body 7Tesla Siemens MAGNETOM magnetic resonance scanner			Siemens			7 Tesla			fmri_2_1	tar:https://openfmri.org/system/files/bold_raw.tar!/sub002/BOLD/task001_run001/bold.nii.gz	NifTI format	22286bf98cefc2ba838c5bd1a4f0d7a3	OpenfMRI	ds000113	Distortion correction	DoCo9	tar:https://openfmri.org/system/files/bold_dico_task001.tar!/sub002/BOLD/task001_run001/bold_dico.nii.gz	NifTI format	58c5c3c48248483c99f37259d8eebae5	OpenfMRI	ds000113	Affine transformation	AfTr9	tar:https://openfmri.org/system/files/bold_algnd_grpbold7Tad_lin_task001.tar!/sub002/BOLD/task001_run001/bold_dico_dico7Tad2grpbold7Tad.nii.gz	NifTI format	9ac83af1941476688bc586b414252305	OpenfMRI	ds000113
2_participant	Stimulus	Stimulation setup	Response-/ synchronization setup	Functional MRI data acquisition	whole-body 7Tesla Siemens MAGNETOM magnetic resonance scanner			Siemens			7 Tesla			fmri_2_2	tar:https://openfmri.org/system/files/bold_raw.tar!/sub002/BOLD/task001_run002/bold.nii.gz	NifTI format	f45d28efa63c8f72985156e53891b278	OpenfMRI	ds000113	Distortion correction	DoCo10	tar:https://openfmri.org/system/files/bold_dico_task001.tar!/sub002/BOLD/task001_run002/bold_dico.nii.gz	NifTI format	e43b0604a842395cedc17e7fc13a54fd	OpenfMRI	ds000113	Affine transformation	AfTr10	tar:https://openfmri.org/system/files/bold_algnd_grpbold7Tad_lin_task001.tar!/sub002/BOLD/task001_run002/bold_dico_dico7Tad2grpbold7Tad.nii.gz	NifTI format	46a00a8f6a705858f79a3c613fa442f9	OpenfMRI	ds000113
2_participant	Stimulus	Stimulation setup	Response-/ synchronization setup	Functional MRI data acquisition	whole-body 7Tesla Siemens MAGNETOM magnetic resonance scanner			Siemens			7 Tesla			fmri_2_3	tar:https://openfmri.org/system/files/bold_raw.tar!/sub002/BOLD/task001_run003/bold.nii.gz	NifTI format	136309b6f90639bfc35e2521a1e42cd2	OpenfMRI	ds000113	Distortion correction	DoCo11	tar:https://openfmri.org/system/files/bold_dico_task001.tar!/sub002/BOLD/task001_run003/bold_dico.nii.gz	NifTI format	50033fe595590567e410318ed069149a	OpenfMRI	ds000113	Affine transformation	AfTr11	tar:https://openfmri.org/system/files/bold_algnd_grpbold7Tad_lin_task001.tar!/sub002/BOLD/task001_run003/bold_dico_dico7Tad2grpbold7Tad.nii.gz	NifTI format	c191e7b22acaa39f805726badf923fbc	OpenfMRI	ds000113
2_participant	Stimulus	Stimulation setup	Response-/ synchronization setup	Functional MRI data acquisition	whole-body 7Tesla Siemens MAGNETOM magnetic resonance scanner			Siemens			7 Tesla			fmri_2_4	tar:https://openfmri.org/system/files/bold_raw.tar!/sub002/BOLD/task001_run004/bold.nii.gz	NifTI format	e9ef89dd32d0ca655ce660f52f8d3a1c	OpenfMRI	ds000113	Distortion correction	DoCo12	tar:https://openfmri.org/system/files/bold_dico_task001.tar!/sub002/BOLD/task001_run004/bold_dico.nii.gz	NifTI format	dac4d51a19663734015b7b7f57095648	OpenfMRI	ds000113	Affine transformation	AfTr12	tar:https://openfmri.org/system/files/bold_algnd_grpbold7Tad_lin_task001.tar!/sub002/BOLD/task001_run004/bold_dico_dico7Tad2grpbold7Tad.nii.gz	NifTI format	d4741e90f36b2f504f0a7da3b9caf635	OpenfMRI	ds000113
2_participant	Stimulus	Stimulation setup	Response-/ synchronization setup	Functional MRI data acquisition	whole-body 7Tesla Siemens MAGNETOM magnetic resonance scanner			Siemens			7 Tesla			fmri_2_5	tar:https://openfmri.org/system/files/bold_raw.tar!/sub002/BOLD/task001_run005/bold.nii.gz	NifTI format	8e33345c6c54ebf9aa7f1697ba9b7489	OpenfMRI	ds000113	Distortion correction	DoCo13	tar:https://openfmri.org/system/files/bold_dico_task001.tar!/sub002/BOLD/task001_run005/bold_dico.nii.gz	NifTI format	bad16dd759b5304c855ecdd9aed0b3f5	OpenfMRI	ds000113	Affine transformation	AfTr13	tar:https://openfmri.org/system/files/bold_algnd_grpbold7Tad_lin_task001.tar!/sub002/BOLD/task001_run005/bold_dico_dico7Tad2grpbold7Tad.nii.gz	NifTI format	9cd1a3c7305d91bf64cc76df69a55512	OpenfMRI	ds000113
2_participant	Stimulus	Stimulation setup	Response-/ synchronization setup	Functional MRI data acquisition	whole-body 7Tesla Siemens MAGNETOM magnetic resonance scanner			Siemens			7 Tesla			fmri_2_6	tar:https://openfmri.org/system/files/bold_raw.tar!/sub002/BOLD/task001_run006/bold.nii.gz	NifTI format	990d30826cda9956f8ccfa3a28e3f8de	OpenfMRI	ds000113	Distortion correction	DoCo14	tar:https://openfmri.org/system/files/bold_dico_task001.tar!/sub002/BOLD/task001_run006/bold_dico.nii.gz	NifTI format	a25e2a9d6d444f85cb8251a75f36ef3f	OpenfMRI	ds000113	Affine transformation	AfTr14	tar:https://openfmri.org/system/files/bold_algnd_grpbold7Tad_lin_task001.tar!/sub002/BOLD/task001_run006/bold_dico_dico7Tad2grpbold7Tad.nii.gz	NifTI format	ab81e80d28176e17dd36ee89726e9436	OpenfMRI	ds000113
2_participant	Stimulus	Stimulation setup	Response-/ synchronization setup	Functional MRI data acquisition	whole-body 7Tesla Siemens MAGNETOM magnetic resonance scanner			Siemens			7 Tesla			fmri_2_7	tar:https://openfmri.org/system/files/bold_raw.tar!/sub002/BOLD/task001_run007/bold.nii.gz	NifTI format	4935e8b32b6e6ade0c0b147caa6b4504	OpenfMRI	ds000113	Distortion correction	DoCo15	tar:https://openfmri.org/system/files/bold_dico_task001.tar!/sub002/BOLD/task001_run007/bold_dico.nii.gz	NifTI format	57facefd74fd49e1950bcf75c22efac1	OpenfMRI	ds000113	Affine transformation	AfTr15	tar:https://openfmri.org/system/files/bold_algnd_grpbold7Tad_lin_task001.tar!/sub002/BOLD/task001_run007/bold_dico_dico7Tad2grpbold7Tad.nii.gz	NifTI format	82aaa9a0639602ce7c409474af1de3ae	OpenfMRI	ds000113
2_participant	Stimulus	Stimulation setup	Response-/ synchronization setup	Functional MRI data acquisition	whole-body 7Tesla Siemens MAGNETOM magnetic resonance scanner			Siemens			7 Tesla			fmri_2_8	tar:https://openfmri.org/system/files/bold_raw.tar!/sub002/BOLD/task001_run008/bold.nii.gz	NifTI format	7b97ccf7c0ee24105ccb5cc073d858b4	OpenfMRI	ds000113	Distortion correction	DoCo16	tar:https://openfmri.org/system/files/bold_dico_task001.tar!/sub002/BOLD/task001_run008/bold_dico.nii.gz	NifTI format	eda5656c910dcfaf2a6d4c1947dde288	OpenfMRI	ds000113	Affine transformation	AfTr16	tar:https://openfmri.org/system/files/bold_algnd_grpbold7Tad_lin_task001.tar!/sub002/BOLD/task001_run008/bold_dico_dico7Tad2grpbold7Tad.nii.gz	NifTI format	ca9ed1e0fb01c17432d9bfb3136ccaa1	OpenfMRI	ds000113
3_participant	Stimulus	Stimulation setup	Response-/ synchronization setup	Functional MRI data acquisition	whole-body 7Tesla Siemens MAGNETOM magnetic resonance scanner			Siemens			7 Tesla			fmri_3_1	tar:https://openfmri.org/system/files/bold_raw.tar!/sub003/BOLD/task001_run001/bold.nii.gz	NifTI format	3dfccb101f21ed23c0b2d77e4e72686d	OpenfMRI	ds000113	Distortion correction	DoCo17	tar:https://openfmri.org/system/files/bold_dico_task001.tar!/sub003/BOLD/task001_run001/bold_dico.nii.gz	NifTI format	9df321b85e5a448291fd43704eac8cbd	OpenfMRI	ds000113	Affine transformation	AfTr17	tar:https://openfmri.org/system/files/bold_algnd_grpbold7Tad_lin_task001.tar!/sub003/BOLD/task001_run001/bold_dico_dico7Tad2grpbold7Tad.nii.gz	NifTI format	56844f91d5a18d839cc04b5e35be62c6	OpenfMRI	ds000113
3_participant	Stimulus	Stimulation setup	Response-/ synchronization setup	Functional MRI data acquisition	whole-body 7Tesla Siemens MAGNETOM magnetic resonance scanner			Siemens			7 Tesla			fmri_3_2	tar:https://openfmri.org/system/files/bold_raw.tar!/sub003/BOLD/task001_run002/bold.nii.gz	NifTI format	930f1a7b37f547a5623f6eddbab04b46	OpenfMRI	ds000113	Distortion correction	DoCo18	tar:https://openfmri.org/system/files/bold_dico_task001.tar!/sub003/BOLD/task001_run002/bold_dico.nii.gz	NifTI format	fa404502e37df59b05fa5f3c86dba875	OpenfMRI	ds000113	Affine transformation	AfTr18	tar:https://openfmri.org/system/files/bold_algnd_grpbold7Tad_lin_task001.tar!/sub003/BOLD/task001_run002/bold_dico_dico7Tad2grpbold7Tad.nii.gz	NifTI format	d0a2d7ba64714de7eaeee2b29d38318b	OpenfMRI	ds000113
3_participant	Stimulus	Stimulation setup	Response-/ synchronization setup	Functional MRI data acquisition	whole-body 7Tesla Siemens MAGNETOM magnetic resonance scanner			Siemens			7 Tesla			fmri_3_3	tar:https://openfmri.org/system/files/bold_raw.tar!/sub003/BOLD/task001_run003/bold.nii.gz	NifTI format	5e716147b8660731e57bbd86c3427657	OpenfMRI	ds000113	Distortion correction	DoCo19	tar:https://openfmri.org/system/files/bold_dico_task001.tar!/sub003/BOLD/task001_run003/bold_dico.nii.gz	NifTI format	559c91c9f8d018633e8132db9f617dce	OpenfMRI	ds000113	Affine transformation	AfTr19	tar:https://openfmri.org/system/files/bold_algnd_grpbold7Tad_lin_task001.tar!/sub003/BOLD/task001_run003/bold_dico_dico7Tad2grpbold7Tad.nii.gz	NifTI format	d320b33195696b565f049d3309b837e5	OpenfMRI	ds000113
3_participant	Stimulus	Stimulation setup	Response-/ synchronization setup	Functional MRI data acquisition	whole-body 7Tesla Siemens MAGNETOM magnetic resonance scanner			Siemens			7 Tesla			fmri_3_4	tar:https://openfmri.org/system/files/bold_raw.tar!/sub003/BOLD/task001_run004/bold.nii.gz	NifTI format	43e6f17bd676ed470c42962600ee2bdc	OpenfMRI	ds000113	Distortion correction	DoCo20	tar:https://openfmri.org/system/files/bold_dico_task001.tar!/sub003/BOLD/task001_run004/bold_dico.nii.gz	NifTI format	8d6731d8bb7c8470a40e1b59cf91ab5f	OpenfMRI	ds000113	Affine transformation	AfTr20	tar:https://openfmri.org/system/files/bold_algnd_grpbold7Tad_lin_task001.tar!/sub003/BOLD/task001_run004/bold_dico_dico7Tad2grpbold7Tad.nii.gz	NifTI format	5a838a41ed7802bc98d4172d94cd6c22	OpenfMRI	ds000113
3_participant	Stimulus	Stimulation setup	Response-/ synchronization setup	Functional MRI data acquisition	whole-body 7Tesla Siemens MAGNETOM magnetic resonance scanner			Siemens			7 Tesla			fmri_3_5	tar:https://openfmri.org/system/files/bold_raw.tar!/sub003/BOLD/task001_run005/bold.nii.gz	NifTI format	3d4bf0ce6c1be33534ee5d556fc1195a	OpenfMRI	ds000113	Distortion correction	DoCo21	tar:https://openfmri.org/system/files/bold_dico_task001.tar!/sub003/BOLD/task001_run005/bold_dico.nii.gz	NifTI format	90bd7d6c346b1b07b4e963d50f73bbeb	OpenfMRI	ds000113	Affine transformation	AfTr21	tar:https://openfmri.org/system/files/bold_algnd_grpbold7Tad_lin_task001.tar!/sub003/BOLD/task001_run005/bold_dico_dico7Tad2grpbold7Tad.nii.gz	NifTI format	e1fb4a31b11f3d52a9ae5cee1593420d	OpenfMRI	ds000113
3_participant	Stimulus	Stimulation setup	Response-/ synchronization setup	Functional MRI data acquisition	whole-body 7Tesla Siemens MAGNETOM magnetic resonance scanner			Siemens			7 Tesla			fmri_3_6	tar:https://openfmri.org/system/files/bold_raw.tar!/sub003/BOLD/task001_run006/bold.nii.gz	NifTI format	32651e342fe2e361d571fd77466188cd	OpenfMRI	ds000113	Distortion correction	DoCo22	tar:https://openfmri.org/system/files/bold_dico_task001.tar!/sub003/BOLD/task001_run006/bold_dico.nii.gz	NifTI format	39ce716a511b39e32f50c8ec3fab3753	OpenfMRI	ds000113	Affine transformation	AfTr22	tar:https://openfmri.org/system/files/bold_algnd_grpbold7Tad_lin_task001.tar!/sub003/BOLD/task001_run006/bold_dico_dico7Tad2grpbold7Tad.nii.gz	NifTI format	83bd0d8530527a51a98107b83ae4c945	OpenfMRI	ds000113
3_participant	Stimulus	Stimulation setup	Response-/ synchronization setup	Functional MRI data acquisition	whole-body 7Tesla Siemens MAGNETOM magnetic resonance scanner			Siemens			7 Tesla			fmri_3_7	tar:https://openfmri.org/system/files/bold_raw.tar!/sub003/BOLD/task001_run007/bold.nii.gz	NifTI format	194896199dcbf76dc7b8e8d3f0af6e0a	OpenfMRI	ds000113	Distortion correction	DoCo23	tar:https://openfmri.org/system/files/bold_dico_task001.tar!/sub003/BOLD/task001_run007/bold_dico.nii.gz	NifTI format	b8307b3e5f0fbac69e78ff8277b88289	OpenfMRI	ds000113	Affine transformation	AfTr23	tar:https://openfmri.org/system/files/bold_algnd_grpbold7Tad_lin_task001.tar!/sub003/BOLD/task001_run007/bold_dico_dico7Tad2grpbold7Tad.nii.gz	NifTI format	d20f0f1490253da0649f0f1f5ba31050	OpenfMRI	ds000113
3_participant	Stimulus	Stimulation setup	Response-/ synchronization setup	Functional MRI data acquisition	whole-body 7Tesla Siemens MAGNETOM magnetic resonance scanner			Siemens			7 Tesla			fmri_3_8	tar:https://openfmri.org/system/files/bold_raw.tar!/sub003/BOLD/task001_run008/bold.nii.gz	NifTI format	1a722304ff9520d8dcc46bc6c73efcc7	OpenfMRI	ds000113	Distortion correction	DoCo24	tar:https://openfmri.org/system/files/bold_dico_task001.tar!/sub003/BOLD/task001_run008/bold_dico.nii.gz	NifTI format	10706f9ef3f0cf9c6fc4acc4a2b10e80	OpenfMRI	ds000113	Affine transformation	AfTr24	tar:https://openfmri.org/system/files/bold_algnd_grpbold7Tad_lin_task001.tar!/sub003/BOLD/task001_run008/bold_dico_dico7Tad2grpbold7Tad.nii.gz	NifTI format	348710f04630c26b69d8c371e9f53ca0	OpenfMRI	ds000113
4_participant	Stimulus	Stimulation setup	Response-/ synchronization setup	Functional MRI data acquisition	whole-body 7Tesla Siemens MAGNETOM magnetic resonance scanner			Siemens			7 Tesla			fmri_4_1	tar:https://openfmri.org/system/files/bold_raw.tar!/sub004/BOLD/task001_run001/bold.nii.gz	NifTI format	3c2d0f24c485085274829a19dc9d1851	OpenfMRI	ds000113	Distortion correction	DoCo25	tar:https://openfmri.org/system/files/bold_dico_task001.tar!/sub004/BOLD/task001_run001/bold_dico.nii.gz	NifTI format	693b01933954ffe25a755d0009c98fa1	OpenfMRI	ds000113	Affine transformation	AfTr25	tar:https://openfmri.org/system/files/bold_algnd_grpbold7Tad_lin_task001.tar!/sub004/BOLD/task001_run001/bold_dico_dico7Tad2grpbold7Tad.nii.gz	NifTI format	b1b8c8a64e6c0e34f732c6be2c05288c	OpenfMRI	ds000113
4_participant	Stimulus	Stimulation setup	Response-/ synchronization setup	Functional MRI data acquisition	whole-body 7Tesla Siemens MAGNETOM magnetic resonance scanner			Siemens			7 Tesla			fmri_4_2	tar:https://openfmri.org/system/files/bold_raw.tar!/sub004/BOLD/task001_run002/bold.nii.gz	NifTI format	c17012f75c5816abcee505958e61cec2	OpenfMRI	ds000113	Distortion correction	DoCo26	tar:https://openfmri.org/system/files/bold_dico_task001.tar!/sub004/BOLD/task001_run002/bold_dico.nii.gz	NifTI format	9d4d573636f57a4608a4f7103fee412b	OpenfMRI	ds000113	Affine transformation	AfTr26	tar:https://openfmri.org/system/files/bold_algnd_grpbold7Tad_lin_task001.tar!/sub004/BOLD/task001_run002/bold_dico_dico7Tad2grpbold7Tad.nii.gz	NifTI format	d757088963eadb5ad0c53bff7cc467f8	OpenfMRI	ds000113
4_participant	Stimulus	Stimulation setup	Response-/ synchronization setup	Functional MRI data acquisition	whole-body 7Tesla Siemens MAGNETOM magnetic resonance scanner			Siemens			7 Tesla			fmri_4_3	tar:https://openfmri.org/system/files/bold_raw.tar!/sub004/BOLD/task001_run003/bold.nii.gz	NifTI format	4ab252f183eb4cdb5153a7479d92e346	OpenfMRI	ds000113	Distortion correction	DoCo27	tar:https://openfmri.org/system/files/bold_dico_task001.tar!/sub004/BOLD/task001_run003/bold_dico.nii.gz	NifTI format	1c5ca8b8506e3727e816935b5104979e	OpenfMRI	ds000113	Affine transformation	AfTr27	tar:https://openfmri.org/system/files/bold_algnd_grpbold7Tad_lin_task001.tar!/sub004/BOLD/task001_run003/bold_dico_dico7Tad2grpbold7Tad.nii.gz	NifTI format	c004e2535b237d9a76bca6f8a51f982a	OpenfMRI	ds000113
4_participant	Stimulus	Stimulation setup	Response-/ synchronization setup	Functional MRI data acquisition	whole-body 7Tesla Siemens MAGNETOM magnetic resonance scanner			Siemens			7 Tesla			fmri_4_4	tar:https://openfmri.org/system/files/bold_raw.tar!/sub004/BOLD/task001_run004/bold.nii.gz	NifTI format	adeceab8c40bb96d9f380e4247e85ec4	OpenfMRI	ds000113	Distortion correction	DoCo28	tar:https://openfmri.org/system/files/bold_dico_task001.tar!/sub004/BOLD/task001_run004/bold_dico.nii.gz	NifTI format	5678aab8d825e4d8593e2cfffb39f111	OpenfMRI	ds000113	Affine transformation	AfTr28	tar:https://openfmri.org/system/files/bold_algnd_grpbold7Tad_lin_task001.tar!/sub004/BOLD/task001_run004/bold_dico_dico7Tad2grpbold7Tad.nii.gz	NifTI format	c7e3c7305edc7eb9a553359bb8adfe3b	OpenfMRI	ds000113
4_participant	Stimulus	Stimulation setup	Response-/ synchronization setup	Functional MRI data acquisition	whole-body 7Tesla Siemens MAGNETOM magnetic resonance scanner			Siemens			7 Tesla			fmri_4_5	tar:https://openfmri.org/system/files/bold_raw.tar!/sub004/BOLD/task001_run005/bold.nii.gz	NifTI format	52c8bd3c1ddf1f7dd9f8f214fed6b241	OpenfMRI	ds000113	Distortion correction	DoCo29	tar:https://openfmri.org/system/files/bold_dico_task001.tar!/sub004/BOLD/task001_run005/bold_dico.nii.gz	NifTI format	ee3a420ae527ccd28d83f01a54722736	OpenfMRI	ds000113	Affine transformation	AfTr29	tar:https://openfmri.org/system/files/bold_algnd_grpbold7Tad_lin_task001.tar!/sub004/BOLD/task001_run005/bold_dico_dico7Tad2grpbold7Tad.nii.gz	NifTI format	ea6de6ee11454b23931c69f473690587	OpenfMRI	ds000113
4_participant	Stimulus	Stimulation setup	Response-/ synchronization setup	Functional MRI data acquisition	whole-body 7Tesla Siemens MAGNETOM magnetic resonance scanner			Siemens			7 Tesla			fmri_4_6	tar:https://openfmri.org/system/files/bold_raw.tar!/sub004/BOLD/task001_run006/bold.nii.gz	NifTI format	8ab1935a6fad4d7d2fdc7575865b09a2	OpenfMRI	ds000113	Distortion correction	DoCo30	tar:https://openfmri.org/system/files/bold_dico_task001.tar!/sub004/BOLD/task001_run006/bold_dico.nii.gz	NifTI format	ffaec2f712373a7229faf8ad8b5f7a75	OpenfMRI	ds000113	Affine transformation	AfTr30	tar:https://openfmri.org/system/files/bold_algnd_grpbold7Tad_lin_task001.tar!/sub004/BOLD/task001_run006/bold_dico_dico7Tad2grpbold7Tad.nii.gz	NifTI format	e4beed66b855efb1f5f88928d1b80b71	OpenfMRI	ds000113
4_participant	Stimulus	Stimulation setup	Response-/ synchronization setup	Functional MRI data acquisition	whole-body 7Tesla Siemens MAGNETOM magnetic resonance scanner			Siemens			7 Tesla			fmri_4_7	tar:https://openfmri.org/system/files/bold_raw.tar!/sub004/BOLD/task001_run007/bold.nii.gz	NifTI format	b480975cc9053d63c596d201f69bdac8	OpenfMRI	ds000113	Distortion correction	DoCo31	tar:https://openfmri.org/system/files/bold_dico_task001.tar!/sub004/BOLD/task001_run007/bold_dico.nii.gz	NifTI format	a461b5ff58b9724ab8ab6e4d5df06427	OpenfMRI	ds000113	Affine transformation	AfTr31	tar:https://openfmri.org/system/files/bold_algnd_grpbold7Tad_lin_task001.tar!/sub004/BOLD/task001_run007/bold_dico_dico7Tad2grpbold7Tad.nii.gz	NifTI format	496fa5b5c1ca9431b52d04576511da17	OpenfMRI	ds000113
4_participant	Stimulus	Stimulation setup	Response-/ synchronization setup	Functional MRI data acquisition	whole-body 7Tesla Siemens MAGNETOM magnetic resonance scanner			Siemens			7 Tesla			fmri_4_8	tar:https://openfmri.org/system/files/bold_raw.tar!/sub004/BOLD/task001_run008/bold.nii.gz	NifTI format	10eef8999585431e682987f34a83bd7a	OpenfMRI	ds000113	Distortion correction	DoCo32	tar:https://openfmri.org/system/files/bold_dico_task001.tar!/sub004/BOLD/task001_run008/bold_dico.nii.gz	NifTI format	e8e4b6b1faa3b0f4cb1b550a313707ea	OpenfMRI	ds000113	Affine transformation	AfTr32	tar:https://openfmri.org/system/files/bold_algnd_grpbold7Tad_lin_task001.tar!/sub004/BOLD/task001_run008/bold_dico_dico7Tad2grpbold7Tad.nii.gz	NifTI format	0cab1623cdad79325f25c31812470a7d	OpenfMRI	ds000113
5_participant	Stimulus	Stimulation setup	Response-/ synchronization setup	Functional MRI data acquisition	whole-body 7Tesla Siemens MAGNETOM magnetic resonance scanner			Siemens			7 Tesla			fmri_5_1	tar:https://openfmri.org/system/files/bold_raw.tar!/sub005/BOLD/task001_run001/bold.nii.gz	NifTI format	425048fc10d31a75233e6faec71b0d9d	OpenfMRI	ds000113	Distortion correction	DoCo33	tar:https://openfmri.org/system/files/bold_dico_task001.tar!/sub005/BOLD/task001_run001/bold_dico.nii.gz	NifTI format	4338cddc169a402511b818bed2a53530	OpenfMRI	ds000113	Affine transformation	AfTr33	tar:https://openfmri.org/system/files/bold_algnd_grpbold7Tad_lin_task001.tar!/sub005/BOLD/task001_run001/bold_dico_dico7Tad2grpbold7Tad.nii.gz	NifTI format	adbe3392b381a3c96828303abe2ee221	OpenfMRI	ds000113
5_participant	Stimulus	Stimulation setup	Response-/ synchronization setup	Functional MRI data acquisition	whole-body 7Tesla Siemens MAGNETOM magnetic resonance scanner			Siemens			7 Tesla			fmri_5_2	tar:https://openfmri.org/system/files/bold_raw.tar!/sub005/BOLD/task001_run002/bold.nii.gz	NifTI format	d25df878fa53322a949bdb333a21ad97	OpenfMRI	ds000113	Distortion correction	DoCo34	tar:https://openfmri.org/system/files/bold_dico_task001.tar!/sub005/BOLD/task001_run002/bold_dico.nii.gz	NifTI format	aa6dfcf9dd93b15c17460322ff0df4c2	OpenfMRI	ds000113	Affine transformation	AfTr34	tar:https://openfmri.org/system/files/bold_algnd_grpbold7Tad_lin_task001.tar!/sub005/BOLD/task001_run002/bold_dico_dico7Tad2grpbold7Tad.nii.gz	NifTI format	e75dadc041efcfb646ce15381752b1cb	OpenfMRI	ds000113
5_participant	Stimulus	Stimulation setup	Response-/ synchronization setup	Functional MRI data acquisition	whole-body 7Tesla Siemens MAGNETOM magnetic resonance scanner			Siemens			7 Tesla			fmri_5_3	tar:https://openfmri.org/system/files/bold_raw.tar!/sub005/BOLD/task001_run003/bold.nii.gz	NifTI format	0bd33ac7bbe6f1fcf138300ab8e795a7	OpenfMRI	ds000113	Distortion correction	DoCo35	tar:https://openfmri.org/system/files/bold_dico_task001.tar!/sub005/BOLD/task001_run003/bold_dico.nii.gz	NifTI format	e43968295582304f46b8beea23a7bc34	OpenfMRI	ds000113	Affine transformation	AfTr35	tar:https://openfmri.org/system/files/bold_algnd_grpbold7Tad_lin_task001.tar!/sub005/BOLD/task001_run003/bold_dico_dico7Tad2grpbold7Tad.nii.gz	NifTI format	fdf10e4a3dfc70ce978db8766622520b	OpenfMRI	ds000113
5_participant	Stimulus	Stimulation setup	Response-/ synchronization setup	Functional MRI data acquisition	whole-body 7Tesla Siemens MAGNETOM magnetic resonance scanner			Siemens			7 Tesla			fmri_5_4	tar:https://openfmri.org/system/files/bold_raw.tar!/sub005/BOLD/task001_run004/bold.nii.gz	NifTI format	ec2ecebc33301cbb5d7bc782a586a720	OpenfMRI	ds000113	Distortion correction	DoCo36	tar:https://openfmri.org/system/files/bold_dico_task001.tar!/sub005/BOLD/task001_run004/bold_dico.nii.gz	NifTI format	2828311585e9c43fc94cac9ff59865b1	OpenfMRI	ds000113	Affine transformation	AfTr36	tar:https://openfmri.org/system/files/bold_algnd_grpbold7Tad_lin_task001.tar!/sub005/BOLD/task001_run004/bold_dico_dico7Tad2grpbold7Tad.nii.gz	NifTI format	4a780f3d27ed951ece5ade79545c74c0	OpenfMRI	ds000113
5_participant	Stimulus	Stimulation setup	Response-/ synchronization setup	Functional MRI data acquisition	whole-body 7Tesla Siemens MAGNETOM magnetic resonance scanner			Siemens			7 Tesla			fmri_5_5	tar:https://openfmri.org/system/files/bold_raw.tar!/sub005/BOLD/task001_run005/bold.nii.gz	NifTI format	f9db374ca56a75ca71d6e7906cdcc8ac	OpenfMRI	ds000113	Distortion correction	DoCo37	tar:https://openfmri.org/system/files/bold_dico_task001.tar!/sub005/BOLD/task001_run005/bold_dico.nii.gz	NifTI format	f1501c2f251733dae67fd695db6744dd	OpenfMRI	ds000113	Affine transformation	AfTr37	tar:https://openfmri.org/system/files/bold_algnd_grpbold7Tad_lin_task001.tar!/sub005/BOLD/task001_run005/bold_dico_dico7Tad2grpbold7Tad.nii.gz	NifTI format	a353a7de31af8fb5be67bbaa4eb1e9e5	OpenfMRI	ds000113
5_participant	Stimulus	Stimulation setup	Response-/ synchronization setup	Functional MRI data acquisition	whole-body 7Tesla Siemens MAGNETOM magnetic resonance scanner			Siemens			7 Tesla			fmri_5_6	tar:https://openfmri.org/system/files/bold_raw.tar!/sub005/BOLD/task001_run006/bold.nii.gz	NifTI format	f208c6347bdd057e5c2384c99666389a	OpenfMRI	ds000113	Distortion correction	DoCo38	tar:https://openfmri.org/system/files/bold_dico_task001.tar!/sub005/BOLD/task001_run006/bold_dico.nii.gz	NifTI format	324082643850a4e3bd58b3eb053ddcbc	OpenfMRI	ds000113	Affine transformation	AfTr38	tar:https://openfmri.org/system/files/bold_algnd_grpbold7Tad_lin_task001.tar!/sub005/BOLD/task001_run006/bold_dico_dico7Tad2grpbold7Tad.nii.gz	NifTI format	c1798810f58f861b8a5ea94ceed14f2a	OpenfMRI	ds000113
5_participant	Stimulus	Stimulation setup	Response-/ synchronization setup	Functional MRI data acquisition	whole-body 7Tesla Siemens MAGNETOM magnetic resonance scanner			Siemens			7 Tesla			fmri_5_7	tar:https://openfmri.org/system/files/bold_raw.tar!/sub005/BOLD/task001_run007/bold.nii.gz	NifTI format	2b1a88ccd3f4412ad5ddc22b68453c84	OpenfMRI	ds000113	Distortion correction	DoCo39	tar:https://openfmri.org/system/files/bold_dico_task001.tar!/sub005/BOLD/task001_run007/bold_dico.nii.gz	NifTI format	44a0526f47e15169faf0dd0d633778da	OpenfMRI	ds000113	Affine transformation	AfTr39	tar:https://openfmri.org/system/files/bold_algnd_grpbold7Tad_lin_task001.tar!/sub005/BOLD/task001_run007/bold_dico_dico7Tad2grpbold7Tad.nii.gz	NifTI format	9944b57d838829361bb60aa71e6c18ea	OpenfMRI	ds000113
5_participant	Stimulus	Stimulation setup	Response-/ synchronization setup	Functional MRI data acquisition	whole-body 7Tesla Siemens MAGNETOM magnetic resonance scanner			Siemens			7 Tesla			fmri_5_8	tar:https://openfmri.org/system/files/bold_raw.tar!/sub005/BOLD/task001_run008/bold.nii.gz	NifTI format	b1df440464f5bce2afdc84df28daf02b	OpenfMRI	ds000113	Distortion correction	DoCo40	tar:https://openfmri.org/system/files/bold_dico_task001.tar!/sub005/BOLD/task001_run008/bold_dico.nii.gz	NifTI format	7b3b5b33e7b6feb935aa5086d4b80003	OpenfMRI	ds000113	Affine transformation	AfTr40	tar:https://openfmri.org/system/files/bold_algnd_grpbold7Tad_lin_task001.tar!/sub005/BOLD/task001_run008/bold_dico_dico7Tad2grpbold7Tad.nii.gz	NifTI format	a4d4be76b6903414f55fecd321e05331	OpenfMRI	ds000113
6_participant	Stimulus	Stimulation setup	Response-/ synchronization setup	Functional MRI data acquisition	whole-body 7Tesla Siemens MAGNETOM magnetic resonance scanner			Siemens			7 Tesla			fmri_6_1	tar:https://openfmri.org/system/files/bold_raw.tar!/sub006/BOLD/task001_run001/bold.nii.gz	NifTI format	e774a686d842adc140329175618ed28b	OpenfMRI	ds000113	Distortion correction	DoCo41	tar:https://openfmri.org/system/files/bold_dico_task001.tar!/sub006/BOLD/task001_run001/bold_dico.nii.gz	NifTI format	8fce6d6a1ceeb81d7d0e9f3780c202ad	OpenfMRI	ds000113	Affine transformation	AfTr41	tar:https://openfmri.org/system/files/bold_algnd_grpbold7Tad_lin_task001.tar!/sub006/BOLD/task001_run001/bold_dico_dico7Tad2grpbold7Tad.nii.gz	NifTI format	66a6aa0be9d99ea76971046a2e0c2c19	OpenfMRI	ds000113
6_participant	Stimulus	Stimulation setup	Response-/ synchronization setup	Functional MRI data acquisition	whole-body 7Tesla Siemens MAGNETOM magnetic resonance scanner			Siemens			7 Tesla			fmri_6_2	tar:https://openfmri.org/system/files/bold_raw.tar!/sub006/BOLD/task001_run002/bold.nii.gz	NifTI format	9b26f257c335b1082fc287b8f14dc4fb	OpenfMRI	ds000113	Distortion correction	DoCo42	tar:https://openfmri.org/system/files/bold_dico_task001.tar!/sub006/BOLD/task001_run002/bold_dico.nii.gz	NifTI format	cee016f1fcfeb7b1d291454c09c4261c	OpenfMRI	ds000113	Affine transformation	AfTr42	tar:https://openfmri.org/system/files/bold_algnd_grpbold7Tad_lin_task001.tar!/sub006/BOLD/task001_run002/bold_dico_dico7Tad2grpbold7Tad.nii.gz	NifTI format	cdf0d2372181a06aaa01d1277f7d4987	OpenfMRI	ds000113
6_participant	Stimulus	Stimulation setup	Response-/ synchronization setup	Functional MRI data acquisition	whole-body 7Tesla Siemens MAGNETOM magnetic resonance scanner			Siemens			7 Tesla			fmri_6_3	tar:https://openfmri.org/system/files/bold_raw.tar!/sub006/BOLD/task001_run003/bold.nii.gz	NifTI format	b7b7ccf87b74b2f4ab35b8c7d02af8ce	OpenfMRI	ds000113	Distortion correction	DoCo43	tar:https://openfmri.org/system/files/bold_dico_task001.tar!/sub006/BOLD/task001_run003/bold_dico.nii.gz	NifTI format	3fdabe480be063cb3bd8da96fb5c60b5	OpenfMRI	ds000113	Affine transformation	AfTr43	tar:https://openfmri.org/system/files/bold_algnd_grpbold7Tad_lin_task001.tar!/sub006/BOLD/task001_run003/bold_dico_dico7Tad2grpbold7Tad.nii.gz	NifTI format	ffc93311fa5abd0911d261f2c0dff7ce	OpenfMRI	ds000113
6_participant	Stimulus	Stimulation setup	Response-/ synchronization setup	Functional MRI data acquisition	whole-body 7Tesla Siemens MAGNETOM magnetic resonance scanner			Siemens			7 Tesla			fmri_6_4	tar:https://openfmri.org/system/files/bold_raw.tar!/sub006/BOLD/task001_run004/bold.nii.gz	NifTI format	3ed977ebcba565bddbd84897b89e11ba	OpenfMRI	ds000113	Distortion correction	DoCo44	tar:https://openfmri.org/system/files/bold_dico_task001.tar!/sub006/BOLD/task001_run004/bold_dico.nii.gz	NifTI format	1e3877e0dd75aeff0bc81ce5fdb71ea3	OpenfMRI	ds000113	Affine transformation	AfTr44	tar:https://openfmri.org/system/files/bold_algnd_grpbold7Tad_lin_task001.tar!/sub006/BOLD/task001_run004/bold_dico_dico7Tad2grpbold7Tad.nii.gz	NifTI format	4e4bd0e00541a07dc156091537fb4430	OpenfMRI	ds000113
6_participant	Stimulus	Stimulation setup	Response-/ synchronization setup	Functional MRI data acquisition	whole-body 7Tesla Siemens MAGNETOM magnetic resonance scanner			Siemens			7 Tesla			fmri_6_5	tar:https://openfmri.org/system/files/bold_raw.tar!/sub006/BOLD/task001_run005/bold.nii.gz	NifTI format	3dddf4c2796359f2ffa2912f8c5a1438	OpenfMRI	ds000113	Distortion correction	DoCo45	tar:https://openfmri.org/system/files/bold_dico_task001.tar!/sub006/BOLD/task001_run005/bold_dico.nii.gz	NifTI format	cad383a85fb36300f5e783891cfb4f38	OpenfMRI	ds000113	Affine transformation	AfTr45	tar:https://openfmri.org/system/files/bold_algnd_grpbold7Tad_lin_task001.tar!/sub006/BOLD/task001_run005/bold_dico_dico7Tad2grpbold7Tad.nii.gz	NifTI format	cb1eef6542a9927c0297f4734b180ce2	OpenfMRI	ds000113
6_participant	Stimulus	Stimulation setup	Response-/ synchronization setup	Functional MRI data acquisition	whole-body 7Tesla Siemens MAGNETOM magnetic resonance scanner			Siemens			7 Tesla			fmri_6_6	tar:https://openfmri.org/system/files/bold_raw.tar!/sub006/BOLD/task001_run006/bold.nii.gz	NifTI format	3a3436cfdf4449dc1e008f07da90981d	OpenfMRI	ds000113	Distortion correction	DoCo46	tar:https://openfmri.org/system/files/bold_dico_task001.tar!/sub006/BOLD/task001_run006/bold_dico.nii.gz	NifTI format	18170f4542d8d79e3349b5332ac286ca	OpenfMRI	ds000113	Affine transformation	AfTr46	tar:https://openfmri.org/system/files/bold_algnd_grpbold7Tad_lin_task001.tar!/sub006/BOLD/task001_run006/bold_dico_dico7Tad2grpbold7Tad.nii.gz	NifTI format	3ec92d63fc125e150476b8d4f0dabbdd	OpenfMRI	ds000113
6_participant	Stimulus	Stimulation setup	Response-/ synchronization setup	Functional MRI data acquisition	whole-body 7Tesla Siemens MAGNETOM magnetic resonance scanner			Siemens			7 Tesla			fmri_6_7	tar:https://openfmri.org/system/files/bold_raw.tar!/sub006/BOLD/task001_run007/bold.nii.gz	NifTI format	bc96e8be1025444cf9b09bf5cd5f421f	OpenfMRI	ds000113	Distortion correction	DoCo47	tar:https://openfmri.org/system/files/bold_dico_task001.tar!/sub006/BOLD/task001_run007/bold_dico.nii.gz	NifTI format	8bacd17fa1df97f3de0d772869930b97	OpenfMRI	ds000113	Affine transformation	AfTr47	tar:https://openfmri.org/system/files/bold_algnd_grpbold7Tad_lin_task001.tar!/sub006/BOLD/task001_run007/bold_dico_dico7Tad2grpbold7Tad.nii.gz	NifTI format	507afca23eda33c64e5ff05d487c9ff1	OpenfMRI	ds000113
6_participant	Stimulus	Stimulation setup	Response-/ synchronization setup	Functional MRI data acquisition	whole-body 7Tesla Siemens MAGNETOM magnetic resonance scanner			Siemens			7 Tesla			fmri_6_8	tar:https://openfmri.org/system/files/bold_raw.tar!/sub006/BOLD/task001_run008/bold.nii.gz	NifTI format	905de0df66e5d8c11408ed47fb066f99	OpenfMRI	ds000113	Distortion correction	DoCo48	tar:https://openfmri.org/system/files/bold_dico_task001.tar!/sub006/BOLD/task001_run008/bold_dico.nii.gz	NifTI format	f5bb04cb4af6a0d0e0029695198acc8f	OpenfMRI	ds000113	Affine transformation	AfTr48	tar:https://openfmri.org/system/files/bold_algnd_grpbold7Tad_lin_task001.tar!/sub006/BOLD/task001_run008/bold_dico_dico7Tad2grpbold7Tad.nii.gz	NifTI format	10eb0d8ce636cfb888be3fc3eb03a98a	OpenfMRI	ds000113
7_participant	Stimulus	Stimulation setup	Response-/ synchronization setup	Functional MRI data acquisition	whole-body 7Tesla Siemens MAGNETOM magnetic resonance scanner			Siemens			7 Tesla			fmri_7_1	tar:https://openfmri.org/system/files/bold_raw.tar!/sub007/BOLD/task001_run001/bold.nii.gz	NifTI format	e7d505b18ad2502fb1db563ced45bd04	OpenfMRI	ds000113	Distortion correction	DoCo49	tar:https://openfmri.org/system/files/bold_dico_task001.tar!/sub007/BOLD/task001_run001/bold_dico.nii.gz	NifTI format	b76600afadc8e44c12c69356b8dd9403	OpenfMRI	ds000113	Affine transformation	AfTr49	tar:https://openfmri.org/system/files/bold_algnd_grpbold7Tad_lin_task001.tar!/sub007/BOLD/task001_run001/bold_dico_dico7Tad2grpbold7Tad.nii.gz	NifTI format	bc32ea01e3a964749d0bb5137276a583	OpenfMRI	ds000113
7_participant	Stimulus	Stimulation setup	Response-/ synchronization setup	Functional MRI data acquisition	whole-body 7Tesla Siemens MAGNETOM magnetic resonance scanner			Siemens			7 Tesla			fmri_7_2	tar:https://openfmri.org/system/files/bold_raw.tar!/sub007/BOLD/task001_run002/bold.nii.gz	NifTI format	af7f853dfe82b0383ccc9eec75055a9c	OpenfMRI	ds000113	Distortion correction	DoCo50	tar:https://openfmri.org/system/files/bold_dico_task001.tar!/sub007/BOLD/task001_run002/bold_dico.nii.gz	NifTI format	98da52b2d20084722c56f72ffbcc6776	OpenfMRI	ds000113	Affine transformation	AfTr50	tar:https://openfmri.org/system/files/bold_algnd_grpbold7Tad_lin_task001.tar!/sub007/BOLD/task001_run002/bold_dico_dico7Tad2grpbold7Tad.nii.gz	NifTI format	8b11fdb0b0388bd618fcb0e5f695b69f	OpenfMRI	ds000113
7_participant	Stimulus	Stimulation setup	Response-/ synchronization setup	Functional MRI data acquisition	whole-body 7Tesla Siemens MAGNETOM magnetic resonance scanner			Siemens			7 Tesla			fmri_7_3	tar:https://openfmri.org/system/files/bold_raw.tar!/sub007/BOLD/task001_run003/bold.nii.gz	NifTI format	827634fc331de4452b3f17b16f54ccfc	OpenfMRI	ds000113	Distortion correction	DoCo51	tar:https://openfmri.org/system/files/bold_dico_task001.tar!/sub007/BOLD/task001_run003/bold_dico.nii.gz	NifTI format	59386b2c5c31888bb7b63ba45b1079c9	OpenfMRI	ds000113	Affine transformation	AfTr51	tar:https://openfmri.org/system/files/bold_algnd_grpbold7Tad_lin_task001.tar!/sub007/BOLD/task001_run003/bold_dico_dico7Tad2grpbold7Tad.nii.gz	NifTI format	2aae80c1ebafa2e4f1a1a278b6669dfd	OpenfMRI	ds000113
7_participant	Stimulus	Stimulation setup	Response-/ synchronization setup	Functional MRI data acquisition	whole-body 7Tesla Siemens MAGNETOM magnetic resonance scanner			Siemens			7 Tesla			fmri_7_4	tar:https://openfmri.org/system/files/bold_raw.tar!/sub007/BOLD/task001_run004/bold.nii.gz	NifTI format	cd0629505e00d6faad71d4c7c20fedec	OpenfMRI	ds000113	Distortion correction	DoCo52	tar:https://openfmri.org/system/files/bold_dico_task001.tar!/sub007/BOLD/task001_run004/bold_dico.nii.gz	NifTI format	065d648de81ae0b7d47e51fb1ad90f58	OpenfMRI	ds000113	Affine transformation	AfTr52	tar:https://openfmri.org/system/files/bold_algnd_grpbold7Tad_lin_task001.tar!/sub007/BOLD/task001_run004/bold_dico_dico7Tad2grpbold7Tad.nii.gz	NifTI format	5da69e97541a9e66a53056d59ce16a82	OpenfMRI	ds000113
7_participant	Stimulus	Stimulation setup	Response-/ synchronization setup	Functional MRI data acquisition	whole-body 7Tesla Siemens MAGNETOM magnetic resonance scanner			Siemens			7 Tesla			fmri_7_5	tar:https://openfmri.org/system/files/bold_raw.tar!/sub007/BOLD/task001_run005/bold.nii.gz	NifTI format	a4c941b90990bc33bf54a2fef78b72e3	OpenfMRI	ds000113	Distortion correction	DoCo53	tar:https://openfmri.org/system/files/bold_dico_task001.tar!/sub007/BOLD/task001_run005/bold_dico.nii.gz	NifTI format	8ed7331895da902bb7a1ef105965378d	OpenfMRI	ds000113	Affine transformation	AfTr53	tar:https://openfmri.org/system/files/bold_algnd_grpbold7Tad_lin_task001.tar!/sub007/BOLD/task001_run005/bold_dico_dico7Tad2grpbold7Tad.nii.gz	NifTI format	354ed3b2adcebd3b1ed7277688433d40	OpenfMRI	ds000113
7_participant	Stimulus	Stimulation setup	Response-/ synchronization setup	Functional MRI data acquisition	whole-body 7Tesla Siemens MAGNETOM magnetic resonance scanner			Siemens			7 Tesla			fmri_7_6	tar:https://openfmri.org/system/files/bold_raw.tar!/sub007/BOLD/task001_run006/bold.nii.gz	NifTI format	c504cdcfbce47fe001d8c6daf0f543d9	OpenfMRI	ds000113	Distortion correction	DoCo54	tar:https://openfmri.org/system/files/bold_dico_task001.tar!/sub007/BOLD/task001_run006/bold_dico.nii.gz	NifTI format	57b232ad70cf5b8da5f564814ef38380	OpenfMRI	ds000113	Affine transformation	AfTr54	tar:https://openfmri.org/system/files/bold_algnd_grpbold7Tad_lin_task001.tar!/sub007/BOLD/task001_run006/bold_dico_dico7Tad2grpbold7Tad.nii.gz	NifTI format	4be37ee5a95b558b5c75d642f0b7f6f8	OpenfMRI	ds000113
7_participant	Stimulus	Stimulation setup	Response-/ synchronization setup	Functional MRI data acquisition	whole-body 7Tesla Siemens MAGNETOM magnetic resonance scanner			Siemens			7 Tesla			fmri_7_7	tar:https://openfmri.org/system/files/bold_raw.tar!/sub007/BOLD/task001_run007/bold.nii.gz	NifTI format	f8e5406517d5c45ff8e83dd1bce4ce18	OpenfMRI	ds000113	Distortion correction	DoCo55	tar:https://openfmri.org/system/files/bold_dico_task001.tar!/sub007/BOLD/task001_run007/bold_dico.nii.gz	NifTI format	2c2d51e9e7c431c248efccb86fc037e6	OpenfMRI	ds000113	Affine transformation	AfTr55	tar:https://openfmri.org/system/files/bold_algnd_grpbold7Tad_lin_task001.tar!/sub007/BOLD/task001_run007/bold_dico_dico7Tad2grpbold7Tad.nii.gz	NifTI format	d0994dd5d1d707f1a356c9d3545ecadc	OpenfMRI	ds000113
7_participant	Stimulus	Stimulation setup	Response-/ synchronization setup	Functional MRI data acquisition	whole-body 7Tesla Siemens MAGNETOM magnetic resonance scanner			Siemens			7 Tesla			fmri_7_8	tar:https://openfmri.org/system/files/bold_raw.tar!/sub007/BOLD/task001_run008/bold.nii.gz	NifTI format	0ba2159c80dbf6c697cba798a3833551	OpenfMRI	ds000113	Distortion correction	DoCo56	tar:https://openfmri.org/system/files/bold_dico_task001.tar!/sub007/BOLD/task001_run008/bold_dico.nii.gz	NifTI format	fc1a6bfb8df2731efb129cbf66b5b1f5	OpenfMRI	ds000113	Affine transformation	AfTr56	tar:https://openfmri.org/system/files/bold_algnd_grpbold7Tad_lin_task001.tar!/sub007/BOLD/task001_run008/bold_dico_dico7Tad2grpbold7Tad.nii.gz	NifTI format	c8ee659b86525384305bf760db971b04	OpenfMRI	ds000113
8_participant	Stimulus	Stimulation setup	Response-/ synchronization setup	Functional MRI data acquisition	whole-body 7Tesla Siemens MAGNETOM magnetic resonance scanner			Siemens			7 Tesla			fmri_8_1	tar:https://openfmri.org/system/files/bold_raw.tar!/sub008/BOLD/task001_run001/bold.nii.gz	NifTI format	ae4b43dca4234120a15b2f133cf4a94d	OpenfMRI	ds000113	Distortion correction	DoCo57	tar:https://openfmri.org/system/files/bold_dico_task001.tar!/sub008/BOLD/task001_run001/bold_dico.nii.gz	NifTI format	e763cb658a5aa18fb05dec3c1b954e81	OpenfMRI	ds000113	Affine transformation	AfTr57	tar:https://openfmri.org/system/files/bold_algnd_grpbold7Tad_lin_task001.tar!/sub008/BOLD/task001_run001/bold_dico_dico7Tad2grpbold7Tad.nii.gz	NifTI format	b5292b07af7c901dccddb4d666b7adbe	OpenfMRI	ds000113
8_participant	Stimulus	Stimulation setup	Response-/ synchronization setup	Functional MRI data acquisition	whole-body 7Tesla Siemens MAGNETOM magnetic resonance scanner			Siemens			7 Tesla			fmri_8_2	tar:https://openfmri.org/system/files/bold_raw.tar!/sub008/BOLD/task001_run002/bold.nii.gz	NifTI format	21fef61cc712b02f8eaf384a962dfed5	OpenfMRI	ds000113	Distortion correction	DoCo58	tar:https://openfmri.org/system/files/bold_dico_task001.tar!/sub008/BOLD/task001_run002/bold_dico.nii.gz	NifTI format	b0fad872d5a04dedfb715ed686010397	OpenfMRI	ds000113	Affine transformation	AfTr58	tar:https://openfmri.org/system/files/bold_algnd_grpbold7Tad_lin_task001.tar!/sub008/BOLD/task001_run002/bold_dico_dico7Tad2grpbold7Tad.nii.gz	NifTI format	3df2a73bfc94ab3642e204a62ef43c2f	OpenfMRI	ds000113
8_participant	Stimulus	Stimulation setup	Response-/ synchronization setup	Functional MRI data acquisition	whole-body 7Tesla Siemens MAGNETOM magnetic resonance scanner			Siemens			7 Tesla			fmri_8_3	tar:https://openfmri.org/system/files/bold_raw.tar!/sub008/BOLD/task001_run003/bold.nii.gz	NifTI format	f0e4b55475b99ad40dca3a58a78d9450	OpenfMRI	ds000113	Distortion correction	DoCo59	tar:https://openfmri.org/system/files/bold_dico_task001.tar!/sub008/BOLD/task001_run003/bold_dico.nii.gz	NifTI format	87246438afa148ba489468cd26180d5b	OpenfMRI	ds000113	Affine transformation	AfTr59	tar:https://openfmri.org/system/files/bold_algnd_grpbold7Tad_lin_task001.tar!/sub008/BOLD/task001_run003/bold_dico_dico7Tad2grpbold7Tad.nii.gz	NifTI format	71f03ba14ef8830579b3cd8934fd1c77	OpenfMRI	ds000113
8_participant	Stimulus	Stimulation setup	Response-/ synchronization setup	Functional MRI data acquisition	whole-body 7Tesla Siemens MAGNETOM magnetic resonance scanner			Siemens			7 Tesla			fmri_8_4	tar:https://openfmri.org/system/files/bold_raw.tar!/sub008/BOLD/task001_run004/bold.nii.gz	NifTI format	da586efa144afe071096a6b7ec3321d3	OpenfMRI	ds000113	Distortion correction	DoCo60	tar:https://openfmri.org/system/files/bold_dico_task001.tar!/sub008/BOLD/task001_run004/bold_dico.nii.gz	NifTI format	02e97dc7ae20034bddce553d5bd78bf6	OpenfMRI	ds000113	Affine transformation	AfTr60	tar:https://openfmri.org/system/files/bold_algnd_grpbold7Tad_lin_task001.tar!/sub008/BOLD/task001_run004/bold_dico_dico7Tad2grpbold7Tad.nii.gz	NifTI format	2548fc4694800bd5b7a437b0665b3421	OpenfMRI	ds000113
8_participant	Stimulus	Stimulation setup	Response-/ synchronization setup	Functional MRI data acquisition	whole-body 7Tesla Siemens MAGNETOM magnetic resonance scanner			Siemens			7 Tesla			fmri_8_5	tar:https://openfmri.org/system/files/bold_raw.tar!/sub008/BOLD/task001_run005/bold.nii.gz	NifTI format	3770560a003c514af27fb168f77ab92b	OpenfMRI	ds000113	Distortion correction	DoCo61	tar:https://openfmri.org/system/files/bold_dico_task001.tar!/sub008/BOLD/task001_run005/bold_dico.nii.gz	NifTI format	ec6035bee9999efed52f3fc22f2e97ef	OpenfMRI	ds000113	Affine transformation	AfTr61	tar:https://openfmri.org/system/files/bold_algnd_grpbold7Tad_lin_task001.tar!/sub008/BOLD/task001_run005/bold_dico_dico7Tad2grpbold7Tad.nii.gz	NifTI format	9af4337cd91c4406077c82b9ee194812	OpenfMRI	ds000113
8_participant	Stimulus	Stimulation setup	Response-/ synchronization setup	Functional MRI data acquisition	whole-body 7Tesla Siemens MAGNETOM magnetic resonance scanner			Siemens			7 Tesla			fmri_8_6	tar:https://openfmri.org/system/files/bold_raw.tar!/sub008/BOLD/task001_run006/bold.nii.gz	NifTI format	fbb74940ac5461062c4094cccfae52c9	OpenfMRI	ds000113	Distortion correction	DoCo62	tar:https://openfmri.org/system/files/bold_dico_task001.tar!/sub008/BOLD/task001_run006/bold_dico.nii.gz	NifTI format	9189b2c95c383544d6eb29c3a29dd3a3	OpenfMRI	ds000113	Affine transformation	AfTr62	tar:https://openfmri.org/system/files/bold_algnd_grpbold7Tad_lin_task001.tar!/sub008/BOLD/task001_run006/bold_dico_dico7Tad2grpbold7Tad.nii.gz	NifTI format	92f2a80007aa59c8be431fdbc4d4f0a0	OpenfMRI	ds000113
8_participant	Stimulus	Stimulation setup	Response-/ synchronization setup	Functional MRI data acquisition	whole-body 7Tesla Siemens MAGNETOM magnetic resonance scanner			Siemens			7 Tesla			fmri_8_7	tar:https://openfmri.org/system/files/bold_raw.tar!/sub008/BOLD/task001_run007/bold.nii.gz	NifTI format	47d86f1636ddd0dc9ee250ee3c24247b	OpenfMRI	ds000113	Distortion correction	DoCo63	tar:https://openfmri.org/system/files/bold_dico_task001.tar!/sub008/BOLD/task001_run007/bold_dico.nii.gz	NifTI format	72ae6510f20ff7272b0ae7fa286f5328	OpenfMRI	ds000113	Affine transformation	AfTr63	tar:https://openfmri.org/system/files/bold_algnd_grpbold7Tad_lin_task001.tar!/sub008/BOLD/task001_run007/bold_dico_dico7Tad2grpbold7Tad.nii.gz	NifTI format	77b7e5ad8f8e13d3f92e986afa7193ed	OpenfMRI	ds000113
8_participant	Stimulus	Stimulation setup	Response-/ synchronization setup	Functional MRI data acquisition	whole-body 7Tesla Siemens MAGNETOM magnetic resonance scanner			Siemens			7 Tesla			fmri_8_8	tar:https://openfmri.org/system/files/bold_raw.tar!/sub008/BOLD/task001_run008/bold.nii.gz	NifTI format	75a0f2cdd9ccad8460b411068255467f	OpenfMRI	ds000113	Distortion correction	DoCo64	tar:https://openfmri.org/system/files/bold_dico_task001.tar!/sub008/BOLD/task001_run008/bold_dico.nii.gz	NifTI format	1472764fe67e51b083f2aeeb8bb4f1da	OpenfMRI	ds000113	Affine transformation	AfTr64	tar:https://openfmri.org/system/files/bold_algnd_grpbold7Tad_lin_task001.tar!/sub008/BOLD/task001_run008/bold_dico_dico7Tad2grpbold7Tad.nii.gz	NifTI format	e860ea9d77d5876ca6ac5b16ee8d96c8	OpenfMRI	ds000113
9_participant	Stimulus	Stimulation setup	Response-/ synchronization setup	Functional MRI data acquisition	whole-body 7Tesla Siemens MAGNETOM magnetic resonance scanner			Siemens			7 Tesla			fmri_9_1	tar:https://openfmri.org/system/files/bold_raw.tar!/sub009/BOLD/task001_run001/bold.nii.gz	NifTI format	582e562dda15d951597b8ff52c114fed	OpenfMRI	ds000113	Distortion correction	DoCo65	tar:https://openfmri.org/system/files/bold_dico_task001.tar!/sub009/BOLD/task001_run001/bold_dico.nii.gz	NifTI format	5e07e3cc6b40e52d7491b4d8cd3b445d	OpenfMRI	ds000113	Affine transformation	AfTr65	tar:https://openfmri.org/system/files/bold_algnd_grpbold7Tad_lin_task001.tar!/sub009/BOLD/task001_run001/bold_dico_dico7Tad2grpbold7Tad.nii.gz	NifTI format	ac7a4896ea109af77d19e5cf8e824187	OpenfMRI	ds000113
9_participant	Stimulus	Stimulation setup	Response-/ synchronization setup	Functional MRI data acquisition	whole-body 7Tesla Siemens MAGNETOM magnetic resonance scanner			Siemens			7 Tesla			fmri_9_2	tar:https://openfmri.org/system/files/bold_raw.tar!/sub009/BOLD/task001_run002/bold.nii.gz	NifTI format	c465a3eaf5dcf3ba6ef9754d8e1521f0	OpenfMRI	ds000113	Distortion correction	DoCo66	tar:https://openfmri.org/system/files/bold_dico_task001.tar!/sub009/BOLD/task001_run002/bold_dico.nii.gz	NifTI format	076d320cfbdff2d4dbfffc89aa013392	OpenfMRI	ds000113	Affine transformation	AfTr66	tar:https://openfmri.org/system/files/bold_algnd_grpbold7Tad_lin_task001.tar!/sub009/BOLD/task001_run002/bold_dico_dico7Tad2grpbold7Tad.nii.gz	NifTI format	ab307c78dc4ecf7d8a1e0c3ab6021dcf	OpenfMRI	ds000113
9_participant	Stimulus	Stimulation setup	Response-/ synchronization setup	Functional MRI data acquisition	whole-body 7Tesla Siemens MAGNETOM magnetic resonance scanner			Siemens			7 Tesla			fmri_9_3	tar:https://openfmri.org/system/files/bold_raw.tar!/sub009/BOLD/task001_run003/bold.nii.gz	NifTI format	e0958814b31f507e1360032bb8d5cbf9	OpenfMRI	ds000113	Distortion correction	DoCo67	tar:https://openfmri.org/system/files/bold_dico_task001.tar!/sub009/BOLD/task001_run003/bold_dico.nii.gz	NifTI format	826b55f1690a24a5b4af7137bafbc62f	OpenfMRI	ds000113	Affine transformation	AfTr67	tar:https://openfmri.org/system/files/bold_algnd_grpbold7Tad_lin_task001.tar!/sub009/BOLD/task001_run003/bold_dico_dico7Tad2grpbold7Tad.nii.gz	NifTI format	a9f092ec813cb3426e836a4b28489e32	OpenfMRI	ds000113
9_participant	Stimulus	Stimulation setup	Response-/ synchronization setup	Functional MRI data acquisition	whole-body 7Tesla Siemens MAGNETOM magnetic resonance scanner			Siemens			7 Tesla			fmri_9_4	tar:https://openfmri.org/system/files/bold_raw.tar!/sub009/BOLD/task001_run004/bold.nii.gz	NifTI format	790af9a3d8d410ebe8d656cce7562a27	OpenfMRI	ds000113	Distortion correction	DoCo68	tar:https://openfmri.org/system/files/bold_dico_task001.tar!/sub009/BOLD/task001_run004/bold_dico.nii.gz	NifTI format	fbbb1834b774e010d4c64c511fd119a8	OpenfMRI	ds000113	Affine transformation	AfTr68	tar:https://openfmri.org/system/files/bold_algnd_grpbold7Tad_lin_task001.tar!/sub009/BOLD/task001_run004/bold_dico_dico7Tad2grpbold7Tad.nii.gz	NifTI format	44417b0293ce377e0f3c4db108c654a4	OpenfMRI	ds000113
9_participant	Stimulus	Stimulation setup	Response-/ synchronization setup	Functional MRI data acquisition	whole-body 7Tesla Siemens MAGNETOM magnetic resonance scanner			Siemens			7 Tesla			fmri_9_5	tar:https://openfmri.org/system/files/bold_raw.tar!/sub009/BOLD/task001_run005/bold.nii.gz	NifTI format	c366d3ffb099c1aabbe180eaf016e64e	OpenfMRI	ds000113	Distortion correction	DoCo69	tar:https://openfmri.org/system/files/bold_dico_task001.tar!/sub009/BOLD/task001_run005/bold_dico.nii.gz	NifTI format	06af6c6addf9cf485437266a5cf2ae45	OpenfMRI	ds000113	Affine transformation	AfTr69	tar:https://openfmri.org/system/files/bold_algnd_grpbold7Tad_lin_task001.tar!/sub009/BOLD/task001_run005/bold_dico_dico7Tad2grpbold7Tad.nii.gz	NifTI format	fb198940128ed733a37e225d10ca9649	OpenfMRI	ds000113
9_participant	Stimulus	Stimulation setup	Response-/ synchronization setup	Functional MRI data acquisition	whole-body 7Tesla Siemens MAGNETOM magnetic resonance scanner			Siemens			7 Tesla			fmri_9_6	tar:https://openfmri.org/system/files/bold_raw.tar!/sub009/BOLD/task001_run006/bold.nii.gz	NifTI format	4531e5edb3e92200b3317d8508ebc28d	OpenfMRI	ds000113	Distortion correction	DoCo70	tar:https://openfmri.org/system/files/bold_dico_task001.tar!/sub009/BOLD/task001_run006/bold_dico.nii.gz	NifTI format	2d1368378fb694fe0eed79749737e751	OpenfMRI	ds000113	Affine transformation	AfTr70	tar:https://openfmri.org/system/files/bold_algnd_grpbold7Tad_lin_task001.tar!/sub009/BOLD/task001_run006/bold_dico_dico7Tad2grpbold7Tad.nii.gz	NifTI format	dfb394ee36295219e65fa6f4e92788fb	OpenfMRI	ds000113
9_participant	Stimulus	Stimulation setup	Response-/ synchronization setup	Functional MRI data acquisition	whole-body 7Tesla Siemens MAGNETOM magnetic resonance scanner			Siemens			7 Tesla			fmri_9_7	tar:https://openfmri.org/system/files/bold_raw.tar!/sub009/BOLD/task001_run007/bold.nii.gz	NifTI format	05e737241752a1c1ad0b4585f8077365	OpenfMRI	ds000113	Distortion correction	DoCo71	tar:https://openfmri.org/system/files/bold_dico_task001.tar!/sub009/BOLD/task001_run007/bold_dico.nii.gz	NifTI format	d8bcb1f8affc55857e17c3d2ad15d123	OpenfMRI	ds000113	Affine transformation	AfTr71	tar:https://openfmri.org/system/files/bold_algnd_grpbold7Tad_lin_task001.tar!/sub009/BOLD/task001_run007/bold_dico_dico7Tad2grpbold7Tad.nii.gz	NifTI format	3902697fba2205785ab1a3fd35d14abb	OpenfMRI	ds000113
9_participant	Stimulus	Stimulation setup	Response-/ synchronization setup	Functional MRI data acquisition	whole-body 7Tesla Siemens MAGNETOM magnetic resonance scanner			Siemens			7 Tesla			fmri_9_8	tar:https://openfmri.org/system/files/bold_raw.tar!/sub009/BOLD/task001_run008/bold.nii.gz	NifTI format	21d48396900fe99de946e7a42b2418bf	OpenfMRI	ds000113	Distortion correction	DoCo72	tar:https://openfmri.org/system/files/bold_dico_task001.tar!/sub009/BOLD/task001_run008/bold_dico.nii.gz	NifTI format	1e400f5b13602a34e2f2a91a368f0206	OpenfMRI	ds000113	Affine transformation	AfTr72	tar:https://openfmri.org/system/files/bold_algnd_grpbold7Tad_lin_task001.tar!/sub009/BOLD/task001_run008/bold_dico_dico7Tad2grpbold7Tad.nii.gz	NifTI format	fe69e21931f2f252d8d4aa23f0d8bc78	OpenfMRI	ds000113
10_participant	Stimulus	Stimulation setup	Response-/ synchronization setup	Functional MRI data acquisition	whole-body 7Tesla Siemens MAGNETOM magnetic resonance scanner			Siemens			7 Tesla			fmri_10_1	tar:https://openfmri.org/system/files/bold_raw.tar!/sub010/BOLD/task001_run001/bold.nii.gz	NifTI format	d494ca1875b9ec686165d83053e16b1a	OpenfMRI	ds000113	Distortion correction	DoCo73	tar:https://openfmri.org/system/files/bold_dico_task001.tar!/sub011/BOLD/task001_run001/bold_dico.nii.gz	NifTI format	dd6bd17950d811ecb8ff4c8afabae998	OpenfMRI	ds000113	Affine transformation	AfTr73	tar:https://openfmri.org/system/files/bold_algnd_grpbold7Tad_lin_task001.tar!/sub011/BOLD/task001_run001/bold_dico_dico7Tad2grpbold7Tad.nii.gz	NifTI format	165abcf4f9e658a06d07b3f5fad63bb0	OpenfMRI	ds000113
10_participant	Stimulus	Stimulation setup	Response-/ synchronization setup	Functional MRI data acquisition	whole-body 7Tesla Siemens MAGNETOM magnetic resonance scanner			Siemens			7 Tesla			fmri_10_2	tar:https://openfmri.org/system/files/bold_raw.tar!/sub010/BOLD/task001_run002/bold.nii.gz	NifTI format	57a621f123703bc7da6d256acd6f98a9	OpenfMRI	ds000113	Distortion correction	DoCo74	tar:https://openfmri.org/system/files/bold_dico_task001.tar!/sub011/BOLD/task001_run002/bold_dico.nii.gz	NifTI format	f7584711161a44169824293ab0266bd8	OpenfMRI	ds000113	Affine transformation	AfTr74	tar:https://openfmri.org/system/files/bold_algnd_grpbold7Tad_lin_task001.tar!/sub011/BOLD/task001_run002/bold_dico_dico7Tad2grpbold7Tad.nii.gz	NifTI format	58572338bc2c5c5e4fa356aa4c741213	OpenfMRI	ds000113
10_participant	Stimulus	Stimulation setup	Response-/ synchronization setup	Functional MRI data acquisition	whole-body 7Tesla Siemens MAGNETOM magnetic resonance scanner			Siemens			7 Tesla			fmri_10_3	tar:https://openfmri.org/system/files/bold_raw.tar!/sub010/BOLD/task001_run003/bold.nii.gz	NifTI format	9af61f5096693c18ed2b8b8628490f36	OpenfMRI	ds000113	Distortion correction	DoCo75	tar:https://openfmri.org/system/files/bold_dico_task001.tar!/sub011/BOLD/task001_run003/bold_dico.nii.gz	NifTI format	259b849ce84cbb2c3325c0590e36996e	OpenfMRI	ds000113	Affine transformation	AfTr75	tar:https://openfmri.org/system/files/bold_algnd_grpbold7Tad_lin_task001.tar!/sub011/BOLD/task001_run003/bold_dico_dico7Tad2grpbold7Tad.nii.gz	NifTI format	6c69fdf2ce1bd06fecdced467bbc6b75	OpenfMRI	ds000113
10_participant	Stimulus	Stimulation setup	Response-/ synchronization setup	Functional MRI data acquisition	whole-body 7Tesla Siemens MAGNETOM magnetic resonance scanner			Siemens			7 Tesla			fmri_10_4	tar:https://openfmri.org/system/files/bold_raw.tar!/sub010/BOLD/task001_run004/bold.nii.gz	NifTI format	9aa56a671262ecb1a123772e6264ed39	OpenfMRI	ds000113	Distortion correction	DoCo76	tar:https://openfmri.org/system/files/bold_dico_task001.tar!/sub011/BOLD/task001_run004/bold_dico.nii.gz	NifTI format	f9cb91b64b340a3afec117ee501fd360	OpenfMRI	ds000113	Affine transformation	AfTr76	tar:https://openfmri.org/system/files/bold_algnd_grpbold7Tad_lin_task001.tar!/sub011/BOLD/task001_run004/bold_dico_dico7Tad2grpbold7Tad.nii.gz	NifTI format	c279ea1dc53875576e4ec8124b854d29	OpenfMRI	ds000113
10_participant	Stimulus	Stimulation setup	Response-/ synchronization setup	Functional MRI data acquisition	whole-body 7Tesla Siemens MAGNETOM magnetic resonance scanner			Siemens			7 Tesla			fmri_10_5	tar:https://openfmri.org/system/files/bold_raw.tar!/sub010/BOLD/task001_run005/bold.nii.gz	NifTI format	233815f6ebabbad7ae29df2acfca60de	OpenfMRI	ds000113	Distortion correction	DoCo77	tar:https://openfmri.org/system/files/bold_dico_task001.tar!/sub011/BOLD/task001_run005/bold_dico.nii.gz	NifTI format	66c5b39376297cf16c485d316bb9eaa6	OpenfMRI	ds000113	Affine transformation	AfTr77	tar:https://openfmri.org/system/files/bold_algnd_grpbold7Tad_lin_task001.tar!/sub011/BOLD/task001_run005/bold_dico_dico7Tad2grpbold7Tad.nii.gz	NifTI format	7d57a11f694271bb3c28c6ee5b1b26ca	OpenfMRI	ds000113
10_participant	Stimulus	Stimulation setup	Response-/ synchronization setup	Functional MRI data acquisition	whole-body 7Tesla Siemens MAGNETOM magnetic resonance scanner			Siemens			7 Tesla			fmri_10_6	tar:https://openfmri.org/system/files/bold_raw.tar!/sub010/BOLD/task001_run006/bold.nii.gz	NifTI format	fe5cf1991ded2f45147b241f7659abd1	OpenfMRI	ds000113	Distortion correction	DoCo78	tar:https://openfmri.org/system/files/bold_dico_task001.tar!/sub011/BOLD/task001_run006/bold_dico.nii.gz	NifTI format	8be11e9f67e42e96d627bee6c63a7297	OpenfMRI	ds000113	Affine transformation	AfTr78	tar:https://openfmri.org/system/files/bold_algnd_grpbold7Tad_lin_task001.tar!/sub011/BOLD/task001_run006/bold_dico_dico7Tad2grpbold7Tad.nii.gz	NifTI format	434b1c381aacd4d733b65fb782f07611	OpenfMRI	ds000113
10_participant	Stimulus	Stimulation setup	Response-/ synchronization setup	Functional MRI data acquisition	whole-body 7Tesla Siemens MAGNETOM magnetic resonance scanner			Siemens			7 Tesla			fmri_10_7	tar:https://openfmri.org/system/files/bold_raw.tar!/sub010/BOLD/task001_run007/bold.nii.gz	NifTI format	7d93b1d7227db5d56ddfebf5ab14b768	OpenfMRI	ds000113	Distortion correction	DoCo79	tar:https://openfmri.org/system/files/bold_dico_task001.tar!/sub011/BOLD/task001_run007/bold_dico.nii.gz	NifTI format	99495f356c32b3e6a269379da1ce92da	OpenfMRI	ds000113	Affine transformation	AfTr79	tar:https://openfmri.org/system/files/bold_algnd_grpbold7Tad_lin_task001.tar!/sub011/BOLD/task001_run007/bold_dico_dico7Tad2grpbold7Tad.nii.gz	NifTI format	76bcd979904fd3ff3d54c728b04264d3	OpenfMRI	ds000113
10_participant	Stimulus	Stimulation setup	Response-/ synchronization setup	Functional MRI data acquisition	whole-body 7Tesla Siemens MAGNETOM magnetic resonance scanner			Siemens			7 Tesla			fmri_10_8	tar:https://openfmri.org/system/files/bold_raw.tar!/sub010/BOLD/task001_run008/bold.nii.gz	NifTI format	3155626ce0bde467849379aa038edb72	OpenfMRI	ds000113	Distortion correction	DoCo80	tar:https://openfmri.org/system/files/bold_dico_task001.tar!/sub011/BOLD/task001_run008/bold_dico.nii.gz	NifTI format	60111944482fcb31b0c7aa2d7d444b6f	OpenfMRI	ds000113	Affine transformation	AfTr80	tar:https://openfmri.org/system/files/bold_algnd_grpbold7Tad_lin_task001.tar!/sub011/BOLD/task001_run008/bold_dico_dico7Tad2grpbold7Tad.nii.gz	NifTI format	cb248945a8ada26edc75f36121cb0767	OpenfMRI	ds000113
11_participant	Stimulus	Stimulation setup	Response-/ synchronization setup	Functional MRI data acquisition	whole-body 7Tesla Siemens MAGNETOM magnetic resonance scanner			Siemens			7 Tesla			fmri_11_1	tar:https://openfmri.org/system/files/bold_raw.tar!/sub011/BOLD/task001_run001/bold.nii.gz	NifTI format	35e1f1ea74f24a21b4d2f0132106a2b2	OpenfMRI	ds000113	Distortion correction	DoCo81	tar:https://openfmri.org/system/files/bold_dico_task001.tar!/sub012/BOLD/task001_run001/bold_dico.nii.gz	NifTI format	4b0f317b035cff2eb7b8a3e6704bc777	OpenfMRI	ds000113	Affine transformation	AfTr81	tar:https://openfmri.org/system/files/bold_algnd_grpbold7Tad_lin_task001.tar!/sub012/BOLD/task001_run001/bold_dico_dico7Tad2grpbold7Tad.nii.gz	NifTI format	1ee8fd354daa84a465ec2a4ce1b3614e	OpenfMRI	ds000113
11_participant	Stimulus	Stimulation setup	Response-/ synchronization setup	Functional MRI data acquisition	whole-body 7Tesla Siemens MAGNETOM magnetic resonance scanner			Siemens			7 Tesla			fmri_11_2	tar:https://openfmri.org/system/files/bold_raw.tar!/sub011/BOLD/task001_run002/bold.nii.gz	NifTI format	335cdfb53006bcc321d1e04c7b46562f	OpenfMRI	ds000113	Distortion correction	DoCo82	tar:https://openfmri.org/system/files/bold_dico_task001.tar!/sub012/BOLD/task001_run002/bold_dico.nii.gz	NifTI format	b345470331d4d162a89951e176b5a362	OpenfMRI	ds000113	Affine transformation	AfTr82	tar:https://openfmri.org/system/files/bold_algnd_grpbold7Tad_lin_task001.tar!/sub012/BOLD/task001_run002/bold_dico_dico7Tad2grpbold7Tad.nii.gz	NifTI format	237cbea24b7d1a0c553f813b5e9f7cb5	OpenfMRI	ds000113
11_participant	Stimulus	Stimulation setup	Response-/ synchronization setup	Functional MRI data acquisition	whole-body 7Tesla Siemens MAGNETOM magnetic resonance scanner			Siemens			7 Tesla			fmri_11_3	tar:https://openfmri.org/system/files/bold_raw.tar!/sub011/BOLD/task001_run003/bold.nii.gz	NifTI format	2b04a9b2afe2aaae4e0ca5fa923728f5	OpenfMRI	ds000113	Distortion correction	DoCo83	tar:https://openfmri.org/system/files/bold_dico_task001.tar!/sub012/BOLD/task001_run003/bold_dico.nii.gz	NifTI format	90989317ecaf7a5c5d89e5d572daeed3	OpenfMRI	ds000113	Affine transformation	AfTr83	tar:https://openfmri.org/system/files/bold_algnd_grpbold7Tad_lin_task001.tar!/sub012/BOLD/task001_run003/bold_dico_dico7Tad2grpbold7Tad.nii.gz	NifTI format	318cf3804d208cce7e936d7b4637b9e9	OpenfMRI	ds000113
11_participant	Stimulus	Stimulation setup	Response-/ synchronization setup	Functional MRI data acquisition	whole-body 7Tesla Siemens MAGNETOM magnetic resonance scanner			Siemens			7 Tesla			fmri_11_4	tar:https://openfmri.org/system/files/bold_raw.tar!/sub011/BOLD/task001_run004/bold.nii.gz	NifTI format	b1ce5f8f63e88ed1086243f107ee4bc3	OpenfMRI	ds000113	Distortion correction	DoCo84	tar:https://openfmri.org/system/files/bold_dico_task001.tar!/sub012/BOLD/task001_run004/bold_dico.nii.gz	NifTI format	5017348f7e1fe911048130543ea11dcc	OpenfMRI	ds000113	Affine transformation	AfTr84	tar:https://openfmri.org/system/files/bold_algnd_grpbold7Tad_lin_task001.tar!/sub012/BOLD/task001_run004/bold_dico_dico7Tad2grpbold7Tad.nii.gz	NifTI format	e2c9ba90ec6549930aa74f96b342facf	OpenfMRI	ds000113
11_participant	Stimulus	Stimulation setup	Response-/ synchronization setup	Functional MRI data acquisition	whole-body 7Tesla Siemens MAGNETOM magnetic resonance scanner			Siemens			7 Tesla			fmri_11_5	tar:https://openfmri.org/system/files/bold_raw.tar!/sub011/BOLD/task001_run005/bold.nii.gz	NifTI format	8d87a408452248f73d64246f7ba8ceb8	OpenfMRI	ds000113	Distortion correction	DoCo85	tar:https://openfmri.org/system/files/bold_dico_task001.tar!/sub012/BOLD/task001_run005/bold_dico.nii.gz	NifTI format	4b353f534bbcd8dde37324c36310fd76	OpenfMRI	ds000113	Affine transformation	AfTr85	tar:https://openfmri.org/system/files/bold_algnd_grpbold7Tad_lin_task001.tar!/sub012/BOLD/task001_run005/bold_dico_dico7Tad2grpbold7Tad.nii.gz	NifTI format	c338a536ecd3d6e9ac916fbb0c81900d	OpenfMRI	ds000113
11_participant	Stimulus	Stimulation setup	Response-/ synchronization setup	Functional MRI data acquisition	whole-body 7Tesla Siemens MAGNETOM magnetic resonance scanner			Siemens			7 Tesla			fmri_11_6	tar:https://openfmri.org/system/files/bold_raw.tar!/sub011/BOLD/task001_run006/bold.nii.gz	NifTI format	55cce9095640255f32ba0b8e0fe1503c	OpenfMRI	ds000113	Distortion correction	DoCo86	tar:https://openfmri.org/system/files/bold_dico_task001.tar!/sub012/BOLD/task001_run006/bold_dico.nii.gz	NifTI format	3d67ad2332d1dd32c90182c56a2553ac	OpenfMRI	ds000113	Affine transformation	AfTr86	tar:https://openfmri.org/system/files/bold_algnd_grpbold7Tad_lin_task001.tar!/sub012/BOLD/task001_run006/bold_dico_dico7Tad2grpbold7Tad.nii.gz	NifTI format	2416829167bad0bbf3d5e5f0c60aa84b	OpenfMRI	ds000113
11_participant	Stimulus	Stimulation setup	Response-/ synchronization setup	Functional MRI data acquisition	whole-body 7Tesla Siemens MAGNETOM magnetic resonance scanner			Siemens			7 Tesla			fmri_11_7	tar:https://openfmri.org/system/files/bold_raw.tar!/sub011/BOLD/task001_run007/bold.nii.gz	NifTI format	dcb2f15902cb17f8d5405840cce2d9c5	OpenfMRI	ds000113	Distortion correction	DoCo87	tar:https://openfmri.org/system/files/bold_dico_task001.tar!/sub012/BOLD/task001_run007/bold_dico.nii.gz	NifTI format	d09ec815219680c1fd829786ccaf128e	OpenfMRI	ds000113	Affine transformation	AfTr87	tar:https://openfmri.org/system/files/bold_algnd_grpbold7Tad_lin_task001.tar!/sub012/BOLD/task001_run007/bold_dico_dico7Tad2grpbold7Tad.nii.gz	NifTI format	852f1af67144f9036bd386fc99e49537	OpenfMRI	ds000113
11_participant	Stimulus	Stimulation setup	Response-/ synchronization setup	Functional MRI data acquisition	whole-body 7Tesla Siemens MAGNETOM magnetic resonance scanner			Siemens			7 Tesla			fmri_11_8	tar:https://openfmri.org/system/files/bold_raw.tar!/sub011/BOLD/task001_run008/bold.nii.gz	NifTI format	e6b932eaa4f4f325471693976d76ff06	OpenfMRI	ds000113	Distortion correction	DoCo88	tar:https://openfmri.org/system/files/bold_dico_task001.tar!/sub012/BOLD/task001_run008/bold_dico.nii.gz	NifTI format	284094e1bb5b23f6468bebc91888eb68	OpenfMRI	ds000113	Affine transformation	AfTr88	tar:https://openfmri.org/system/files/bold_algnd_grpbold7Tad_lin_task001.tar!/sub012/BOLD/task001_run008/bold_dico_dico7Tad2grpbold7Tad.nii.gz	NifTI format	a50ebf7d2d5df0e71cd8b1c18e7648df	OpenfMRI	ds000113
12_participant	Stimulus	Stimulation setup	Response-/ synchronization setup	Functional MRI data acquisition	whole-body 7Tesla Siemens MAGNETOM magnetic resonance scanner			Siemens			7 Tesla			fmri_12_1	tar:https://openfmri.org/system/files/bold_raw.tar!/sub012/BOLD/task001_run001/bold.nii.gz	NifTI format	9a8a61e9bbaaa618605c8e9ff4699830	OpenfMRI	ds000113	Distortion correction	DoCo89	tar:https://openfmri.org/system/files/bold_dico_task001.tar!/sub013/BOLD/task001_run001/bold_dico.nii.gz	NifTI format	a6f8b2ab97e7deb2e73eb3ba6e8612c1	OpenfMRI	ds000113	Affine transformation	AfTr89	tar:https://openfmri.org/system/files/bold_algnd_grpbold7Tad_lin_task001.tar!/sub013/BOLD/task001_run001/bold_dico_dico7Tad2grpbold7Tad.nii.gz	NifTI format	1d5b53e09981c91073b48d2619a2356e	OpenfMRI	ds000113
12_participant	Stimulus	Stimulation setup	Response-/ synchronization setup	Functional MRI data acquisition	whole-body 7Tesla Siemens MAGNETOM magnetic resonance scanner			Siemens			7 Tesla			fmri_12_2	tar:https://openfmri.org/system/files/bold_raw.tar!/sub012/BOLD/task001_run002/bold.nii.gz	NifTI format	c5bf76c5da1dd3918561396c447c80d8	OpenfMRI	ds000113	Distortion correction	DoCo90	tar:https://openfmri.org/system/files/bold_dico_task001.tar!/sub013/BOLD/task001_run002/bold_dico.nii.gz	NifTI format	f17f92d4a9ae0f67d50239b8addf715d	OpenfMRI	ds000113	Affine transformation	AfTr90	tar:https://openfmri.org/system/files/bold_algnd_grpbold7Tad_lin_task001.tar!/sub013/BOLD/task001_run002/bold_dico_dico7Tad2grpbold7Tad.nii.gz	NifTI format	01fa6d5905e6eac456893b36cfb7dd43	OpenfMRI	ds000113
12_participant	Stimulus	Stimulation setup	Response-/ synchronization setup	Functional MRI data acquisition	whole-body 7Tesla Siemens MAGNETOM magnetic resonance scanner			Siemens			7 Tesla			fmri_12_3	tar:https://openfmri.org/system/files/bold_raw.tar!/sub012/BOLD/task001_run003/bold.nii.gz	NifTI format	cc171c6a7199b4c0a9d478b0871b1653	OpenfMRI	ds000113	Distortion correction	DoCo91	tar:https://openfmri.org/system/files/bold_dico_task001.tar!/sub013/BOLD/task001_run003/bold_dico.nii.gz	NifTI format	29808323c97cfbe6e4fef23b09f48ead	OpenfMRI	ds000113	Affine transformation	AfTr91	tar:https://openfmri.org/system/files/bold_algnd_grpbold7Tad_lin_task001.tar!/sub013/BOLD/task001_run003/bold_dico_dico7Tad2grpbold7Tad.nii.gz	NifTI format	67163be3b6736d8aedba1d6dbf53f254	OpenfMRI	ds000113
12_participant	Stimulus	Stimulation setup	Response-/ synchronization setup	Functional MRI data acquisition	whole-body 7Tesla Siemens MAGNETOM magnetic resonance scanner			Siemens			7 Tesla			fmri_12_4	tar:https://openfmri.org/system/files/bold_raw.tar!/sub012/BOLD/task001_run004/bold.nii.gz	NifTI format	ec61ec3a45424794e8e03ea378c373b3	OpenfMRI	ds000113	Distortion correction	DoCo92	tar:https://openfmri.org/system/files/bold_dico_task001.tar!/sub013/BOLD/task001_run004/bold_dico.nii.gz	NifTI format	1745b960dcb04af71e7921b8f046b349	OpenfMRI	ds000113	Affine transformation	AfTr92	tar:https://openfmri.org/system/files/bold_algnd_grpbold7Tad_lin_task001.tar!/sub013/BOLD/task001_run004/bold_dico_dico7Tad2grpbold7Tad.nii.gz	NifTI format	999da483b291610b782549251a68a417	OpenfMRI	ds000113
12_participant	Stimulus	Stimulation setup	Response-/ synchronization setup	Functional MRI data acquisition	whole-body 7Tesla Siemens MAGNETOM magnetic resonance scanner			Siemens			7 Tesla			fmri_12_5	tar:https://openfmri.org/system/files/bold_raw.tar!/sub012/BOLD/task001_run005/bold.nii.gz	NifTI format	1671140b35d2fb7dbb6a77bc1c81f892	OpenfMRI	ds000113	Distortion correction	DoCo93	tar:https://openfmri.org/system/files/bold_dico_task001.tar!/sub013/BOLD/task001_run005/bold_dico.nii.gz	NifTI format	76c2eaac6297904a9aac40373d547ef9	OpenfMRI	ds000113	Affine transformation	AfTr93	tar:https://openfmri.org/system/files/bold_algnd_grpbold7Tad_lin_task001.tar!/sub013/BOLD/task001_run005/bold_dico_dico7Tad2grpbold7Tad.nii.gz	NifTI format	ede195b095e2e409607c16b92af8fc47	OpenfMRI	ds000113
12_participant	Stimulus	Stimulation setup	Response-/ synchronization setup	Functional MRI data acquisition	whole-body 7Tesla Siemens MAGNETOM magnetic resonance scanner			Siemens			7 Tesla			fmri_12_6	tar:https://openfmri.org/system/files/bold_raw.tar!/sub012/BOLD/task001_run006/bold.nii.gz	NifTI format	715500764a34afd4cfc183130d7ad381	OpenfMRI	ds000113	Distortion correction	DoCo94	tar:https://openfmri.org/system/files/bold_dico_task001.tar!/sub013/BOLD/task001_run006/bold_dico.nii.gz	NifTI format	50eff7fb409097c378e71a0999e554d0	OpenfMRI	ds000113	Affine transformation	AfTr94	tar:https://openfmri.org/system/files/bold_algnd_grpbold7Tad_lin_task001.tar!/sub013/BOLD/task001_run006/bold_dico_dico7Tad2grpbold7Tad.nii.gz	NifTI format	33cd23327fe5d4efc790c67d8c5456dc	OpenfMRI	ds000113
12_participant	Stimulus	Stimulation setup	Response-/ synchronization setup	Functional MRI data acquisition	whole-body 7Tesla Siemens MAGNETOM magnetic resonance scanner			Siemens			7 Tesla			fmri_12_7	tar:https://openfmri.org/system/files/bold_raw.tar!/sub012/BOLD/task001_run007/bold.nii.gz	NifTI format	16f21d6ab8c80c9a9e255d7bd68c970d	OpenfMRI	ds000113	Distortion correction	DoCo95	tar:https://openfmri.org/system/files/bold_dico_task001.tar!/sub013/BOLD/task001_run007/bold_dico.nii.gz	NifTI format	6edca5b28f54381007577e3386f0cd1a	OpenfMRI	ds000113	Affine transformation	AfTr95	tar:https://openfmri.org/system/files/bold_algnd_grpbold7Tad_lin_task001.tar!/sub013/BOLD/task001_run007/bold_dico_dico7Tad2grpbold7Tad.nii.gz	NifTI format	ff5201a0b4f533a8fe23900315f38c72	OpenfMRI	ds000113
12_participant	Stimulus	Stimulation setup	Response-/ synchronization setup	Functional MRI data acquisition	whole-body 7Tesla Siemens MAGNETOM magnetic resonance scanner			Siemens			7 Tesla			fmri_12_8	tar:https://openfmri.org/system/files/bold_raw.tar!/sub012/BOLD/task001_run008/bold.nii.gz	NifTI format	c0e5ac7272e63218645d8622ea4b457a	OpenfMRI	ds000113	Distortion correction	DoCo96	tar:https://openfmri.org/system/files/bold_dico_task001.tar!/sub013/BOLD/task001_run008/bold_dico.nii.gz	NifTI format	6aa42fd8ef82f9e1a6f917aec8e02ac7	OpenfMRI	ds000113	Affine transformation	AfTr96	tar:https://openfmri.org/system/files/bold_algnd_grpbold7Tad_lin_task001.tar!/sub013/BOLD/task001_run008/bold_dico_dico7Tad2grpbold7Tad.nii.gz	NifTI format	4756e3219d42448ff54960ee4cfcf1cf	OpenfMRI	ds000113
13_participant	Stimulus	Stimulation setup	Response-/ synchronization setup	Functional MRI data acquisition	whole-body 7Tesla Siemens MAGNETOM magnetic resonance scanner			Siemens			7 Tesla			fmri_13_1	tar:https://openfmri.org/system/files/bold_raw.tar!/sub013/BOLD/task001_run001/bold.nii.gz	NifTI format	6678f740155b972ddf3c9ea1d7b470f8	OpenfMRI	ds000113	Distortion correction	DoCo97	tar:https://openfmri.org/system/files/bold_dico_task001.tar!/sub014/BOLD/task001_run001/bold_dico.nii.gz	NifTI format	7078697b6e35e78a86a97a6cec5df9fb	OpenfMRI	ds000113	Affine transformation	AfTr97	tar:https://openfmri.org/system/files/bold_algnd_grpbold7Tad_lin_task001.tar!/sub014/BOLD/task001_run001/bold_dico_dico7Tad2grpbold7Tad.nii.gz	NifTI format	52e2c6b557b8a3e4e9edc680f6947b44	OpenfMRI	ds000113
13_participant	Stimulus	Stimulation setup	Response-/ synchronization setup	Functional MRI data acquisition	whole-body 7Tesla Siemens MAGNETOM magnetic resonance scanner			Siemens			7 Tesla			fmri_13_2	tar:https://openfmri.org/system/files/bold_raw.tar!/sub013/BOLD/task001_run002/bold.nii.gz	NifTI format	87ec4904139d176ba4d618c36013d78d	OpenfMRI	ds000113	Distortion correction	DoCo98	tar:https://openfmri.org/system/files/bold_dico_task001.tar!/sub014/BOLD/task001_run002/bold_dico.nii.gz	NifTI format	fd33f62efce18bc060997be10efeefeb	OpenfMRI	ds000113	Affine transformation	AfTr98	tar:https://openfmri.org/system/files/bold_algnd_grpbold7Tad_lin_task001.tar!/sub014/BOLD/task001_run002/bold_dico_dico7Tad2grpbold7Tad.nii.gz	NifTI format	3302a0a56ccaf5b9fd12da1e677b9f27	OpenfMRI	ds000113
13_participant	Stimulus	Stimulation setup	Response-/ synchronization setup	Functional MRI data acquisition	whole-body 7Tesla Siemens MAGNETOM magnetic resonance scanner			Siemens			7 Tesla			fmri_13_3	tar:https://openfmri.org/system/files/bold_raw.tar!/sub013/BOLD/task001_run003/bold.nii.gz	NifTI format	5f143f59622b6e3009a6554b84a71a77	OpenfMRI	ds000113	Distortion correction	DoCo99	tar:https://openfmri.org/system/files/bold_dico_task001.tar!/sub014/BOLD/task001_run003/bold_dico.nii.gz	NifTI format	926c908d116aecf0a18f989321079985	OpenfMRI	ds000113	Affine transformation	AfTr99	tar:https://openfmri.org/system/files/bold_algnd_grpbold7Tad_lin_task001.tar!/sub014/BOLD/task001_run003/bold_dico_dico7Tad2grpbold7Tad.nii.gz	NifTI format	c9dec57e640dc1beabf170680997e0aa	OpenfMRI	ds000113
13_participant	Stimulus	Stimulation setup	Response-/ synchronization setup	Functional MRI data acquisition	whole-body 7Tesla Siemens MAGNETOM magnetic resonance scanner			Siemens			7 Tesla			fmri_13_4	tar:https://openfmri.org/system/files/bold_raw.tar!/sub013/BOLD/task001_run004/bold.nii.gz	NifTI format	97cbd4465f4847a67320f017ba9dbd40	OpenfMRI	ds000113	Distortion correction	DoCo100	tar:https://openfmri.org/system/files/bold_dico_task001.tar!/sub014/BOLD/task001_run004/bold_dico.nii.gz	NifTI format	7617650f634d277ac44f9f5f4486802e	OpenfMRI	ds000113	Affine transformation	AfTr100	tar:https://openfmri.org/system/files/bold_algnd_grpbold7Tad_lin_task001.tar!/sub014/BOLD/task001_run004/bold_dico_dico7Tad2grpbold7Tad.nii.gz	NifTI format	9551fed267879e835c49169cd79c9525	OpenfMRI	ds000113
13_participant	Stimulus	Stimulation setup	Response-/ synchronization setup	Functional MRI data acquisition	whole-body 7Tesla Siemens MAGNETOM magnetic resonance scanner			Siemens			7 Tesla			fmri_13_5	tar:https://openfmri.org/system/files/bold_raw.tar!/sub013/BOLD/task001_run005/bold.nii.gz	NifTI format	d25934d729df6c46d8670d61e453ec38	OpenfMRI	ds000113	Distortion correction	DoCo101	tar:https://openfmri.org/system/files/bold_dico_task001.tar!/sub014/BOLD/task001_run005/bold_dico.nii.gz	NifTI format	d2327f3149f60eb57889b120cd3803cd	OpenfMRI	ds000113	Affine transformation	AfTr101	tar:https://openfmri.org/system/files/bold_algnd_grpbold7Tad_lin_task001.tar!/sub014/BOLD/task001_run005/bold_dico_dico7Tad2grpbold7Tad.nii.gz	NifTI format	1070180ffa65e7df67f788e9735c1673	OpenfMRI	ds000113
13_participant	Stimulus	Stimulation setup	Response-/ synchronization setup	Functional MRI data acquisition	whole-body 7Tesla Siemens MAGNETOM magnetic resonance scanner			Siemens			7 Tesla			fmri_13_6	tar:https://openfmri.org/system/files/bold_raw.tar!/sub013/BOLD/task001_run006/bold.nii.gz	NifTI format	cc015d9e808403f3194ed1ee7dc4cca9	OpenfMRI	ds000113	Distortion correction	DoCo102	tar:https://openfmri.org/system/files/bold_dico_task001.tar!/sub014/BOLD/task001_run006/bold_dico.nii.gz	NifTI format	f2967e573a0019a6c3184285cc79cea1	OpenfMRI	ds000113	Affine transformation	AfTr102	tar:https://openfmri.org/system/files/bold_algnd_grpbold7Tad_lin_task001.tar!/sub014/BOLD/task001_run006/bold_dico_dico7Tad2grpbold7Tad.nii.gz	NifTI format	e29fe0e16d4c181c92370bac29e0d28e	OpenfMRI	ds000113
13_participant	Stimulus	Stimulation setup	Response-/ synchronization setup	Functional MRI data acquisition	whole-body 7Tesla Siemens MAGNETOM magnetic resonance scanner			Siemens			7 Tesla			fmri_13_7	tar:https://openfmri.org/system/files/bold_raw.tar!/sub013/BOLD/task001_run007/bold.nii.gz	NifTI format	c866031de7f42df421e38a9bf8b600e1	OpenfMRI	ds000113	Distortion correction	DoCo103	tar:https://openfmri.org/system/files/bold_dico_task001.tar!/sub014/BOLD/task001_run007/bold_dico.nii.gz	NifTI format	4feaf903efe253ea0785ddb2b70fdc3f	OpenfMRI	ds000113	Affine transformation	AfTr103	tar:https://openfmri.org/system/files/bold_algnd_grpbold7Tad_lin_task001.tar!/sub014/BOLD/task001_run007/bold_dico_dico7Tad2grpbold7Tad.nii.gz	NifTI format	00a22e7c011d45c53a26df66dfe68490	OpenfMRI	ds000113
13_participant	Stimulus	Stimulation setup	Response-/ synchronization setup	Functional MRI data acquisition	whole-body 7Tesla Siemens MAGNETOM magnetic resonance scanner			Siemens			7 Tesla			fmri_13_8	tar:https://openfmri.org/system/files/bold_raw.tar!/sub013/BOLD/task001_run008/bold.nii.gz	NifTI format	72038833d6087f2e791d153f3284fc43	OpenfMRI	ds000113	Distortion correction	DoCo104	tar:https://openfmri.org/system/files/bold_dico_task001.tar!/sub014/BOLD/task001_run008/bold_dico.nii.gz	NifTI format	268472bf1c117fc1cac71c6deb041db9	OpenfMRI	ds000113	Affine transformation	AfTr104	tar:https://openfmri.org/system/files/bold_algnd_grpbold7Tad_lin_task001.tar!/sub014/BOLD/task001_run008/bold_dico_dico7Tad2grpbold7Tad.nii.gz	NifTI format	af4c6372a6fcd3c7ce80801b63e2ae54	OpenfMRI	ds000113
14_participant	Stimulus	Stimulation setup	Response-/ synchronization setup	Functional MRI data acquisition	whole-body 7Tesla Siemens MAGNETOM magnetic resonance scanner			Siemens			7 Tesla			fmri_14_1	tar:https://openfmri.org/system/files/bold_raw.tar!/sub014/BOLD/task001_run001/bold.nii.gz	NifTI format	66de37c70d1f255a2fc32072235fb40b	OpenfMRI	ds000113	Distortion correction	DoCo105	tar:https://openfmri.org/system/files/bold_dico_task001.tar!/sub015/BOLD/task001_run001/bold_dico.nii.gz	NifTI format	b7d90ca0b6f5d740110a70327693b400	OpenfMRI	ds000113	Affine transformation	AfTr105	tar:https://openfmri.org/system/files/bold_algnd_grpbold7Tad_lin_task001.tar!/sub015/BOLD/task001_run001/bold_dico_dico7Tad2grpbold7Tad.nii.gz	NifTI format	b5d3ce67d22a1f87eab0e92d81bf8005	OpenfMRI	ds000113
14_participant	Stimulus	Stimulation setup	Response-/ synchronization setup	Functional MRI data acquisition	whole-body 7Tesla Siemens MAGNETOM magnetic resonance scanner			Siemens			7 Tesla			fmri_14_2	tar:https://openfmri.org/system/files/bold_raw.tar!/sub014/BOLD/task001_run002/bold.nii.gz	NifTI format	1e8d6f696d6f4b1303d86e7277cf849a	OpenfMRI	ds000113	Distortion correction	DoCo106	tar:https://openfmri.org/system/files/bold_dico_task001.tar!/sub015/BOLD/task001_run002/bold_dico.nii.gz	NifTI format	ea1b2d2f29d3d540e94fc881b631ff8d	OpenfMRI	ds000113	Affine transformation	AfTr106	tar:https://openfmri.org/system/files/bold_algnd_grpbold7Tad_lin_task001.tar!/sub015/BOLD/task001_run002/bold_dico_dico7Tad2grpbold7Tad.nii.gz	NifTI format	ca96dc1f2ef8f477213997b3696630a7	OpenfMRI	ds000113
14_participant	Stimulus	Stimulation setup	Response-/ synchronization setup	Functional MRI data acquisition	whole-body 7Tesla Siemens MAGNETOM magnetic resonance scanner			Siemens			7 Tesla			fmri_14_3	tar:https://openfmri.org/system/files/bold_raw.tar!/sub014/BOLD/task001_run003/bold.nii.gz	NifTI format	866325730f350ddd7f1ed646ec88d5e5	OpenfMRI	ds000113	Distortion correction	DoCo107	tar:https://openfmri.org/system/files/bold_dico_task001.tar!/sub015/BOLD/task001_run003/bold_dico.nii.gz	NifTI format	94197df8b157be2e31f07ab725ca230e	OpenfMRI	ds000113	Affine transformation	AfTr107	tar:https://openfmri.org/system/files/bold_algnd_grpbold7Tad_lin_task001.tar!/sub015/BOLD/task001_run003/bold_dico_dico7Tad2grpbold7Tad.nii.gz	NifTI format	730cde7c483aad114e0c1aaf459c43c9	OpenfMRI	ds000113
14_participant	Stimulus	Stimulation setup	Response-/ synchronization setup	Functional MRI data acquisition	whole-body 7Tesla Siemens MAGNETOM magnetic resonance scanner			Siemens			7 Tesla			fmri_14_4	tar:https://openfmri.org/system/files/bold_raw.tar!/sub014/BOLD/task001_run004/bold.nii.gz	NifTI format	705ea5dc5631b5173b1782168d2fe5d4	OpenfMRI	ds000113	Distortion correction	DoCo108	tar:https://openfmri.org/system/files/bold_dico_task001.tar!/sub015/BOLD/task001_run004/bold_dico.nii.gz	NifTI format	4286f1c86a5d03fc3c73f42eb66695a3	OpenfMRI	ds000113	Affine transformation	AfTr108	tar:https://openfmri.org/system/files/bold_algnd_grpbold7Tad_lin_task001.tar!/sub015/BOLD/task001_run004/bold_dico_dico7Tad2grpbold7Tad.nii.gz	NifTI format	b095bd93c4ac474504dbe074bb0b3bed	OpenfMRI	ds000113
14_participant	Stimulus	Stimulation setup	Response-/ synchronization setup	Functional MRI data acquisition	whole-body 7Tesla Siemens MAGNETOM magnetic resonance scanner			Siemens			7 Tesla			fmri_14_5	tar:https://openfmri.org/system/files/bold_raw.tar!/sub014/BOLD/task001_run005/bold.nii.gz	NifTI format	028159d9de1bc9f3cbe58be0fc619a12	OpenfMRI	ds000113	Distortion correction	DoCo109	tar:https://openfmri.org/system/files/bold_dico_task001.tar!/sub015/BOLD/task001_run005/bold_dico.nii.gz	NifTI format	2cec2791c8d877eaeff6042f84beba42	OpenfMRI	ds000113	Affine transformation	AfTr109	tar:https://openfmri.org/system/files/bold_algnd_grpbold7Tad_lin_task001.tar!/sub015/BOLD/task001_run005/bold_dico_dico7Tad2grpbold7Tad.nii.gz	NifTI format	5b87c08d12e8f355147eb473d0a67b0c	OpenfMRI	ds000113
14_participant	Stimulus	Stimulation setup	Response-/ synchronization setup	Functional MRI data acquisition	whole-body 7Tesla Siemens MAGNETOM magnetic resonance scanner			Siemens			7 Tesla			fmri_14_6	tar:https://openfmri.org/system/files/bold_raw.tar!/sub014/BOLD/task001_run006/bold.nii.gz	NifTI format	1ef9f4f72d4e4965952c0afcf64edc0c	OpenfMRI	ds000113	Distortion correction	DoCo110	tar:https://openfmri.org/system/files/bold_dico_task001.tar!/sub015/BOLD/task001_run006/bold_dico.nii.gz	NifTI format	ff3977974458ef0de3a5c32cd9e00e59	OpenfMRI	ds000113	Affine transformation	AfTr110	tar:https://openfmri.org/system/files/bold_algnd_grpbold7Tad_lin_task001.tar!/sub015/BOLD/task001_run006/bold_dico_dico7Tad2grpbold7Tad.nii.gz	NifTI format	fd1fc44446fde3c2f6807dae2756382a	OpenfMRI	ds000113
14_participant	Stimulus	Stimulation setup	Response-/ synchronization setup	Functional MRI data acquisition	whole-body 7Tesla Siemens MAGNETOM magnetic resonance scanner			Siemens			7 Tesla			fmri_14_7	tar:https://openfmri.org/system/files/bold_raw.tar!/sub014/BOLD/task001_run007/bold.nii.gz	NifTI format	2c4d9cdee9c225c5f490844046b16b6c	OpenfMRI	ds000113	Distortion correction	DoCo111	tar:https://openfmri.org/system/files/bold_dico_task001.tar!/sub015/BOLD/task001_run007/bold_dico.nii.gz	NifTI format	989adaaed0222ca1f98374c261ababff	OpenfMRI	ds000113	Affine transformation	AfTr111	tar:https://openfmri.org/system/files/bold_algnd_grpbold7Tad_lin_task001.tar!/sub015/BOLD/task001_run007/bold_dico_dico7Tad2grpbold7Tad.nii.gz	NifTI format	371bd4778ae29812323d8680629636fb	OpenfMRI	ds000113
14_participant	Stimulus	Stimulation setup	Response-/ synchronization setup	Functional MRI data acquisition	whole-body 7Tesla Siemens MAGNETOM magnetic resonance scanner			Siemens			7 Tesla			fmri_14_8	tar:https://openfmri.org/system/files/bold_raw.tar!/sub014/BOLD/task001_run008/bold.nii.gz	NifTI format	631319a7011afe107b2a87dd149e5d28	OpenfMRI	ds000113	Distortion correction	DoCo112	tar:https://openfmri.org/system/files/bold_dico_task001.tar!/sub015/BOLD/task001_run008/bold_dico.nii.gz	NifTI format	4799c6d1ff690d705903d955d69a15af	OpenfMRI	ds000113	Affine transformation	AfTr112	tar:https://openfmri.org/system/files/bold_algnd_grpbold7Tad_lin_task001.tar!/sub015/BOLD/task001_run008/bold_dico_dico7Tad2grpbold7Tad.nii.gz	NifTI format	e1650f1ae1e4180347faa524e812c143	OpenfMRI	ds000113
15_participant	Stimulus	Stimulation setup	Response-/ synchronization setup	Functional MRI data acquisition	whole-body 7Tesla Siemens MAGNETOM magnetic resonance scanner			Siemens			7 Tesla			fmri_15_1	tar:https://openfmri.org/system/files/bold_raw.tar!/sub015/BOLD/task001_run001/bold.nii.gz	NifTI format	5a1dd87c83ba77bdd390b5d4acac5e68	OpenfMRI	ds000113	Distortion correction	DoCo113	tar:https://openfmri.org/system/files/bold_dico_task001.tar!/sub016/BOLD/task001_run001/bold_dico.nii.gz	NifTI format	bb368ec5dee1912c664562b1b544f023	OpenfMRI	ds000113	Affine transformation	AfTr113	tar:https://openfmri.org/system/files/bold_algnd_grpbold7Tad_lin_task001.tar!/sub016/BOLD/task001_run001/bold_dico_dico7Tad2grpbold7Tad.nii.gz	NifTI format	af2c735595c6260a5ca0eea29d028de2	OpenfMRI	ds000113
15_participant	Stimulus	Stimulation setup	Response-/ synchronization setup	Functional MRI data acquisition	whole-body 7Tesla Siemens MAGNETOM magnetic resonance scanner			Siemens			7 Tesla			fmri_15_2	tar:https://openfmri.org/system/files/bold_raw.tar!/sub015/BOLD/task001_run002/bold.nii.gz	NifTI format	f9a3d1814c3b7ff918d8d0d85114ffb1	OpenfMRI	ds000113	Distortion correction	DoCo114	tar:https://openfmri.org/system/files/bold_dico_task001.tar!/sub016/BOLD/task001_run002/bold_dico.nii.gz	NifTI format	5abd27130a2188c2f6703becdb1a43ce	OpenfMRI	ds000113	Affine transformation	AfTr114	tar:https://openfmri.org/system/files/bold_algnd_grpbold7Tad_lin_task001.tar!/sub016/BOLD/task001_run002/bold_dico_dico7Tad2grpbold7Tad.nii.gz	NifTI format	cfa215b286e7c3a4afef174ec4a374d4	OpenfMRI	ds000113
15_participant	Stimulus	Stimulation setup	Response-/ synchronization setup	Functional MRI data acquisition	whole-body 7Tesla Siemens MAGNETOM magnetic resonance scanner			Siemens			7 Tesla			fmri_15_3	tar:https://openfmri.org/system/files/bold_raw.tar!/sub015/BOLD/task001_run003/bold.nii.gz	NifTI format	892dac1cf84be058452bdb11b1787594	OpenfMRI	ds000113	Distortion correction	DoCo115	tar:https://openfmri.org/system/files/bold_dico_task001.tar!/sub016/BOLD/task001_run003/bold_dico.nii.gz	NifTI format	d497addc2ce9e436f5fd00122640f272	OpenfMRI	ds000113	Affine transformation	AfTr115	tar:https://openfmri.org/system/files/bold_algnd_grpbold7Tad_lin_task001.tar!/sub016/BOLD/task001_run003/bold_dico_dico7Tad2grpbold7Tad.nii.gz	NifTI format	52efec8fcae0d7c28f6ca79562ddcc70	OpenfMRI	ds000113
15_participant	Stimulus	Stimulation setup	Response-/ synchronization setup	Functional MRI data acquisition	whole-body 7Tesla Siemens MAGNETOM magnetic resonance scanner			Siemens			7 Tesla			fmri_15_4	tar:https://openfmri.org/system/files/bold_raw.tar!/sub015/BOLD/task001_run004/bold.nii.gz	NifTI format	3a5d4a0b6d54e6f66593d4811a2da2d8	OpenfMRI	ds000113	Distortion correction	DoCo116	tar:https://openfmri.org/system/files/bold_dico_task001.tar!/sub016/BOLD/task001_run004/bold_dico.nii.gz	NifTI format	4a1a9340fcf7bcaf70919e7916478aa2	OpenfMRI	ds000113	Affine transformation	AfTr116	tar:https://openfmri.org/system/files/bold_algnd_grpbold7Tad_lin_task001.tar!/sub016/BOLD/task001_run004/bold_dico_dico7Tad2grpbold7Tad.nii.gz	NifTI format	fb6dda8b005bd08f96b44dfbdf42323f	OpenfMRI	ds000113
15_participant	Stimulus	Stimulation setup	Response-/ synchronization setup	Functional MRI data acquisition	whole-body 7Tesla Siemens MAGNETOM magnetic resonance scanner			Siemens			7 Tesla			fmri_15_5	tar:https://openfmri.org/system/files/bold_raw.tar!/sub015/BOLD/task001_run005/bold.nii.gz	NifTI format	d4b7941f8d42fbddcca643b8aec106fa	OpenfMRI	ds000113	Distortion correction	DoCo117	tar:https://openfmri.org/system/files/bold_dico_task001.tar!/sub016/BOLD/task001_run005/bold_dico.nii.gz	NifTI format	df926e8ae5e60cc3c37d315fc12e76e8	OpenfMRI	ds000113	Affine transformation	AfTr117	tar:https://openfmri.org/system/files/bold_algnd_grpbold7Tad_lin_task001.tar!/sub016/BOLD/task001_run005/bold_dico_dico7Tad2grpbold7Tad.nii.gz	NifTI format	6b8a0e3e39e05b909ece079451dfa8fd	OpenfMRI	ds000113
15_participant	Stimulus	Stimulation setup	Response-/ synchronization setup	Functional MRI data acquisition	whole-body 7Tesla Siemens MAGNETOM magnetic resonance scanner			Siemens			7 Tesla			fmri_15_6	tar:https://openfmri.org/system/files/bold_raw.tar!/sub015/BOLD/task001_run006/bold.nii.gz	NifTI format	ae24c9603dd82a4e1ce85cc2a1165fa4	OpenfMRI	ds000113	Distortion correction	DoCo118	tar:https://openfmri.org/system/files/bold_dico_task001.tar!/sub016/BOLD/task001_run006/bold_dico.nii.gz	NifTI format	6d63589e2477ee0a0232f22c7fdb2473	OpenfMRI	ds000113	Affine transformation	AfTr118	tar:https://openfmri.org/system/files/bold_algnd_grpbold7Tad_lin_task001.tar!/sub016/BOLD/task001_run006/bold_dico_dico7Tad2grpbold7Tad.nii.gz	NifTI format	fecd74a8df5eab1fbfdcf0a4c9bb13cf	OpenfMRI	ds000113
15_participant	Stimulus	Stimulation setup	Response-/ synchronization setup	Functional MRI data acquisition	whole-body 7Tesla Siemens MAGNETOM magnetic resonance scanner			Siemens			7 Tesla			fmri_15_7	tar:https://openfmri.org/system/files/bold_raw.tar!/sub015/BOLD/task001_run007/bold.nii.gz	NifTI format	2cce7ec7342cb031afdaaf9a63d3f0bf	OpenfMRI	ds000113	Distortion correction	DoCo119	tar:https://openfmri.org/system/files/bold_dico_task001.tar!/sub016/BOLD/task001_run007/bold_dico.nii.gz	NifTI format	b5c81d0ac7c32c3317d8052b992261c9	OpenfMRI	ds000113	Affine transformation	AfTr119	tar:https://openfmri.org/system/files/bold_algnd_grpbold7Tad_lin_task001.tar!/sub016/BOLD/task001_run007/bold_dico_dico7Tad2grpbold7Tad.nii.gz	NifTI format	5538dd6f41c0b104fbfb5f38c2e26412	OpenfMRI	ds000113
15_participant	Stimulus	Stimulation setup	Response-/ synchronization setup	Functional MRI data acquisition	whole-body 7Tesla Siemens MAGNETOM magnetic resonance scanner			Siemens			7 Tesla			fmri_15_8	tar:https://openfmri.org/system/files/bold_raw.tar!/sub015/BOLD/task001_run008/bold.nii.gz	NifTI format	6c547a4455449057193dcec50e310816	OpenfMRI	ds000113	Distortion correction	DoCo120	tar:https://openfmri.org/system/files/bold_dico_task001.tar!/sub016/BOLD/task001_run008/bold_dico.nii.gz	NifTI format	81e4fe5f18e9ca9cc23fcb57ed57d2be	OpenfMRI	ds000113	Affine transformation	AfTr120	tar:https://openfmri.org/system/files/bold_algnd_grpbold7Tad_lin_task001.tar!/sub016/BOLD/task001_run008/bold_dico_dico7Tad2grpbold7Tad.nii.gz	NifTI format	6c7bc5ae1deb4dd3a56ae7b709476ecc	OpenfMRI	ds000113
16_participant	Stimulus	Stimulation setup	Response-/ synchronization setup	Functional MRI data acquisition	whole-body 7Tesla Siemens MAGNETOM magnetic resonance scanner			Siemens			7 Tesla			fmri_16_1	tar:https://openfmri.org/system/files/bold_raw.tar!/sub016/BOLD/task001_run001/bold.nii.gz	NifTI format	793a6496419afe81dc547d2e46c16aff	OpenfMRI	ds000113	Distortion correction	DoCo121	tar:https://openfmri.org/system/files/bold_dico_task001.tar!/sub017/BOLD/task001_run001/bold_dico.nii.gz	NifTI format	175372e43b0eaeb8e21494b50b76cf20	OpenfMRI	ds000113	Affine transformation	AfTr121	tar:https://openfmri.org/system/files/bold_algnd_grpbold7Tad_lin_task001.tar!/sub017/BOLD/task001_run001/bold_dico_dico7Tad2grpbold7Tad.nii.gz	NifTI format	46e68f1bf2fa361d64e95e6812cdd1d5	OpenfMRI	ds000113
16_participant	Stimulus	Stimulation setup	Response-/ synchronization setup	Functional MRI data acquisition	whole-body 7Tesla Siemens MAGNETOM magnetic resonance scanner			Siemens			7 Tesla			fmri_16_2	tar:https://openfmri.org/system/files/bold_raw.tar!/sub016/BOLD/task001_run002/bold.nii.gz	NifTI format	8c4ed43e50c263166d6d743cb833c403	OpenfMRI	ds000113	Distortion correction	DoCo122	tar:https://openfmri.org/system/files/bold_dico_task001.tar!/sub017/BOLD/task001_run002/bold_dico.nii.gz	NifTI format	f6c7b689482a2a01c3d141659185436f	OpenfMRI	ds000113	Affine transformation	AfTr122	tar:https://openfmri.org/system/files/bold_algnd_grpbold7Tad_lin_task001.tar!/sub017/BOLD/task001_run002/bold_dico_dico7Tad2grpbold7Tad.nii.gz	NifTI format	19475e64a2d1ff88fe5ecb42ee22f468	OpenfMRI	ds000113
16_participant	Stimulus	Stimulation setup	Response-/ synchronization setup	Functional MRI data acquisition	whole-body 7Tesla Siemens MAGNETOM magnetic resonance scanner			Siemens			7 Tesla			fmri_16_3	tar:https://openfmri.org/system/files/bold_raw.tar!/sub016/BOLD/task001_run003/bold.nii.gz	NifTI format	e73aac9e791535d209249132a53d4aaf	OpenfMRI	ds000113	Distortion correction	DoCo123	tar:https://openfmri.org/system/files/bold_dico_task001.tar!/sub017/BOLD/task001_run003/bold_dico.nii.gz	NifTI format	71ce5f86750f44f079df121236ba5651	OpenfMRI	ds000113	Affine transformation	AfTr123	tar:https://openfmri.org/system/files/bold_algnd_grpbold7Tad_lin_task001.tar!/sub017/BOLD/task001_run003/bold_dico_dico7Tad2grpbold7Tad.nii.gz	NifTI format	536f6045873e7a0568f42f62917bc9f7	OpenfMRI	ds000113
16_participant	Stimulus	Stimulation setup	Response-/ synchronization setup	Functional MRI data acquisition	whole-body 7Tesla Siemens MAGNETOM magnetic resonance scanner			Siemens			7 Tesla			fmri_16_4	tar:https://openfmri.org/system/files/bold_raw.tar!/sub016/BOLD/task001_run004/bold.nii.gz	NifTI format	c564130cf824dd16a2ca217bddd2ffa2	OpenfMRI	ds000113	Distortion correction	DoCo124	tar:https://openfmri.org/system/files/bold_dico_task001.tar!/sub017/BOLD/task001_run004/bold_dico.nii.gz	NifTI format	01bb5d97edda7d048c40b3d314a25123	OpenfMRI	ds000113	Affine transformation	AfTr124	tar:https://openfmri.org/system/files/bold_algnd_grpbold7Tad_lin_task001.tar!/sub017/BOLD/task001_run004/bold_dico_dico7Tad2grpbold7Tad.nii.gz	NifTI format	96c4ff1bb5cd26ffaac2e71f7ea746e4	OpenfMRI	ds000113
16_participant	Stimulus	Stimulation setup	Response-/ synchronization setup	Functional MRI data acquisition	whole-body 7Tesla Siemens MAGNETOM magnetic resonance scanner			Siemens			7 Tesla			fmri_16_5	tar:https://openfmri.org/system/files/bold_raw.tar!/sub016/BOLD/task001_run005/bold.nii.gz	NifTI format	04fbe10da1b5dfb876d683a4042fc58c	OpenfMRI	ds000113	Distortion correction	DoCo125	tar:https://openfmri.org/system/files/bold_dico_task001.tar!/sub017/BOLD/task001_run005/bold_dico.nii.gz	NifTI format	987b6e6a4127081421e6a87fe328d72d	OpenfMRI	ds000113	Affine transformation	AfTr125	tar:https://openfmri.org/system/files/bold_algnd_grpbold7Tad_lin_task001.tar!/sub017/BOLD/task001_run005/bold_dico_dico7Tad2grpbold7Tad.nii.gz	NifTI format	4e4e174857cec71dff69aef089a4ad8e	OpenfMRI	ds000113
16_participant	Stimulus	Stimulation setup	Response-/ synchronization setup	Functional MRI data acquisition	whole-body 7Tesla Siemens MAGNETOM magnetic resonance scanner			Siemens			7 Tesla			fmri_16_6	tar:https://openfmri.org/system/files/bold_raw.tar!/sub016/BOLD/task001_run006/bold.nii.gz	NifTI format	3a79aa449f4b489e147eb524286f3965	OpenfMRI	ds000113	Distortion correction	DoCo126	tar:https://openfmri.org/system/files/bold_dico_task001.tar!/sub017/BOLD/task001_run006/bold_dico.nii.gz	NifTI format	39cb393eee1e8047a6a7e7a9e7ece908	OpenfMRI	ds000113	Affine transformation	AfTr126	tar:https://openfmri.org/system/files/bold_algnd_grpbold7Tad_lin_task001.tar!/sub017/BOLD/task001_run006/bold_dico_dico7Tad2grpbold7Tad.nii.gz	NifTI format	c99fd96519609c239abf8dbb0ecd3749	OpenfMRI	ds000113
16_participant	Stimulus	Stimulation setup	Response-/ synchronization setup	Functional MRI data acquisition	whole-body 7Tesla Siemens MAGNETOM magnetic resonance scanner			Siemens			7 Tesla			fmri_16_7	tar:https://openfmri.org/system/files/bold_raw.tar!/sub016/BOLD/task001_run007/bold.nii.gz	NifTI format	8b802614dba58b6b94053ce067e28852	OpenfMRI	ds000113	Distortion correction	DoCo127	tar:https://openfmri.org/system/files/bold_dico_task001.tar!/sub017/BOLD/task001_run007/bold_dico.nii.gz	NifTI format	3e09d052854140b74e61125686616f70	OpenfMRI	ds000113	Affine transformation	AfTr127	tar:https://openfmri.org/system/files/bold_algnd_grpbold7Tad_lin_task001.tar!/sub017/BOLD/task001_run007/bold_dico_dico7Tad2grpbold7Tad.nii.gz	NifTI format	fbe723cb22507e2a4fd5a5a15e2e0da2	OpenfMRI	ds000113
16_participant	Stimulus	Stimulation setup	Response-/ synchronization setup	Functional MRI data acquisition	whole-body 7Tesla Siemens MAGNETOM magnetic resonance scanner			Siemens			7 Tesla			fmri_16_8	tar:https://openfmri.org/system/files/bold_raw.tar!/sub016/BOLD/task001_run008/bold.nii.gz	NifTI format	6ab9faee1ffd5309c5ffe6bff30a2945	OpenfMRI	ds000113	Distortion correction	DoCo128	tar:https://openfmri.org/system/files/bold_dico_task001.tar!/sub017/BOLD/task001_run008/bold_dico.nii.gz	NifTI format	5f98eebe9f7e71fa45b56d27f0b446be	OpenfMRI	ds000113	Affine transformation	AfTr128	tar:https://openfmri.org/system/files/bold_algnd_grpbold7Tad_lin_task001.tar!/sub017/BOLD/task001_run008/bold_dico_dico7Tad2grpbold7Tad.nii.gz	NifTI format	187bdd4c24da2b9a5daf36fc374e6ccb	OpenfMRI	ds000113
17_participant	Stimulus	Stimulation setup	Response-/ synchronization setup	Functional MRI data acquisition	whole-body 7Tesla Siemens MAGNETOM magnetic resonance scanner			Siemens			7 Tesla			fmri_17_1	tar:https://openfmri.org/system/files/bold_raw.tar!/sub017/BOLD/task001_run001/bold.nii.gz	NifTI format	6f2a72deec9e3a02ff220cc823bbc880	OpenfMRI	ds000113	Distortion correction	DoCo129	tar:https://openfmri.org/system/files/bold_dico_task001.tar!/sub018/BOLD/task001_run001/bold_dico.nii.gz	NifTI format	4e0220babd1d3214c4aa5320ab923742	OpenfMRI	ds000113	Affine transformation	AfTr129	tar:https://openfmri.org/system/files/bold_algnd_grpbold7Tad_lin_task001.tar!/sub018/BOLD/task001_run001/bold_dico_dico7Tad2grpbold7Tad.nii.gz	NifTI format	d7f98996fa4f387537f648fbf124d970	OpenfMRI	ds000113
17_participant	Stimulus	Stimulation setup	Response-/ synchronization setup	Functional MRI data acquisition	whole-body 7Tesla Siemens MAGNETOM magnetic resonance scanner			Siemens			7 Tesla			fmri_17_2	tar:https://openfmri.org/system/files/bold_raw.tar!/sub017/BOLD/task001_run002/bold.nii.gz	NifTI format	13a2219e94f55a81155a6888b9f34ff4	OpenfMRI	ds000113	Distortion correction	DoCo130	tar:https://openfmri.org/system/files/bold_dico_task001.tar!/sub018/BOLD/task001_run002/bold_dico.nii.gz	NifTI format	f39f1464c17f8ba86b9de520f4dfab91	OpenfMRI	ds000113	Affine transformation	AfTr130	tar:https://openfmri.org/system/files/bold_algnd_grpbold7Tad_lin_task001.tar!/sub018/BOLD/task001_run002/bold_dico_dico7Tad2grpbold7Tad.nii.gz	NifTI format	ba05de41e19e3fd7c6b3b38cbc556eb5	OpenfMRI	ds000113
17_participant	Stimulus	Stimulation setup	Response-/ synchronization setup	Functional MRI data acquisition	whole-body 7Tesla Siemens MAGNETOM magnetic resonance scanner			Siemens			7 Tesla			fmri_17_3	tar:https://openfmri.org/system/files/bold_raw.tar!/sub017/BOLD/task001_run003/bold.nii.gz	NifTI format	c07fa5240480d9ef672e3b507dfd52b4	OpenfMRI	ds000113	Distortion correction	DoCo131	tar:https://openfmri.org/system/files/bold_dico_task001.tar!/sub018/BOLD/task001_run003/bold_dico.nii.gz	NifTI format	f7300945c09aacbe46ebc42e57dae005	OpenfMRI	ds000113	Affine transformation	AfTr131	tar:https://openfmri.org/system/files/bold_algnd_grpbold7Tad_lin_task001.tar!/sub018/BOLD/task001_run003/bold_dico_dico7Tad2grpbold7Tad.nii.gz	NifTI format	01746fb38fca98aa3c3a1a2fe7f9f20a	OpenfMRI	ds000113
17_participant	Stimulus	Stimulation setup	Response-/ synchronization setup	Functional MRI data acquisition	whole-body 7Tesla Siemens MAGNETOM magnetic resonance scanner			Siemens			7 Tesla			fmri_17_4	tar:https://openfmri.org/system/files/bold_raw.tar!/sub017/BOLD/task001_run004/bold.nii.gz	NifTI format	76b5d8acf5bc9006153444e6de6a23b9	OpenfMRI	ds000113	Distortion correction	DoCo132	tar:https://openfmri.org/system/files/bold_dico_task001.tar!/sub018/BOLD/task001_run004/bold_dico.nii.gz	NifTI format	3f58ecc7fbc0566dd257637a0c84630a	OpenfMRI	ds000113	Affine transformation	AfTr132	tar:https://openfmri.org/system/files/bold_algnd_grpbold7Tad_lin_task001.tar!/sub018/BOLD/task001_run004/bold_dico_dico7Tad2grpbold7Tad.nii.gz	NifTI format	86884318d029f5845275e40689aef958	OpenfMRI	ds000113
17_participant	Stimulus	Stimulation setup	Response-/ synchronization setup	Functional MRI data acquisition	whole-body 7Tesla Siemens MAGNETOM magnetic resonance scanner			Siemens			7 Tesla			fmri_17_5	tar:https://openfmri.org/system/files/bold_raw.tar!/sub017/BOLD/task001_run005/bold.nii.gz	NifTI format	9b6f05e965d3bd16ede455626b61e5f0	OpenfMRI	ds000113	Distortion correction	DoCo133	tar:https://openfmri.org/system/files/bold_dico_task001.tar!/sub018/BOLD/task001_run005/bold_dico.nii.gz	NifTI format	98bd572b9573624f55508dc59377d93c	OpenfMRI	ds000113	Affine transformation	AfTr133	tar:https://openfmri.org/system/files/bold_algnd_grpbold7Tad_lin_task001.tar!/sub018/BOLD/task001_run005/bold_dico_dico7Tad2grpbold7Tad.nii.gz	NifTI format	47056a579c5f8d5f74aee0e5a8596f48	OpenfMRI	ds000113
17_participant	Stimulus	Stimulation setup	Response-/ synchronization setup	Functional MRI data acquisition	whole-body 7Tesla Siemens MAGNETOM magnetic resonance scanner			Siemens			7 Tesla			fmri_17_6	tar:https://openfmri.org/system/files/bold_raw.tar!/sub017/BOLD/task001_run006/bold.nii.gz	NifTI format	e2fe4769703ef377673ade5a90fed5a4	OpenfMRI	ds000113	Distortion correction	DoCo134	tar:https://openfmri.org/system/files/bold_dico_task001.tar!/sub018/BOLD/task001_run006/bold_dico.nii.gz	NifTI format	9137402078b2c63d6ffd72a875cb7641	OpenfMRI	ds000113	Affine transformation	AfTr134	tar:https://openfmri.org/system/files/bold_algnd_grpbold7Tad_lin_task001.tar!/sub018/BOLD/task001_run006/bold_dico_dico7Tad2grpbold7Tad.nii.gz	NifTI format	f5337699340ec84c1fcc261c4092fd66	OpenfMRI	ds000113
17_participant	Stimulus	Stimulation setup	Response-/ synchronization setup	Functional MRI data acquisition	whole-body 7Tesla Siemens MAGNETOM magnetic resonance scanner			Siemens			7 Tesla			fmri_17_7	tar:https://openfmri.org/system/files/bold_raw.tar!/sub017/BOLD/task001_run007/bold.nii.gz	NifTI format	a95284b44a78f34fe4ab7a44f505f670	OpenfMRI	ds000113	Distortion correction	DoCo135	tar:https://openfmri.org/system/files/bold_dico_task001.tar!/sub018/BOLD/task001_run007/bold_dico.nii.gz	NifTI format	29704577104e0ad00b93a8f283cded81	OpenfMRI	ds000113	Affine transformation	AfTr135	tar:https://openfmri.org/system/files/bold_algnd_grpbold7Tad_lin_task001.tar!/sub018/BOLD/task001_run007/bold_dico_dico7Tad2grpbold7Tad.nii.gz	NifTI format	4279f4e68f92a2283e914ab4d1b2d639	OpenfMRI	ds000113
17_participant	Stimulus	Stimulation setup	Response-/ synchronization setup	Functional MRI data acquisition	whole-body 7Tesla Siemens MAGNETOM magnetic resonance scanner			Siemens			7 Tesla			fmri_17_8	tar:https://openfmri.org/system/files/bold_raw.tar!/sub017/BOLD/task001_run008/bold.nii.gz	NifTI format	010f8551f89c40797344212ebe955009	OpenfMRI	ds000113	Distortion correction	DoCo136	tar:https://openfmri.org/system/files/bold_dico_task001.tar!/sub018/BOLD/task001_run008/bold_dico.nii.gz	NifTI format	d8b19dcf204cdd17fce2bb155b101128	OpenfMRI	ds000113	Affine transformation	AfTr136	tar:https://openfmri.org/system/files/bold_algnd_grpbold7Tad_lin_task001.tar!/sub018/BOLD/task001_run008/bold_dico_dico7Tad2grpbold7Tad.nii.gz	NifTI format	1fcdc271da1907e0de7d15c90cefa14d	OpenfMRI	ds000113
18_participant	Stimulus	Stimulation setup	Response-/ synchronization setup	Functional MRI data acquisition	whole-body 7Tesla Siemens MAGNETOM magnetic resonance scanner			Siemens			7 Tesla			fmri_18_1	tar:https://openfmri.org/system/files/bold_raw.tar!/sub018/BOLD/task001_run001/bold.nii.gz	NifTI format	4a0a57ddc4d80e3d82cfcb30e95dad54	OpenfMRI	ds000113	Distortion correction	DoCo137	tar:https://openfmri.org/system/files/bold_dico_task001.tar!/sub019/BOLD/task001_run001/bold_dico.nii.gz	NifTI format	4d122dbd4a94230bdbe20f5b8afb1f85	OpenfMRI	ds000113	Affine transformation	AfTr137	tar:https://openfmri.org/system/files/bold_algnd_grpbold7Tad_lin_task001.tar!/sub019/BOLD/task001_run001/bold_dico_dico7Tad2grpbold7Tad.nii.gz	NifTI format	693c04bd5adc09e701e17790fa0c99a1	OpenfMRI	ds000113
18_participant	Stimulus	Stimulation setup	Response-/ synchronization setup	Functional MRI data acquisition	whole-body 7Tesla Siemens MAGNETOM magnetic resonance scanner			Siemens			7 Tesla			fmri_18_2	tar:https://openfmri.org/system/files/bold_raw.tar!/sub018/BOLD/task001_run002/bold.nii.gz	NifTI format	0fce0bb92bf1caa670066b3f4217bda1	OpenfMRI	ds000113	Distortion correction	DoCo138	tar:https://openfmri.org/system/files/bold_dico_task001.tar!/sub019/BOLD/task001_run002/bold_dico.nii.gz	NifTI format	74b90bae2737ccc4ed88995193978217	OpenfMRI	ds000113	Affine transformation	AfTr138	tar:https://openfmri.org/system/files/bold_algnd_grpbold7Tad_lin_task001.tar!/sub019/BOLD/task001_run002/bold_dico_dico7Tad2grpbold7Tad.nii.gz	NifTI format	9a11b6df06f7a2af11fcd3b2721d80de	OpenfMRI	ds000113
18_participant	Stimulus	Stimulation setup	Response-/ synchronization setup	Functional MRI data acquisition	whole-body 7Tesla Siemens MAGNETOM magnetic resonance scanner			Siemens			7 Tesla			fmri_18_3	tar:https://openfmri.org/system/files/bold_raw.tar!/sub018/BOLD/task001_run003/bold.nii.gz	NifTI format	1f4dc77bf2e75645381aa0aa9073d5d7	OpenfMRI	ds000113	Distortion correction	DoCo139	tar:https://openfmri.org/system/files/bold_dico_task001.tar!/sub019/BOLD/task001_run003/bold_dico.nii.gz	NifTI format	a61ba1e8b301ad0c179b8c1e4762c3ea	OpenfMRI	ds000113	Affine transformation	AfTr139	tar:https://openfmri.org/system/files/bold_algnd_grpbold7Tad_lin_task001.tar!/sub019/BOLD/task001_run003/bold_dico_dico7Tad2grpbold7Tad.nii.gz	NifTI format	77f208cc40e9779882717982bd57f8aa	OpenfMRI	ds000113
18_participant	Stimulus	Stimulation setup	Response-/ synchronization setup	Functional MRI data acquisition	whole-body 7Tesla Siemens MAGNETOM magnetic resonance scanner			Siemens			7 Tesla			fmri_18_4	tar:https://openfmri.org/system/files/bold_raw.tar!/sub018/BOLD/task001_run004/bold.nii.gz	NifTI format	be972c3cd273b96a4b838fa82a603376	OpenfMRI	ds000113	Distortion correction	DoCo140	tar:https://openfmri.org/system/files/bold_dico_task001.tar!/sub019/BOLD/task001_run004/bold_dico.nii.gz	NifTI format	441852bd2bb606d71c7cb9f51788d8e2	OpenfMRI	ds000113	Affine transformation	AfTr140	tar:https://openfmri.org/system/files/bold_algnd_grpbold7Tad_lin_task001.tar!/sub019/BOLD/task001_run004/bold_dico_dico7Tad2grpbold7Tad.nii.gz	NifTI format	e0e7f056fb275e5717f7a9f64ef91911	OpenfMRI	ds000113
18_participant	Stimulus	Stimulation setup	Response-/ synchronization setup	Functional MRI data acquisition	whole-body 7Tesla Siemens MAGNETOM magnetic resonance scanner			Siemens			7 Tesla			fmri_18_5	tar:https://openfmri.org/system/files/bold_raw.tar!/sub018/BOLD/task001_run005/bold.nii.gz	NifTI format	7e585b7ecdeadff4e783ab787bc280b4	OpenfMRI	ds000113	Distortion correction	DoCo141	tar:https://openfmri.org/system/files/bold_dico_task001.tar!/sub019/BOLD/task001_run005/bold_dico.nii.gz	NifTI format	eca39b5c2b34f9501dc38eb984669322	OpenfMRI	ds000113	Affine transformation	AfTr141	tar:https://openfmri.org/system/files/bold_algnd_grpbold7Tad_lin_task001.tar!/sub019/BOLD/task001_run005/bold_dico_dico7Tad2grpbold7Tad.nii.gz	NifTI format	62aa6086ec3e4e46518ba03e6d03361b	OpenfMRI	ds000113
18_participant	Stimulus	Stimulation setup	Response-/ synchronization setup	Functional MRI data acquisition	whole-body 7Tesla Siemens MAGNETOM magnetic resonance scanner			Siemens			7 Tesla			fmri_18_6	tar:https://openfmri.org/system/files/bold_raw.tar!/sub018/BOLD/task001_run006/bold.nii.gz	NifTI format	307a92fa5a2b6f7f98d82a0c94ce9587	OpenfMRI	ds000113	Distortion correction	DoCo142	tar:https://openfmri.org/system/files/bold_dico_task001.tar!/sub019/BOLD/task001_run006/bold_dico.nii.gz	NifTI format	fdfd0e45e44a4152ee437ef61d2baca3	OpenfMRI	ds000113	Affine transformation	AfTr142	tar:https://openfmri.org/system/files/bold_algnd_grpbold7Tad_lin_task001.tar!/sub019/BOLD/task001_run006/bold_dico_dico7Tad2grpbold7Tad.nii.gz	NifTI format	432152cc2fadc5495d524db60cb327cf	OpenfMRI	ds000113
18_participant	Stimulus	Stimulation setup	Response-/ synchronization setup	Functional MRI data acquisition	whole-body 7Tesla Siemens MAGNETOM magnetic resonance scanner			Siemens			7 Tesla			fmri_18_7	tar:https://openfmri.org/system/files/bold_raw.tar!/sub018/BOLD/task001_run007/bold.nii.gz	NifTI format	018d4db70a5494c10a1f515f5e4c9cf6	OpenfMRI	ds000113	Distortion correction	DoCo143	tar:https://openfmri.org/system/files/bold_dico_task001.tar!/sub019/BOLD/task001_run007/bold_dico.nii.gz	NifTI format	54b9edc7c0350ffc40e31c1acba44ace	OpenfMRI	ds000113	Affine transformation	AfTr143	tar:https://openfmri.org/system/files/bold_algnd_grpbold7Tad_lin_task001.tar!/sub019/BOLD/task001_run007/bold_dico_dico7Tad2grpbold7Tad.nii.gz	NifTI format	13a78781de7d80f89c7f62b7c25d7c61	OpenfMRI	ds000113
18_participant	Stimulus	Stimulation setup	Response-/ synchronization setup	Functional MRI data acquisition	whole-body 7Tesla Siemens MAGNETOM magnetic resonance scanner			Siemens			7 Tesla			fmri_18_8	tar:https://openfmri.org/system/files/bold_raw.tar!/sub018/BOLD/task001_run008/bold.nii.gz	NifTI format	0fc35add2371cf1db0412318490b8aa9	OpenfMRI	ds000113	Distortion correction	DoCo144	tar:https://openfmri.org/system/files/bold_dico_task001.tar!/sub019/BOLD/task001_run008/bold_dico.nii.gz	NifTI format	43687c2a5c567110005a8563067fe351	OpenfMRI	ds000113	Affine transformation	AfTr144	tar:https://openfmri.org/system/files/bold_algnd_grpbold7Tad_lin_task001.tar!/sub019/BOLD/task001_run008/bold_dico_dico7Tad2grpbold7Tad.nii.gz	NifTI format	d1d5c09f88d0397e9662e05588685f76	OpenfMRI	ds000113
19_participant	Stimulus	Stimulation setup	Response-/ synchronization setup	Functional MRI data acquisition	whole-body 7Tesla Siemens MAGNETOM magnetic resonance scanner			Siemens			7 Tesla			fmri_19_1	tar:https://openfmri.org/system/files/bold_raw.tar!/sub019/BOLD/task001_run001/bold.nii.gz	NifTI format	2a83ec249ca08855229fef46c2dc2e03	OpenfMRI	ds000113	Distortion correction	DoCo145	tar:https://openfmri.org/system/files/bold_dico_task001.tar!/sub020/BOLD/task001_run001/bold_dico.nii.gz	NifTI format	dd26dde77dc929a33b2f352e2b4518a6	OpenfMRI	ds000113	Affine transformation	AfTr145	tar:https://openfmri.org/system/files/bold_algnd_grpbold7Tad_lin_task001.tar!/sub020/BOLD/task001_run001/bold_dico_dico7Tad2grpbold7Tad.nii.gz	NifTI format	8e5be32a2259f8fdfd52cf7575ecee61	OpenfMRI	ds000113
19_participant	Stimulus	Stimulation setup	Response-/ synchronization setup	Functional MRI data acquisition	whole-body 7Tesla Siemens MAGNETOM magnetic resonance scanner			Siemens			7 Tesla			fmri_19_2	tar:https://openfmri.org/system/files/bold_raw.tar!/sub019/BOLD/task001_run002/bold.nii.gz	NifTI format	72f29c086fbbadc558f518e7c1732173	OpenfMRI	ds000113	Distortion correction	DoCo146	tar:https://openfmri.org/system/files/bold_dico_task001.tar!/sub020/BOLD/task001_run002/bold_dico.nii.gz	NifTI format	4103232000e36e02811d864a7477ecdd	OpenfMRI	ds000113	Affine transformation	AfTr146	tar:https://openfmri.org/system/files/bold_algnd_grpbold7Tad_lin_task001.tar!/sub020/BOLD/task001_run002/bold_dico_dico7Tad2grpbold7Tad.nii.gz	NifTI format	6da18c07e95c87533a38ff8e4e5a7f25	OpenfMRI	ds000113
19_participant	Stimulus	Stimulation setup	Response-/ synchronization setup	Functional MRI data acquisition	whole-body 7Tesla Siemens MAGNETOM magnetic resonance scanner			Siemens			7 Tesla			fmri_19_3	tar:https://openfmri.org/system/files/bold_raw.tar!/sub019/BOLD/task001_run003/bold.nii.gz	NifTI format	25918793fc7d1bf818d0785f7c00bf63	OpenfMRI	ds000113	Distortion correction	DoCo147	tar:https://openfmri.org/system/files/bold_dico_task001.tar!/sub020/BOLD/task001_run003/bold_dico.nii.gz	NifTI format	262385a4bda6271c97e88b15af8cb316	OpenfMRI	ds000113	Affine transformation	AfTr147	tar:https://openfmri.org/system/files/bold_algnd_grpbold7Tad_lin_task001.tar!/sub020/BOLD/task001_run003/bold_dico_dico7Tad2grpbold7Tad.nii.gz	NifTI format	49371dd90161be511dc648c376b1a212	OpenfMRI	ds000113
19_participant	Stimulus	Stimulation setup	Response-/ synchronization setup	Functional MRI data acquisition	whole-body 7Tesla Siemens MAGNETOM magnetic resonance scanner			Siemens			7 Tesla			fmri_19_4	tar:https://openfmri.org/system/files/bold_raw.tar!/sub019/BOLD/task001_run004/bold.nii.gz	NifTI format	96d0b8820d77850fa27901e98e259b5a	OpenfMRI	ds000113	Distortion correction	DoCo148	tar:https://openfmri.org/system/files/bold_dico_task001.tar!/sub020/BOLD/task001_run004/bold_dico.nii.gz	NifTI format	48f2f204a8207a323995a33489518741	OpenfMRI	ds000113	Affine transformation	AfTr148	tar:https://openfmri.org/system/files/bold_algnd_grpbold7Tad_lin_task001.tar!/sub020/BOLD/task001_run004/bold_dico_dico7Tad2grpbold7Tad.nii.gz	NifTI format	0658fa63d636c703ac0c995cd991483d	OpenfMRI	ds000113
19_participant	Stimulus	Stimulation setup	Response-/ synchronization setup	Functional MRI data acquisition	whole-body 7Tesla Siemens MAGNETOM magnetic resonance scanner			Siemens			7 Tesla			fmri_19_5	tar:https://openfmri.org/system/files/bold_raw.tar!/sub019/BOLD/task001_run005/bold.nii.gz	NifTI format	0e33938e2f65f60d4c1f6a321b0fc62a	OpenfMRI	ds000113	Distortion correction	DoCo149	tar:https://openfmri.org/system/files/bold_dico_task001.tar!/sub020/BOLD/task001_run005/bold_dico.nii.gz	NifTI format	aeb2fd8f67d35400e1ca5016149be950	OpenfMRI	ds000113	Affine transformation	AfTr149	tar:https://openfmri.org/system/files/bold_algnd_grpbold7Tad_lin_task001.tar!/sub020/BOLD/task001_run005/bold_dico_dico7Tad2grpbold7Tad.nii.gz	NifTI format	bd38295e8d18547553d8bb2a2ca0a378	OpenfMRI	ds000113
19_participant	Stimulus	Stimulation setup	Response-/ synchronization setup	Functional MRI data acquisition	whole-body 7Tesla Siemens MAGNETOM magnetic resonance scanner			Siemens			7 Tesla			fmri_19_6	tar:https://openfmri.org/system/files/bold_raw.tar!/sub019/BOLD/task001_run006/bold.nii.gz	NifTI format	1468cab7f0e124ecb35375fb7f73022e	OpenfMRI	ds000113	Distortion correction	DoCo150	tar:https://openfmri.org/system/files/bold_dico_task001.tar!/sub020/BOLD/task001_run006/bold_dico.nii.gz	NifTI format	95957d8141d983bf86494ade1291e7c9	OpenfMRI	ds000113	Affine transformation	AfTr150	tar:https://openfmri.org/system/files/bold_algnd_grpbold7Tad_lin_task001.tar!/sub020/BOLD/task001_run006/bold_dico_dico7Tad2grpbold7Tad.nii.gz	NifTI format	bf6dc9a98e3461fee7c0053cf6201103	OpenfMRI	ds000113
19_participant	Stimulus	Stimulation setup	Response-/ synchronization setup	Functional MRI data acquisition	whole-body 7Tesla Siemens MAGNETOM magnetic resonance scanner			Siemens			7 Tesla			fmri_19_7	tar:https://openfmri.org/system/files/bold_raw.tar!/sub019/BOLD/task001_run007/bold.nii.gz	NifTI format	c9cb6a5a9d508e20c2ab8dce3e8caa95	OpenfMRI	ds000113	Distortion correction	DoCo151	tar:https://openfmri.org/system/files/bold_dico_task001.tar!/sub020/BOLD/task001_run007/bold_dico.nii.gz	NifTI format	a47e7b36a5461268c2371ff0946d3cd5	OpenfMRI	ds000113	Affine transformation	AfTr151	tar:https://openfmri.org/system/files/bold_algnd_grpbold7Tad_lin_task001.tar!/sub020/BOLD/task001_run007/bold_dico_dico7Tad2grpbold7Tad.nii.gz	NifTI format	a4d2299d6113e3550919eb0fad9a3b2c	OpenfMRI	ds000113
19_participant	Stimulus	Stimulation setup	Response-/ synchronization setup	Functional MRI data acquisition	whole-body 7Tesla Siemens MAGNETOM magnetic resonance scanner			Siemens			7 Tesla			fmri_19_8	tar:https://openfmri.org/system/files/bold_raw.tar!/sub019/BOLD/task001_run008/bold.nii.gz	NifTI format	c5b65713f1b487d967d81c2360ea554a	OpenfMRI	ds000113	Distortion correction	DoCo152	tar:https://openfmri.org/system/files/bold_dico_task001.tar!/sub020/BOLD/task001_run008/bold_dico.nii.gz	NifTI format	2c09f538c03182bb35f566b9ced16dcd	OpenfMRI	ds000113	Affine transformation	AfTr152	tar:https://openfmri.org/system/files/bold_algnd_grpbold7Tad_lin_task001.tar!/sub020/BOLD/task001_run008/bold_dico_dico7Tad2grpbold7Tad.nii.gz	NifTI format	bf668e2187bb3390d1fa09bd4b13f1d3	OpenfMRI	ds000113
20_participant	Stimulus	Stimulation setup	Response-/ synchronization setup	Functional MRI data acquisition	whole-body 7Tesla Siemens MAGNETOM magnetic resonance scanner			Siemens			7 Tesla			fmri_20_1	tar:https://openfmri.org/system/files/bold_raw.tar!/sub020/BOLD/task001_run001/bold.nii.gz	NifTI format	0234601c5df0f1ccfd65751dd86fbd35	OpenfMRI	ds000113	Distortion correction	DoCo153	tar:https://openfmri.org/system/files/bold_dico_task001.tar!/sub020/BOLD/task001_run001/bold_dico.nii.gz	NifTI format	dd26dde77dc929a33b2f352e2b4518a6	OpenfMRI	ds000113	Affine transformation	AfTr153	tar:https://openfmri.org/system/files/bold_algnd_grpbold7Tad_lin_task001.tar!/sub020/BOLD/task001_run001/bold_dico_dico7Tad2grpbold7Tad.nii.gz	NifTI format	8e5be32a2259f8fdfd52cf7575ecee61	OpenfMRI	ds000113
20_participant	Stimulus	Stimulation setup	Response-/ synchronization setup	Functional MRI data acquisition	whole-body 7Tesla Siemens MAGNETOM magnetic resonance scanner			Siemens			7 Tesla			fmri_20_2	tar:https://openfmri.org/system/files/bold_raw.tar!/sub020/BOLD/task001_run002/bold.nii.gz	NifTI format	c8c01e19f58f409c1581622c3b73801e	OpenfMRI	ds000113	Distortion correction	DoCo154	tar:https://openfmri.org/system/files/bold_dico_task001.tar!/sub020/BOLD/task001_run002/bold_dico.nii.gz	NifTI format	4103232000e36e02811d864a7477ecdd	OpenfMRI	ds000113	Affine transformation	AfTr154	tar:https://openfmri.org/system/files/bold_algnd_grpbold7Tad_lin_task001.tar!/sub020/BOLD/task001_run002/bold_dico_dico7Tad2grpbold7Tad.nii.gz	NifTI format	6da18c07e95c87533a38ff8e4e5a7f25	OpenfMRI	ds000113
20_participant	Stimulus	Stimulation setup	Response-/ synchronization setup	Functional MRI data acquisition	whole-body 7Tesla Siemens MAGNETOM magnetic resonance scanner			Siemens			7 Tesla			fmri_20_3	tar:https://openfmri.org/system/files/bold_raw.tar!/sub020/BOLD/task001_run003/bold.nii.gz	NifTI format	e92b30426c325f9fabda83b4032bfe18	OpenfMRI	ds000113	Distortion correction	DoCo155	tar:https://openfmri.org/system/files/bold_dico_task001.tar!/sub020/BOLD/task001_run003/bold_dico.nii.gz	NifTI format	262385a4bda6271c97e88b15af8cb316	OpenfMRI	ds000113	Affine transformation	AfTr155	tar:https://openfmri.org/system/files/bold_algnd_grpbold7Tad_lin_task001.tar!/sub020/BOLD/task001_run003/bold_dico_dico7Tad2grpbold7Tad.nii.gz	NifTI format	49371dd90161be511dc648c376b1a212	OpenfMRI	ds000113
20_participant	Stimulus	Stimulation setup	Response-/ synchronization setup	Functional MRI data acquisition	whole-body 7Tesla Siemens MAGNETOM magnetic resonance scanner			Siemens			7 Tesla			fmri_20_4	tar:https://openfmri.org/system/files/bold_raw.tar!/sub020/BOLD/task001_run004/bold.nii.gz	NifTI format	95d2eaadec106a642d5c48a59322ca05	OpenfMRI	ds000113	Distortion correction	DoCo156	tar:https://openfmri.org/system/files/bold_dico_task001.tar!/sub020/BOLD/task001_run004/bold_dico.nii.gz	NifTI format	48f2f204a8207a323995a33489518741	OpenfMRI	ds000113	Affine transformation	AfTr156	tar:https://openfmri.org/system/files/bold_algnd_grpbold7Tad_lin_task001.tar!/sub020/BOLD/task001_run004/bold_dico_dico7Tad2grpbold7Tad.nii.gz	NifTI format	0658fa63d636c703ac0c995cd991483d	OpenfMRI	ds000113
20_participant	Stimulus	Stimulation setup	Response-/ synchronization setup	Functional MRI data acquisition	whole-body 7Tesla Siemens MAGNETOM magnetic resonance scanner			Siemens			7 Tesla			fmri_20_5	tar:https://openfmri.org/system/files/bold_raw.tar!/sub020/BOLD/task001_run005/bold.nii.gz	NifTI format	e67b6afb8881686d723af1b579a92fc0	OpenfMRI	ds000113	Distortion correction	DoCo157	tar:https://openfmri.org/system/files/bold_dico_task001.tar!/sub020/BOLD/task001_run005/bold_dico.nii.gz	NifTI format	aeb2fd8f67d35400e1ca5016149be950	OpenfMRI	ds000113	Affine transformation	AfTr157	tar:https://openfmri.org/system/files/bold_algnd_grpbold7Tad_lin_task001.tar!/sub020/BOLD/task001_run005/bold_dico_dico7Tad2grpbold7Tad.nii.gz	NifTI format	bd38295e8d18547553d8bb2a2ca0a378	OpenfMRI	ds000113
20_participant	Stimulus	Stimulation setup	Response-/ synchronization setup	Functional MRI data acquisition	whole-body 7Tesla Siemens MAGNETOM magnetic resonance scanner			Siemens			7 Tesla			fmri_20_6	tar:https://openfmri.org/system/files/bold_raw.tar!/sub020/BOLD/task001_run006/bold.nii.gz	NifTI format	918a1ae26bddedd0eb312fb044053a51	OpenfMRI	ds000113	Distortion correction	DoCo158	tar:https://openfmri.org/system/files/bold_dico_task001.tar!/sub020/BOLD/task001_run006/bold_dico.nii.gz	NifTI format	95957d8141d983bf86494ade1291e7c9	OpenfMRI	ds000113	Affine transformation	AfTr158	tar:https://openfmri.org/system/files/bold_algnd_grpbold7Tad_lin_task001.tar!/sub020/BOLD/task001_run006/bold_dico_dico7Tad2grpbold7Tad.nii.gz	NifTI format	bf6dc9a98e3461fee7c0053cf6201103	OpenfMRI	ds000113
20_participant	Stimulus	Stimulation setup	Response-/ synchronization setup	Functional MRI data acquisition	whole-body 7Tesla Siemens MAGNETOM magnetic resonance scanner			Siemens			7 Tesla			fmri_20_7	tar:https://openfmri.org/system/files/bold_raw.tar!/sub020/BOLD/task001_run007/bold.nii.gz	NifTI format	8be4a6cbd51ea43e7adf5ada46ad12a6	OpenfMRI	ds000113	Distortion correction	DoCo159	tar:https://openfmri.org/system/files/bold_dico_task001.tar!/sub020/BOLD/task001_run007/bold_dico.nii.gz	NifTI format	a47e7b36a5461268c2371ff0946d3cd5	OpenfMRI	ds000113	Affine transformation	AfTr159	tar:https://openfmri.org/system/files/bold_algnd_grpbold7Tad_lin_task001.tar!/sub020/BOLD/task001_run007/bold_dico_dico7Tad2grpbold7Tad.nii.gz	NifTI format	a4d2299d6113e3550919eb0fad9a3b2c	OpenfMRI	ds000113
20_participant	Stimulus	Stimulation setup	Response-/ synchronization setup	Functional MRI data acquisition	whole-body 7Tesla Siemens MAGNETOM magnetic resonance scanner			Siemens			7 Tesla			fmri_20_8	tar:https://openfmri.org/system/files/bold_raw.tar!/sub020/BOLD/task001_run008/bold.nii.gz	NifTI format	143dc3413e677da0e93ba33577aec31b	OpenfMRI	ds000113	Distortion correction	DoCo160	tar:https://openfmri.org/system/files/bold_dico_task001.tar!/sub020/BOLD/task001_run008/bold_dico.nii.gz	NifTI format	2c09f538c03182bb35f566b9ced16dcd	OpenfMRI	ds000113	Affine transformation	AfTr160	tar:https://openfmri.org/system/files/bold_algnd_grpbold7Tad_lin_task001.tar!/sub020/BOLD/task001_run008/bold_dico_dico7Tad2grpbold7Tad.nii.gz	NifTI format	bf668e2187bb3390d1fa09bd4b13f1d3	OpenfMRI	ds000113
1_participant	Stimulus	Stimulation setup	Response-/ synchronization setup	Functional MRI data acquisition	whole-body 7Tesla Siemens MAGNETOM magnetic resonance scanner			Siemens			7 Tesla			fmri_1_1	tar:https://openfmri.org/system/files/bold_raw.tar!/sub001/BOLD/task001_run001/bold.nii.gz	NifTI format	a193409ef93d28be579c28a0a6b331d5	OpenfMRI	ds000113	Distortion correction	DoCo161	tar:https://openfmri.org/system/files/bold_dico_task001.tar!/sub001/BOLD/task001_run001/bold_dico.nii.gz	NifTI format	53f80243ac26f373589e36bcd8ce91ff	OpenfMRI	ds000113	Non-linear warping	NLWarping1	tar:https://openfmri.org/system/files/bold_algnd_grpbold7Tad_nonlin_task001.tar!/sub001/BOLD/task001_run001/bold_dico_dico7Tad2grpbold7Tad_nl.nii.gz	NifTI format	940a41da2953fd0b3f2f9e3a87f8eb2c	OpenfMRI	ds000113
1_participant	Stimulus	Stimulation setup	Response-/ synchronization setup	Functional MRI data acquisition	whole-body 7Tesla Siemens MAGNETOM magnetic resonance scanner			Siemens			7 Tesla			fmri_1_2	tar:https://openfmri.org/system/files/bold_raw.tar!/sub001/BOLD/task001_run002/bold.nii.gz	NifTI format	4ff7a2fa476495d24dd9568779203451	OpenfMRI	ds000113	Distortion correction	DoCo162	tar:https://openfmri.org/system/files/bold_dico_task001.tar!/sub001/BOLD/task001_run002/bold_dico.nii.gz	NifTI format	740f622fb0c6898ff15ceb2186375084	OpenfMRI	ds000113	Non-linear warping	NLWarping2	tar:https://openfmri.org/system/files/bold_algnd_grpbold7Tad_nonlin_task001.tar!/sub001/BOLD/task001_run002/bold_dico_dico7Tad2grpbold7Tad_nl.nii.gz	NifTI format	42843339f4764eaced4ab4b1dc5ec16d	OpenfMRI	ds000113
1_participant	Stimulus	Stimulation setup	Response-/ synchronization setup	Functional MRI data acquisition	whole-body 7Tesla Siemens MAGNETOM magnetic resonance scanner			Siemens			7 Tesla			fmri_1_3	tar:https://openfmri.org/system/files/bold_raw.tar!/sub001/BOLD/task001_run003/bold.nii.gz	NifTI format	8136e946c7c94177636861430185d25b	OpenfMRI	ds000113	Distortion correction	DoCo163	tar:https://openfmri.org/system/files/bold_dico_task001.tar!/sub001/BOLD/task001_run003/bold_dico.nii.gz	NifTI format	f78b97d25525d0aa1c75b856873e6060	OpenfMRI	ds000113	Non-linear warping	NLWarping3	tar:https://openfmri.org/system/files/bold_algnd_grpbold7Tad_nonlin_task001.tar!/sub001/BOLD/task001_run003/bold_dico_dico7Tad2grpbold7Tad_nl.nii.gz	NifTI format	8c6243bec192a5373256437f9a2f222a	OpenfMRI	ds000113
1_participant	Stimulus	Stimulation setup	Response-/ synchronization setup	Functional MRI data acquisition	whole-body 7Tesla Siemens MAGNETOM magnetic resonance scanner			Siemens			7 Tesla			fmri_1_4	tar:https://openfmri.org/system/files/bold_raw.tar!/sub001/BOLD/task001_run004/bold.nii.gz	NifTI format	e49f4630df10adabd331f14f84bfd7f4	OpenfMRI	ds000113	Distortion correction	DoCo164	tar:https://openfmri.org/system/files/bold_dico_task001.tar!/sub001/BOLD/task001_run004/bold_dico.nii.gz	NifTI format	f0af379bb0d61898595392d2dffaa4f3	OpenfMRI	ds000113	Non-linear warping	NLWarping4	tar:https://openfmri.org/system/files/bold_algnd_grpbold7Tad_nonlin_task001.tar!/sub001/BOLD/task001_run004/bold_dico_dico7Tad2grpbold7Tad_nl.nii.gz	NifTI format	6ecf16c010662dfa5edcbf2371896719	OpenfMRI	ds000113
1_participant	Stimulus	Stimulation setup	Response-/ synchronization setup	Functional MRI data acquisition	whole-body 7Tesla Siemens MAGNETOM magnetic resonance scanner			Siemens			7 Tesla			fmri_1_5	tar:https://openfmri.org/system/files/bold_raw.tar!/sub001/BOLD/task001_run005/bold.nii.gz	NifTI format	46abd268e694cf178833bb99fb300560	OpenfMRI	ds000113	Distortion correction	DoCo165	tar:https://openfmri.org/system/files/bold_dico_task001.tar!/sub001/BOLD/task001_run005/bold_dico.nii.gz	NifTI format	f455c2fa3286659ddc353539eb9fd416	OpenfMRI	ds000113	Non-linear warping	NLWarping5	tar:https://openfmri.org/system/files/bold_algnd_grpbold7Tad_nonlin_task001.tar!/sub001/BOLD/task001_run005/bold_dico_dico7Tad2grpbold7Tad_nl.nii.gz	NifTI format	64259875c66c5033911d0eaa219b665c	OpenfMRI	ds000113
1_participant	Stimulus	Stimulation setup	Response-/ synchronization setup	Functional MRI data acquisition	whole-body 7Tesla Siemens MAGNETOM magnetic resonance scanner			Siemens			7 Tesla			fmri_1_6	tar:https://openfmri.org/system/files/bold_raw.tar!/sub001/BOLD/task001_run006/bold.nii.gz	NifTI format	8de1b931be4a1d33dce4eadda0329819	OpenfMRI	ds000113	Distortion correction	DoCo166	tar:https://openfmri.org/system/files/bold_dico_task001.tar!/sub001/BOLD/task001_run006/bold_dico.nii.gz	NifTI format	ea263db7a18ba76524e82166f8b99e7e	OpenfMRI	ds000113	Non-linear warping	NLWarping6	tar:https://openfmri.org/system/files/bold_algnd_grpbold7Tad_nonlin_task001.tar!/sub001/BOLD/task001_run006/bold_dico_dico7Tad2grpbold7Tad_nl.nii.gz	NifTI format	fe764d610f4f1001737b5ebcaf5bfbfa	OpenfMRI	ds000113
1_participant	Stimulus	Stimulation setup	Response-/ synchronization setup	Functional MRI data acquisition	whole-body 7Tesla Siemens MAGNETOM magnetic resonance scanner			Siemens			7 Tesla			fmri_1_7	tar:https://openfmri.org/system/files/bold_raw.tar!/sub001/BOLD/task001_run007/bold.nii.gz	NifTI format	eed8f9f6f58791a68bea5448b9fa5172	OpenfMRI	ds000113	Distortion correction	DoCo167	tar:https://openfmri.org/system/files/bold_dico_task001.tar!/sub001/BOLD/task001_run007/bold_dico.nii.gz	NifTI format	a2028ce5ecfe8db40fa9a31769a771f6	OpenfMRI	ds000113	Non-linear warping	NLWarping7	tar:https://openfmri.org/system/files/bold_algnd_grpbold7Tad_nonlin_task001.tar!/sub001/BOLD/task001_run007/bold_dico_dico7Tad2grpbold7Tad_nl.nii.gz	NifTI format	99a5b85b9731c2d76a90ae10fd6d3bd3	OpenfMRI	ds000113
1_participant	Stimulus	Stimulation setup	Response-/ synchronization setup	Functional MRI data acquisition	whole-body 7Tesla Siemens MAGNETOM magnetic resonance scanner			Siemens			7 Tesla			fmri_1_8	tar:https://openfmri.org/system/files/bold_raw.tar!/sub001/BOLD/task001_run008/bold.nii.gz	NifTI format	f3a2409113b8871d8e74dc9633756cb5	OpenfMRI	ds000113	Distortion correction	DoCo168	tar:https://openfmri.org/system/files/bold_dico_task001.tar!/sub001/BOLD/task001_run008/bold_dico.nii.gz	NifTI format	d2d9edd8cbc08a610d4bd9aaf0989e60	OpenfMRI	ds000113	Non-linear warping	NLWarping8	tar:https://openfmri.org/system/files/bold_algnd_grpbold7Tad_nonlin_task001.tar!/sub001/BOLD/task001_run008/bold_dico_dico7Tad2grpbold7Tad_nl.nii.gz	NifTI format	8ecb797dce4b8c751e758e25c066841f	OpenfMRI	ds000113
2_participant	Stimulus	Stimulation setup	Response-/ synchronization setup	Functional MRI data acquisition	whole-body 7Tesla Siemens MAGNETOM magnetic resonance scanner			Siemens			7 Tesla			fmri_2_1	tar:https://openfmri.org/system/files/bold_raw.tar!/sub002/BOLD/task001_run001/bold.nii.gz	NifTI format	22286bf98cefc2ba838c5bd1a4f0d7a3	OpenfMRI	ds000113	Distortion correction	DoCo169	tar:https://openfmri.org/system/files/bold_dico_task001.tar!/sub002/BOLD/task001_run001/bold_dico.nii.gz	NifTI format	58c5c3c48248483c99f37259d8eebae5	OpenfMRI	ds000113	Non-linear warping	NLWarping9	tar:https://openfmri.org/system/files/bold_algnd_grpbold7Tad_nonlin_task001.tar!/sub002/BOLD/task001_run001/bold_dico_dico7Tad2grpbold7Tad_nl.nii.gz	NifTI format	252ff6d26c16aa903d636da851e56488	OpenfMRI	ds000113
2_participant	Stimulus	Stimulation setup	Response-/ synchronization setup	Functional MRI data acquisition	whole-body 7Tesla Siemens MAGNETOM magnetic resonance scanner			Siemens			7 Tesla			fmri_2_2	tar:https://openfmri.org/system/files/bold_raw.tar!/sub002/BOLD/task001_run002/bold.nii.gz	NifTI format	f45d28efa63c8f72985156e53891b278	OpenfMRI	ds000113	Distortion correction	DoCo170	tar:https://openfmri.org/system/files/bold_dico_task001.tar!/sub002/BOLD/task001_run002/bold_dico.nii.gz	NifTI format	e43b0604a842395cedc17e7fc13a54fd	OpenfMRI	ds000113	Non-linear warping	NLWarping10	tar:https://openfmri.org/system/files/bold_algnd_grpbold7Tad_nonlin_task001.tar!/sub002/BOLD/task001_run002/bold_dico_dico7Tad2grpbold7Tad_nl.nii.gz	NifTI format	8c92bab7faa5fd98dc57b320dc110867	OpenfMRI	ds000113
2_participant	Stimulus	Stimulation setup	Response-/ synchronization setup	Functional MRI data acquisition	whole-body 7Tesla Siemens MAGNETOM magnetic resonance scanner			Siemens			7 Tesla			fmri_2_3	tar:https://openfmri.org/system/files/bold_raw.tar!/sub002/BOLD/task001_run003/bold.nii.gz	NifTI format	136309b6f90639bfc35e2521a1e42cd2	OpenfMRI	ds000113	Distortion correction	DoCo171	tar:https://openfmri.org/system/files/bold_dico_task001.tar!/sub002/BOLD/task001_run003/bold_dico.nii.gz	NifTI format	50033fe595590567e410318ed069149a	OpenfMRI	ds000113	Non-linear warping	NLWarping11	tar:https://openfmri.org/system/files/bold_algnd_grpbold7Tad_nonlin_task001.tar!/sub002/BOLD/task001_run003/bold_dico_dico7Tad2grpbold7Tad_nl.nii.gz	NifTI format	77472179384584518822187b625d8e2f	OpenfMRI	ds000113
2_participant	Stimulus	Stimulation setup	Response-/ synchronization setup	Functional MRI data acquisition	whole-body 7Tesla Siemens MAGNETOM magnetic resonance scanner			Siemens			7 Tesla			fmri_2_4	tar:https://openfmri.org/system/files/bold_raw.tar!/sub002/BOLD/task001_run004/bold.nii.gz	NifTI format	e9ef89dd32d0ca655ce660f52f8d3a1c	OpenfMRI	ds000113	Distortion correction	DoCo172	tar:https://openfmri.org/system/files/bold_dico_task001.tar!/sub002/BOLD/task001_run004/bold_dico.nii.gz	NifTI format	dac4d51a19663734015b7b7f57095648	OpenfMRI	ds000113	Non-linear warping	NLWarping12	tar:https://openfmri.org/system/files/bold_algnd_grpbold7Tad_nonlin_task001.tar!/sub002/BOLD/task001_run004/bold_dico_dico7Tad2grpbold7Tad_nl.nii.gz	NifTI format	950b88c44aacd25f2fa2515c56b70ec3	OpenfMRI	ds000113
2_participant	Stimulus	Stimulation setup	Response-/ synchronization setup	Functional MRI data acquisition	whole-body 7Tesla Siemens MAGNETOM magnetic resonance scanner			Siemens			7 Tesla			fmri_2_5	tar:https://openfmri.org/system/files/bold_raw.tar!/sub002/BOLD/task001_run005/bold.nii.gz	NifTI format	8e33345c6c54ebf9aa7f1697ba9b7489	OpenfMRI	ds000113	Distortion correction	DoCo173	tar:https://openfmri.org/system/files/bold_dico_task001.tar!/sub002/BOLD/task001_run005/bold_dico.nii.gz	NifTI format	bad16dd759b5304c855ecdd9aed0b3f5	OpenfMRI	ds000113	Non-linear warping	NLWarping13	tar:https://openfmri.org/system/files/bold_algnd_grpbold7Tad_nonlin_task001.tar!/sub002/BOLD/task001_run005/bold_dico_dico7Tad2grpbold7Tad_nl.nii.gz	NifTI format	b0d8615d1533ed0dce12dcd7af9863ed	OpenfMRI	ds000113
2_participant	Stimulus	Stimulation setup	Response-/ synchronization setup	Functional MRI data acquisition	whole-body 7Tesla Siemens MAGNETOM magnetic resonance scanner			Siemens			7 Tesla			fmri_2_6	tar:https://openfmri.org/system/files/bold_raw.tar!/sub002/BOLD/task001_run006/bold.nii.gz	NifTI format	990d30826cda9956f8ccfa3a28e3f8de	OpenfMRI	ds000113	Distortion correction	DoCo174	tar:https://openfmri.org/system/files/bold_dico_task001.tar!/sub002/BOLD/task001_run006/bold_dico.nii.gz	NifTI format	a25e2a9d6d444f85cb8251a75f36ef3f	OpenfMRI	ds000113	Non-linear warping	NLWarping14	tar:https://openfmri.org/system/files/bold_algnd_grpbold7Tad_nonlin_task001.tar!/sub002/BOLD/task001_run006/bold_dico_dico7Tad2grpbold7Tad_nl.nii.gz	NifTI format	2a69c361b6263a94047dda52d9e8f699	OpenfMRI	ds000113
2_participant	Stimulus	Stimulation setup	Response-/ synchronization setup	Functional MRI data acquisition	whole-body 7Tesla Siemens MAGNETOM magnetic resonance scanner			Siemens			7 Tesla			fmri_2_7	tar:https://openfmri.org/system/files/bold_raw.tar!/sub002/BOLD/task001_run007/bold.nii.gz	NifTI format	4935e8b32b6e6ade0c0b147caa6b4504	OpenfMRI	ds000113	Distortion correction	DoCo175	tar:https://openfmri.org/system/files/bold_dico_task001.tar!/sub002/BOLD/task001_run007/bold_dico.nii.gz	NifTI format	57facefd74fd49e1950bcf75c22efac1	OpenfMRI	ds000113	Non-linear warping	NLWarping15	tar:https://openfmri.org/system/files/bold_algnd_grpbold7Tad_nonlin_task001.tar!/sub002/BOLD/task001_run007/bold_dico_dico7Tad2grpbold7Tad_nl.nii.gz	NifTI format	0054d307998a70463b08412f7efebc2c	OpenfMRI	ds000113
2_participant	Stimulus	Stimulation setup	Response-/ synchronization setup	Functional MRI data acquisition	whole-body 7Tesla Siemens MAGNETOM magnetic resonance scanner			Siemens			7 Tesla			fmri_2_8	tar:https://openfmri.org/system/files/bold_raw.tar!/sub002/BOLD/task001_run008/bold.nii.gz	NifTI format	7b97ccf7c0ee24105ccb5cc073d858b4	OpenfMRI	ds000113	Distortion correction	DoCo176	tar:https://openfmri.org/system/files/bold_dico_task001.tar!/sub002/BOLD/task001_run008/bold_dico.nii.gz	NifTI format	eda5656c910dcfaf2a6d4c1947dde288	OpenfMRI	ds000113	Non-linear warping	NLWarping16	tar:https://openfmri.org/system/files/bold_algnd_grpbold7Tad_nonlin_task001.tar!/sub002/BOLD/task001_run008/bold_dico_dico7Tad2grpbold7Tad_nl.nii.gz	NifTI format	2b8968eff1302578e837a088079eb9e2	OpenfMRI	ds000113
3_participant	Stimulus	Stimulation setup	Response-/ synchronization setup	Functional MRI data acquisition	whole-body 7Tesla Siemens MAGNETOM magnetic resonance scanner			Siemens			7 Tesla			fmri_3_1	tar:https://openfmri.org/system/files/bold_raw.tar!/sub003/BOLD/task001_run001/bold.nii.gz	NifTI format	3dfccb101f21ed23c0b2d77e4e72686d	OpenfMRI	ds000113	Distortion correction	DoCo177	tar:https://openfmri.org/system/files/bold_dico_task001.tar!/sub003/BOLD/task001_run001/bold_dico.nii.gz	NifTI format	9df321b85e5a448291fd43704eac8cbd	OpenfMRI	ds000113	Non-linear warping	NLWarping17	tar:https://openfmri.org/system/files/bold_algnd_grpbold7Tad_nonlin_task001.tar!/sub003/BOLD/task001_run001/bold_dico_dico7Tad2grpbold7Tad_nl.nii.gz	NifTI format	835e3c99b5c390746b37905eeb9f718a	OpenfMRI	ds000113
3_participant	Stimulus	Stimulation setup	Response-/ synchronization setup	Functional MRI data acquisition	whole-body 7Tesla Siemens MAGNETOM magnetic resonance scanner			Siemens			7 Tesla			fmri_3_2	tar:https://openfmri.org/system/files/bold_raw.tar!/sub003/BOLD/task001_run002/bold.nii.gz	NifTI format	930f1a7b37f547a5623f6eddbab04b46	OpenfMRI	ds000113	Distortion correction	DoCo178	tar:https://openfmri.org/system/files/bold_dico_task001.tar!/sub003/BOLD/task001_run002/bold_dico.nii.gz	NifTI format	fa404502e37df59b05fa5f3c86dba875	OpenfMRI	ds000113	Non-linear warping	NLWarping18	tar:https://openfmri.org/system/files/bold_algnd_grpbold7Tad_nonlin_task001.tar!/sub003/BOLD/task001_run002/bold_dico_dico7Tad2grpbold7Tad_nl.nii.gz	NifTI format	b0e5ccac5939e703934ae6738009f81b	OpenfMRI	ds000113
3_participant	Stimulus	Stimulation setup	Response-/ synchronization setup	Functional MRI data acquisition	whole-body 7Tesla Siemens MAGNETOM magnetic resonance scanner			Siemens			7 Tesla			fmri_3_3	tar:https://openfmri.org/system/files/bold_raw.tar!/sub003/BOLD/task001_run003/bold.nii.gz	NifTI format	5e716147b8660731e57bbd86c3427657	OpenfMRI	ds000113	Distortion correction	DoCo179	tar:https://openfmri.org/system/files/bold_dico_task001.tar!/sub003/BOLD/task001_run003/bold_dico.nii.gz	NifTI format	559c91c9f8d018633e8132db9f617dce	OpenfMRI	ds000113	Non-linear warping	NLWarping19	tar:https://openfmri.org/system/files/bold_algnd_grpbold7Tad_nonlin_task001.tar!/sub003/BOLD/task001_run003/bold_dico_dico7Tad2grpbold7Tad_nl.nii.gz	NifTI format	538cef404de7805c8ad71452b41dbe69	OpenfMRI	ds000113
3_participant	Stimulus	Stimulation setup	Response-/ synchronization setup	Functional MRI data acquisition	whole-body 7Tesla Siemens MAGNETOM magnetic resonance scanner			Siemens			7 Tesla			fmri_3_4	tar:https://openfmri.org/system/files/bold_raw.tar!/sub003/BOLD/task001_run004/bold.nii.gz	NifTI format	43e6f17bd676ed470c42962600ee2bdc	OpenfMRI	ds000113	Distortion correction	DoCo180	tar:https://openfmri.org/system/files/bold_dico_task001.tar!/sub003/BOLD/task001_run004/bold_dico.nii.gz	NifTI format	8d6731d8bb7c8470a40e1b59cf91ab5f	OpenfMRI	ds000113	Non-linear warping	NLWarping20	tar:https://openfmri.org/system/files/bold_algnd_grpbold7Tad_nonlin_task001.tar!/sub003/BOLD/task001_run004/bold_dico_dico7Tad2grpbold7Tad_nl.nii.gz	NifTI format	8472d62cb3aeea449ec53986f88be53d	OpenfMRI	ds000113
3_participant	Stimulus	Stimulation setup	Response-/ synchronization setup	Functional MRI data acquisition	whole-body 7Tesla Siemens MAGNETOM magnetic resonance scanner			Siemens			7 Tesla			fmri_3_5	tar:https://openfmri.org/system/files/bold_raw.tar!/sub003/BOLD/task001_run005/bold.nii.gz	NifTI format	3d4bf0ce6c1be33534ee5d556fc1195a	OpenfMRI	ds000113	Distortion correction	DoCo181	tar:https://openfmri.org/system/files/bold_dico_task001.tar!/sub003/BOLD/task001_run005/bold_dico.nii.gz	NifTI format	90bd7d6c346b1b07b4e963d50f73bbeb	OpenfMRI	ds000113	Non-linear warping	NLWarping21	tar:https://openfmri.org/system/files/bold_algnd_grpbold7Tad_nonlin_task001.tar!/sub003/BOLD/task001_run005/bold_dico_dico7Tad2grpbold7Tad_nl.nii.gz	NifTI format	dc71bbb8965915cf9821824f3887bc92	OpenfMRI	ds000113
3_participant	Stimulus	Stimulation setup	Response-/ synchronization setup	Functional MRI data acquisition	whole-body 7Tesla Siemens MAGNETOM magnetic resonance scanner			Siemens			7 Tesla			fmri_3_6	tar:https://openfmri.org/system/files/bold_raw.tar!/sub003/BOLD/task001_run006/bold.nii.gz	NifTI format	32651e342fe2e361d571fd77466188cd	OpenfMRI	ds000113	Distortion correction	DoCo182	tar:https://openfmri.org/system/files/bold_dico_task001.tar!/sub003/BOLD/task001_run006/bold_dico.nii.gz	NifTI format	39ce716a511b39e32f50c8ec3fab3753	OpenfMRI	ds000113	Non-linear warping	NLWarping22	tar:https://openfmri.org/system/files/bold_algnd_grpbold7Tad_nonlin_task001.tar!/sub003/BOLD/task001_run006/bold_dico_dico7Tad2grpbold7Tad_nl.nii.gz	NifTI format	1ad5620eeaf4b72a31dab103e2ea8a7a	OpenfMRI	ds000113
3_participant	Stimulus	Stimulation setup	Response-/ synchronization setup	Functional MRI data acquisition	whole-body 7Tesla Siemens MAGNETOM magnetic resonance scanner			Siemens			7 Tesla			fmri_3_7	tar:https://openfmri.org/system/files/bold_raw.tar!/sub003/BOLD/task001_run007/bold.nii.gz	NifTI format	194896199dcbf76dc7b8e8d3f0af6e0a	OpenfMRI	ds000113	Distortion correction	DoCo183	tar:https://openfmri.org/system/files/bold_dico_task001.tar!/sub003/BOLD/task001_run007/bold_dico.nii.gz	NifTI format	b8307b3e5f0fbac69e78ff8277b88289	OpenfMRI	ds000113	Non-linear warping	NLWarping23	tar:https://openfmri.org/system/files/bold_algnd_grpbold7Tad_nonlin_task001.tar!/sub003/BOLD/task001_run007/bold_dico_dico7Tad2grpbold7Tad_nl.nii.gz	NifTI format	0c674243fda7db1134d912b87516df0e	OpenfMRI	ds000113
3_participant	Stimulus	Stimulation setup	Response-/ synchronization setup	Functional MRI data acquisition	whole-body 7Tesla Siemens MAGNETOM magnetic resonance scanner			Siemens			7 Tesla			fmri_3_8	tar:https://openfmri.org/system/files/bold_raw.tar!/sub003/BOLD/task001_run008/bold.nii.gz	NifTI format	1a722304ff9520d8dcc46bc6c73efcc7	OpenfMRI	ds000113	Distortion correction	DoCo184	tar:https://openfmri.org/system/files/bold_dico_task001.tar!/sub003/BOLD/task001_run008/bold_dico.nii.gz	NifTI format	10706f9ef3f0cf9c6fc4acc4a2b10e80	OpenfMRI	ds000113	Non-linear warping	NLWarping24	tar:https://openfmri.org/system/files/bold_algnd_grpbold7Tad_nonlin_task001.tar!/sub003/BOLD/task001_run008/bold_dico_dico7Tad2grpbold7Tad_nl.nii.gz	NifTI format	2c774da217a0216655fd8999726d1eba	OpenfMRI	ds000113
4_participant	Stimulus	Stimulation setup	Response-/ synchronization setup	Functional MRI data acquisition	whole-body 7Tesla Siemens MAGNETOM magnetic resonance scanner			Siemens			7 Tesla			fmri_4_1	tar:https://openfmri.org/system/files/bold_raw.tar!/sub004/BOLD/task001_run001/bold.nii.gz	NifTI format	3c2d0f24c485085274829a19dc9d1851	OpenfMRI	ds000113	Distortion correction	DoCo185	tar:https://openfmri.org/system/files/bold_dico_task001.tar!/sub004/BOLD/task001_run001/bold_dico.nii.gz	NifTI format	693b01933954ffe25a755d0009c98fa1	OpenfMRI	ds000113	Non-linear warping	NLWarping25	tar:https://openfmri.org/system/files/bold_algnd_grpbold7Tad_nonlin_task001.tar!/sub004/BOLD/task001_run001/bold_dico_dico7Tad2grpbold7Tad_nl.nii.gz	NifTI format	624a89d1af76f068c56e943efc92262a	OpenfMRI	ds000113
4_participant	Stimulus	Stimulation setup	Response-/ synchronization setup	Functional MRI data acquisition	whole-body 7Tesla Siemens MAGNETOM magnetic resonance scanner			Siemens			7 Tesla			fmri_4_2	tar:https://openfmri.org/system/files/bold_raw.tar!/sub004/BOLD/task001_run002/bold.nii.gz	NifTI format	c17012f75c5816abcee505958e61cec2	OpenfMRI	ds000113	Distortion correction	DoCo186	tar:https://openfmri.org/system/files/bold_dico_task001.tar!/sub004/BOLD/task001_run002/bold_dico.nii.gz	NifTI format	9d4d573636f57a4608a4f7103fee412b	OpenfMRI	ds000113	Non-linear warping	NLWarping26	tar:https://openfmri.org/system/files/bold_algnd_grpbold7Tad_nonlin_task001.tar!/sub004/BOLD/task001_run002/bold_dico_dico7Tad2grpbold7Tad_nl.nii.gz	NifTI format	abd8a4873040414fd4944108a31aa287	OpenfMRI	ds000113
4_participant	Stimulus	Stimulation setup	Response-/ synchronization setup	Functional MRI data acquisition	whole-body 7Tesla Siemens MAGNETOM magnetic resonance scanner			Siemens			7 Tesla			fmri_4_3	tar:https://openfmri.org/system/files/bold_raw.tar!/sub004/BOLD/task001_run003/bold.nii.gz	NifTI format	4ab252f183eb4cdb5153a7479d92e346	OpenfMRI	ds000113	Distortion correction	DoCo187	tar:https://openfmri.org/system/files/bold_dico_task001.tar!/sub004/BOLD/task001_run003/bold_dico.nii.gz	NifTI format	1c5ca8b8506e3727e816935b5104979e	OpenfMRI	ds000113	Non-linear warping	NLWarping27	tar:https://openfmri.org/system/files/bold_algnd_grpbold7Tad_nonlin_task001.tar!/sub004/BOLD/task001_run003/bold_dico_dico7Tad2grpbold7Tad_nl.nii.gz	NifTI format	cc2f944df350a96d2aa1bd87c7617b2e	OpenfMRI	ds000113
4_participant	Stimulus	Stimulation setup	Response-/ synchronization setup	Functional MRI data acquisition	whole-body 7Tesla Siemens MAGNETOM magnetic resonance scanner			Siemens			7 Tesla			fmri_4_4	tar:https://openfmri.org/system/files/bold_raw.tar!/sub004/BOLD/task001_run004/bold.nii.gz	NifTI format	adeceab8c40bb96d9f380e4247e85ec4	OpenfMRI	ds000113	Distortion correction	DoCo188	tar:https://openfmri.org/system/files/bold_dico_task001.tar!/sub004/BOLD/task001_run004/bold_dico.nii.gz	NifTI format	5678aab8d825e4d8593e2cfffb39f111	OpenfMRI	ds000113	Non-linear warping	NLWarping28	tar:https://openfmri.org/system/files/bold_algnd_grpbold7Tad_nonlin_task001.tar!/sub004/BOLD/task001_run004/bold_dico_dico7Tad2grpbold7Tad_nl.nii.gz	NifTI format	1c299113d366a7cf4dcedbff869da968	OpenfMRI	ds000113
4_participant	Stimulus	Stimulation setup	Response-/ synchronization setup	Functional MRI data acquisition	whole-body 7Tesla Siemens MAGNETOM magnetic resonance scanner			Siemens			7 Tesla			fmri_4_5	tar:https://openfmri.org/system/files/bold_raw.tar!/sub004/BOLD/task001_run005/bold.nii.gz	NifTI format	52c8bd3c1ddf1f7dd9f8f214fed6b241	OpenfMRI	ds000113	Distortion correction	DoCo189	tar:https://openfmri.org/system/files/bold_dico_task001.tar!/sub004/BOLD/task001_run005/bold_dico.nii.gz	NifTI format	ee3a420ae527ccd28d83f01a54722736	OpenfMRI	ds000113	Non-linear warping	NLWarping29	tar:https://openfmri.org/system/files/bold_algnd_grpbold7Tad_nonlin_task001.tar!/sub004/BOLD/task001_run005/bold_dico_dico7Tad2grpbold7Tad_nl.nii.gz	NifTI format	5e28a7b411a2cb4e98681d0612791ebe	OpenfMRI	ds000113
4_participant	Stimulus	Stimulation setup	Response-/ synchronization setup	Functional MRI data acquisition	whole-body 7Tesla Siemens MAGNETOM magnetic resonance scanner			Siemens			7 Tesla			fmri_4_6	tar:https://openfmri.org/system/files/bold_raw.tar!/sub004/BOLD/task001_run006/bold.nii.gz	NifTI format	8ab1935a6fad4d7d2fdc7575865b09a2	OpenfMRI	ds000113	Distortion correction	DoCo190	tar:https://openfmri.org/system/files/bold_dico_task001.tar!/sub004/BOLD/task001_run006/bold_dico.nii.gz	NifTI format	ffaec2f712373a7229faf8ad8b5f7a75	OpenfMRI	ds000113	Non-linear warping	NLWarping30	tar:https://openfmri.org/system/files/bold_algnd_grpbold7Tad_nonlin_task001.tar!/sub004/BOLD/task001_run006/bold_dico_dico7Tad2grpbold7Tad_nl.nii.gz	NifTI format	3497021286a5875f52dae65815c240e8	OpenfMRI	ds000113
4_participant	Stimulus	Stimulation setup	Response-/ synchronization setup	Functional MRI data acquisition	whole-body 7Tesla Siemens MAGNETOM magnetic resonance scanner			Siemens			7 Tesla			fmri_4_7	tar:https://openfmri.org/system/files/bold_raw.tar!/sub004/BOLD/task001_run007/bold.nii.gz	NifTI format	b480975cc9053d63c596d201f69bdac8	OpenfMRI	ds000113	Distortion correction	DoCo191	tar:https://openfmri.org/system/files/bold_dico_task001.tar!/sub004/BOLD/task001_run007/bold_dico.nii.gz	NifTI format	a461b5ff58b9724ab8ab6e4d5df06427	OpenfMRI	ds000113	Non-linear warping	NLWarping31	tar:https://openfmri.org/system/files/bold_algnd_grpbold7Tad_nonlin_task001.tar!/sub004/BOLD/task001_run007/bold_dico_dico7Tad2grpbold7Tad_nl.nii.gz	NifTI format	575bf18a6169fe05158246bc8ae04ebc	OpenfMRI	ds000113
4_participant	Stimulus	Stimulation setup	Response-/ synchronization setup	Functional MRI data acquisition	whole-body 7Tesla Siemens MAGNETOM magnetic resonance scanner			Siemens			7 Tesla			fmri_4_8	tar:https://openfmri.org/system/files/bold_raw.tar!/sub004/BOLD/task001_run008/bold.nii.gz	NifTI format	10eef8999585431e682987f34a83bd7a	OpenfMRI	ds000113	Distortion correction	DoCo192	tar:https://openfmri.org/system/files/bold_dico_task001.tar!/sub004/BOLD/task001_run008/bold_dico.nii.gz	NifTI format	e8e4b6b1faa3b0f4cb1b550a313707ea	OpenfMRI	ds000113	Non-linear warping	NLWarping32	tar:https://openfmri.org/system/files/bold_algnd_grpbold7Tad_nonlin_task001.tar!/sub004/BOLD/task001_run008/bold_dico_dico7Tad2grpbold7Tad_nl.nii.gz	NifTI format	8ef7cf62492c0968ebb47699e3e3de13	OpenfMRI	ds000113
5_participant	Stimulus	Stimulation setup	Response-/ synchronization setup	Functional MRI data acquisition	whole-body 7Tesla Siemens MAGNETOM magnetic resonance scanner			Siemens			7 Tesla			fmri_5_1	tar:https://openfmri.org/system/files/bold_raw.tar!/sub005/BOLD/task001_run001/bold.nii.gz	NifTI format	425048fc10d31a75233e6faec71b0d9d	OpenfMRI	ds000113	Distortion correction	DoCo193	tar:https://openfmri.org/system/files/bold_dico_task001.tar!/sub005/BOLD/task001_run001/bold_dico.nii.gz	NifTI format	4338cddc169a402511b818bed2a53530	OpenfMRI	ds000113	Non-linear warping	NLWarping33	tar:https://openfmri.org/system/files/bold_algnd_grpbold7Tad_nonlin_task001.tar!/sub005/BOLD/task001_run001/bold_dico_dico7Tad2grpbold7Tad_nl.nii.gz	NifTI format	e5b15f156f14383820fb28d43c4ee637	OpenfMRI	ds000113
5_participant	Stimulus	Stimulation setup	Response-/ synchronization setup	Functional MRI data acquisition	whole-body 7Tesla Siemens MAGNETOM magnetic resonance scanner			Siemens			7 Tesla			fmri_5_2	tar:https://openfmri.org/system/files/bold_raw.tar!/sub005/BOLD/task001_run002/bold.nii.gz	NifTI format	d25df878fa53322a949bdb333a21ad97	OpenfMRI	ds000113	Distortion correction	DoCo194	tar:https://openfmri.org/system/files/bold_dico_task001.tar!/sub005/BOLD/task001_run002/bold_dico.nii.gz	NifTI format	aa6dfcf9dd93b15c17460322ff0df4c2	OpenfMRI	ds000113	Non-linear warping	NLWarping34	tar:https://openfmri.org/system/files/bold_algnd_grpbold7Tad_nonlin_task001.tar!/sub005/BOLD/task001_run002/bold_dico_dico7Tad2grpbold7Tad_nl.nii.gz	NifTI format	5c6f5359619c473deda6e3b683dc714e	OpenfMRI	ds000113
5_participant	Stimulus	Stimulation setup	Response-/ synchronization setup	Functional MRI data acquisition	whole-body 7Tesla Siemens MAGNETOM magnetic resonance scanner			Siemens			7 Tesla			fmri_5_3	tar:https://openfmri.org/system/files/bold_raw.tar!/sub005/BOLD/task001_run003/bold.nii.gz	NifTI format	0bd33ac7bbe6f1fcf138300ab8e795a7	OpenfMRI	ds000113	Distortion correction	DoCo195	tar:https://openfmri.org/system/files/bold_dico_task001.tar!/sub005/BOLD/task001_run003/bold_dico.nii.gz	NifTI format	e43968295582304f46b8beea23a7bc34	OpenfMRI	ds000113	Non-linear warping	NLWarping35	tar:https://openfmri.org/system/files/bold_algnd_grpbold7Tad_nonlin_task001.tar!/sub005/BOLD/task001_run003/bold_dico_dico7Tad2grpbold7Tad_nl.nii.gz	NifTI format	d01521e635a0e1ff4fca94dc8a9ab361	OpenfMRI	ds000113
5_participant	Stimulus	Stimulation setup	Response-/ synchronization setup	Functional MRI data acquisition	whole-body 7Tesla Siemens MAGNETOM magnetic resonance scanner			Siemens			7 Tesla			fmri_5_4	tar:https://openfmri.org/system/files/bold_raw.tar!/sub005/BOLD/task001_run004/bold.nii.gz	NifTI format	ec2ecebc33301cbb5d7bc782a586a720	OpenfMRI	ds000113	Distortion correction	DoCo196	tar:https://openfmri.org/system/files/bold_dico_task001.tar!/sub005/BOLD/task001_run004/bold_dico.nii.gz	NifTI format	2828311585e9c43fc94cac9ff59865b1	OpenfMRI	ds000113	Non-linear warping	NLWarping36	tar:https://openfmri.org/system/files/bold_algnd_grpbold7Tad_nonlin_task001.tar!/sub005/BOLD/task001_run004/bold_dico_dico7Tad2grpbold7Tad_nl.nii.gz	NifTI format	07a7da5b084a1ca5ba19c5d72a9284fa	OpenfMRI	ds000113
5_participant	Stimulus	Stimulation setup	Response-/ synchronization setup	Functional MRI data acquisition	whole-body 7Tesla Siemens MAGNETOM magnetic resonance scanner			Siemens			7 Tesla			fmri_5_5	tar:https://openfmri.org/system/files/bold_raw.tar!/sub005/BOLD/task001_run005/bold.nii.gz	NifTI format	f9db374ca56a75ca71d6e7906cdcc8ac	OpenfMRI	ds000113	Distortion correction	DoCo197	tar:https://openfmri.org/system/files/bold_dico_task001.tar!/sub005/BOLD/task001_run005/bold_dico.nii.gz	NifTI format	f1501c2f251733dae67fd695db6744dd	OpenfMRI	ds000113	Non-linear warping	NLWarping37	tar:https://openfmri.org/system/files/bold_algnd_grpbold7Tad_nonlin_task001.tar!/sub005/BOLD/task001_run005/bold_dico_dico7Tad2grpbold7Tad_nl.nii.gz	NifTI format	0482d3e657b567d626b2bbb34d208890	OpenfMRI	ds000113
5_participant	Stimulus	Stimulation setup	Response-/ synchronization setup	Functional MRI data acquisition	whole-body 7Tesla Siemens MAGNETOM magnetic resonance scanner			Siemens			7 Tesla			fmri_5_6	tar:https://openfmri.org/system/files/bold_raw.tar!/sub005/BOLD/task001_run006/bold.nii.gz	NifTI format	f208c6347bdd057e5c2384c99666389a	OpenfMRI	ds000113	Distortion correction	DoCo198	tar:https://openfmri.org/system/files/bold_dico_task001.tar!/sub005/BOLD/task001_run006/bold_dico.nii.gz	NifTI format	324082643850a4e3bd58b3eb053ddcbc	OpenfMRI	ds000113	Non-linear warping	NLWarping38	tar:https://openfmri.org/system/files/bold_algnd_grpbold7Tad_nonlin_task001.tar!/sub005/BOLD/task001_run006/bold_dico_dico7Tad2grpbold7Tad_nl.nii.gz	NifTI format	fab7409b03f52f77d3b6d4c466eb1d8d	OpenfMRI	ds000113
5_participant	Stimulus	Stimulation setup	Response-/ synchronization setup	Functional MRI data acquisition	whole-body 7Tesla Siemens MAGNETOM magnetic resonance scanner			Siemens			7 Tesla			fmri_5_7	tar:https://openfmri.org/system/files/bold_raw.tar!/sub005/BOLD/task001_run007/bold.nii.gz	NifTI format	2b1a88ccd3f4412ad5ddc22b68453c84	OpenfMRI	ds000113	Distortion correction	DoCo199	tar:https://openfmri.org/system/files/bold_dico_task001.tar!/sub005/BOLD/task001_run007/bold_dico.nii.gz	NifTI format	44a0526f47e15169faf0dd0d633778da	OpenfMRI	ds000113	Non-linear warping	NLWarping39	tar:https://openfmri.org/system/files/bold_algnd_grpbold7Tad_nonlin_task001.tar!/sub005/BOLD/task001_run007/bold_dico_dico7Tad2grpbold7Tad_nl.nii.gz	NifTI format	e41c0c95aee49ec60a4c13484da95d51	OpenfMRI	ds000113
5_participant	Stimulus	Stimulation setup	Response-/ synchronization setup	Functional MRI data acquisition	whole-body 7Tesla Siemens MAGNETOM magnetic resonance scanner			Siemens			7 Tesla			fmri_5_8	tar:https://openfmri.org/system/files/bold_raw.tar!/sub005/BOLD/task001_run008/bold.nii.gz	NifTI format	b1df440464f5bce2afdc84df28daf02b	OpenfMRI	ds000113	Distortion correction	DoCo200	tar:https://openfmri.org/system/files/bold_dico_task001.tar!/sub005/BOLD/task001_run008/bold_dico.nii.gz	NifTI format	7b3b5b33e7b6feb935aa5086d4b80003	OpenfMRI	ds000113	Non-linear warping	NLWarping40	tar:https://openfmri.org/system/files/bold_algnd_grpbold7Tad_nonlin_task001.tar!/sub005/BOLD/task001_run008/bold_dico_dico7Tad2grpbold7Tad_nl.nii.gz	NifTI format	32c60f35d3625564c7bd8e1ce2d230c3	OpenfMRI	ds000113
6_participant	Stimulus	Stimulation setup	Response-/ synchronization setup	Functional MRI data acquisition	whole-body 7Tesla Siemens MAGNETOM magnetic resonance scanner			Siemens			7 Tesla			fmri_6_1	tar:https://openfmri.org/system/files/bold_raw.tar!/sub006/BOLD/task001_run001/bold.nii.gz	NifTI format	e774a686d842adc140329175618ed28b	OpenfMRI	ds000113	Distortion correction	DoCo201	tar:https://openfmri.org/system/files/bold_dico_task001.tar!/sub006/BOLD/task001_run001/bold_dico.nii.gz	NifTI format	8fce6d6a1ceeb81d7d0e9f3780c202ad	OpenfMRI	ds000113	Non-linear warping	NLWarping41	tar:https://openfmri.org/system/files/bold_algnd_grpbold7Tad_nonlin_task001.tar!/sub006/BOLD/task001_run001/bold_dico_dico7Tad2grpbold7Tad_nl.nii.gz	NifTI format	7db1fe921fc29c839caaf7e9b6273c67	OpenfMRI	ds000113
6_participant	Stimulus	Stimulation setup	Response-/ synchronization setup	Functional MRI data acquisition	whole-body 7Tesla Siemens MAGNETOM magnetic resonance scanner			Siemens			7 Tesla			fmri_6_2	tar:https://openfmri.org/system/files/bold_raw.tar!/sub006/BOLD/task001_run002/bold.nii.gz	NifTI format	9b26f257c335b1082fc287b8f14dc4fb	OpenfMRI	ds000113	Distortion correction	DoCo202	tar:https://openfmri.org/system/files/bold_dico_task001.tar!/sub006/BOLD/task001_run002/bold_dico.nii.gz	NifTI format	cee016f1fcfeb7b1d291454c09c4261c	OpenfMRI	ds000113	Non-linear warping	NLWarping42	tar:https://openfmri.org/system/files/bold_algnd_grpbold7Tad_nonlin_task001.tar!/sub006/BOLD/task001_run002/bold_dico_dico7Tad2grpbold7Tad_nl.nii.gz	NifTI format	cf944273ceb5544a0e51c9f203f6559e	OpenfMRI	ds000113
6_participant	Stimulus	Stimulation setup	Response-/ synchronization setup	Functional MRI data acquisition	whole-body 7Tesla Siemens MAGNETOM magnetic resonance scanner			Siemens			7 Tesla			fmri_6_3	tar:https://openfmri.org/system/files/bold_raw.tar!/sub006/BOLD/task001_run003/bold.nii.gz	NifTI format	b7b7ccf87b74b2f4ab35b8c7d02af8ce	OpenfMRI	ds000113	Distortion correction	DoCo203	tar:https://openfmri.org/system/files/bold_dico_task001.tar!/sub006/BOLD/task001_run003/bold_dico.nii.gz	NifTI format	3fdabe480be063cb3bd8da96fb5c60b5	OpenfMRI	ds000113	Non-linear warping	NLWarping43	tar:https://openfmri.org/system/files/bold_algnd_grpbold7Tad_nonlin_task001.tar!/sub006/BOLD/task001_run003/bold_dico_dico7Tad2grpbold7Tad_nl.nii.gz	NifTI format	8fec89d88b1493b7c691c1bdf1a26c27	OpenfMRI	ds000113
6_participant	Stimulus	Stimulation setup	Response-/ synchronization setup	Functional MRI data acquisition	whole-body 7Tesla Siemens MAGNETOM magnetic resonance scanner			Siemens			7 Tesla			fmri_6_4	tar:https://openfmri.org/system/files/bold_raw.tar!/sub006/BOLD/task001_run004/bold.nii.gz	NifTI format	3ed977ebcba565bddbd84897b89e11ba	OpenfMRI	ds000113	Distortion correction	DoCo204	tar:https://openfmri.org/system/files/bold_dico_task001.tar!/sub006/BOLD/task001_run004/bold_dico.nii.gz	NifTI format	1e3877e0dd75aeff0bc81ce5fdb71ea3	OpenfMRI	ds000113	Non-linear warping	NLWarping44	tar:https://openfmri.org/system/files/bold_algnd_grpbold7Tad_nonlin_task001.tar!/sub006/BOLD/task001_run004/bold_dico_dico7Tad2grpbold7Tad_nl.nii.gz	NifTI format	1cd5e2444d214f9a9a0ce5eba8692dd5	OpenfMRI	ds000113
6_participant	Stimulus	Stimulation setup	Response-/ synchronization setup	Functional MRI data acquisition	whole-body 7Tesla Siemens MAGNETOM magnetic resonance scanner			Siemens			7 Tesla			fmri_6_5	tar:https://openfmri.org/system/files/bold_raw.tar!/sub006/BOLD/task001_run005/bold.nii.gz	NifTI format	3dddf4c2796359f2ffa2912f8c5a1438	OpenfMRI	ds000113	Distortion correction	DoCo205	tar:https://openfmri.org/system/files/bold_dico_task001.tar!/sub006/BOLD/task001_run005/bold_dico.nii.gz	NifTI format	cad383a85fb36300f5e783891cfb4f38	OpenfMRI	ds000113	Non-linear warping	NLWarping45	tar:https://openfmri.org/system/files/bold_algnd_grpbold7Tad_nonlin_task001.tar!/sub006/BOLD/task001_run005/bold_dico_dico7Tad2grpbold7Tad_nl.nii.gz	NifTI format	ba9559496fcfee8419b22323ea69ad95	OpenfMRI	ds000113
6_participant	Stimulus	Stimulation setup	Response-/ synchronization setup	Functional MRI data acquisition	whole-body 7Tesla Siemens MAGNETOM magnetic resonance scanner			Siemens			7 Tesla			fmri_6_6	tar:https://openfmri.org/system/files/bold_raw.tar!/sub006/BOLD/task001_run006/bold.nii.gz	NifTI format	3a3436cfdf4449dc1e008f07da90981d	OpenfMRI	ds000113	Distortion correction	DoCo206	tar:https://openfmri.org/system/files/bold_dico_task001.tar!/sub006/BOLD/task001_run006/bold_dico.nii.gz	NifTI format	18170f4542d8d79e3349b5332ac286ca	OpenfMRI	ds000113	Non-linear warping	NLWarping46	tar:https://openfmri.org/system/files/bold_algnd_grpbold7Tad_nonlin_task001.tar!/sub006/BOLD/task001_run006/bold_dico_dico7Tad2grpbold7Tad_nl.nii.gz	NifTI format	6887b867fd38410d80e5af85edd5fedf	OpenfMRI	ds000113
6_participant	Stimulus	Stimulation setup	Response-/ synchronization setup	Functional MRI data acquisition	whole-body 7Tesla Siemens MAGNETOM magnetic resonance scanner			Siemens			7 Tesla			fmri_6_7	tar:https://openfmri.org/system/files/bold_raw.tar!/sub006/BOLD/task001_run007/bold.nii.gz	NifTI format	bc96e8be1025444cf9b09bf5cd5f421f	OpenfMRI	ds000113	Distortion correction	DoCo207	tar:https://openfmri.org/system/files/bold_dico_task001.tar!/sub006/BOLD/task001_run007/bold_dico.nii.gz	NifTI format	8bacd17fa1df97f3de0d772869930b97	OpenfMRI	ds000113	Non-linear warping	NLWarping47	tar:https://openfmri.org/system/files/bold_algnd_grpbold7Tad_nonlin_task001.tar!/sub006/BOLD/task001_run007/bold_dico_dico7Tad2grpbold7Tad_nl.nii.gz	NifTI format	1234f9b140fe645064b0481ac98f7348	OpenfMRI	ds000113
6_participant	Stimulus	Stimulation setup	Response-/ synchronization setup	Functional MRI data acquisition	whole-body 7Tesla Siemens MAGNETOM magnetic resonance scanner			Siemens			7 Tesla			fmri_6_8	tar:https://openfmri.org/system/files/bold_raw.tar!/sub006/BOLD/task001_run008/bold.nii.gz	NifTI format	905de0df66e5d8c11408ed47fb066f99	OpenfMRI	ds000113	Distortion correction	DoCo208	tar:https://openfmri.org/system/files/bold_dico_task001.tar!/sub006/BOLD/task001_run008/bold_dico.nii.gz	NifTI format	f5bb04cb4af6a0d0e0029695198acc8f	OpenfMRI	ds000113	Non-linear warping	NLWarping48	tar:https://openfmri.org/system/files/bold_algnd_grpbold7Tad_nonlin_task001.tar!/sub006/BOLD/task001_run008/bold_dico_dico7Tad2grpbold7Tad_nl.nii.gz	NifTI format	9ecd9bd89da4a72d04851f508e9bab5a	OpenfMRI	ds000113
7_participant	Stimulus	Stimulation setup	Response-/ synchronization setup	Functional MRI data acquisition	whole-body 7Tesla Siemens MAGNETOM magnetic resonance scanner			Siemens			7 Tesla			fmri_7_1	tar:https://openfmri.org/system/files/bold_raw.tar!/sub007/BOLD/task001_run001/bold.nii.gz	NifTI format	e7d505b18ad2502fb1db563ced45bd04	OpenfMRI	ds000113	Distortion correction	DoCo209	tar:https://openfmri.org/system/files/bold_dico_task001.tar!/sub007/BOLD/task001_run001/bold_dico.nii.gz	NifTI format	b76600afadc8e44c12c69356b8dd9403	OpenfMRI	ds000113	Non-linear warping	NLWarping49	tar:https://openfmri.org/system/files/bold_algnd_grpbold7Tad_nonlin_task001.tar!/sub007/BOLD/task001_run001/bold_dico_dico7Tad2grpbold7Tad_nl.nii.gz	NifTI format	6c7653bb8378876f42720c79e2535115	OpenfMRI	ds000113
7_participant	Stimulus	Stimulation setup	Response-/ synchronization setup	Functional MRI data acquisition	whole-body 7Tesla Siemens MAGNETOM magnetic resonance scanner			Siemens			7 Tesla			fmri_7_2	tar:https://openfmri.org/system/files/bold_raw.tar!/sub007/BOLD/task001_run002/bold.nii.gz	NifTI format	af7f853dfe82b0383ccc9eec75055a9c	OpenfMRI	ds000113	Distortion correction	DoCo210	tar:https://openfmri.org/system/files/bold_dico_task001.tar!/sub007/BOLD/task001_run002/bold_dico.nii.gz	NifTI format	98da52b2d20084722c56f72ffbcc6776	OpenfMRI	ds000113	Non-linear warping	NLWarping50	tar:https://openfmri.org/system/files/bold_algnd_grpbold7Tad_nonlin_task001.tar!/sub007/BOLD/task001_run002/bold_dico_dico7Tad2grpbold7Tad_nl.nii.gz	NifTI format	6e4020ed18eedcf4e3f9820aee2cdcef	OpenfMRI	ds000113
7_participant	Stimulus	Stimulation setup	Response-/ synchronization setup	Functional MRI data acquisition	whole-body 7Tesla Siemens MAGNETOM magnetic resonance scanner			Siemens			7 Tesla			fmri_7_3	tar:https://openfmri.org/system/files/bold_raw.tar!/sub007/BOLD/task001_run003/bold.nii.gz	NifTI format	827634fc331de4452b3f17b16f54ccfc	OpenfMRI	ds000113	Distortion correction	DoCo211	tar:https://openfmri.org/system/files/bold_dico_task001.tar!/sub007/BOLD/task001_run003/bold_dico.nii.gz	NifTI format	59386b2c5c31888bb7b63ba45b1079c9	OpenfMRI	ds000113	Non-linear warping	NLWarping51	tar:https://openfmri.org/system/files/bold_algnd_grpbold7Tad_nonlin_task001.tar!/sub007/BOLD/task001_run003/bold_dico_dico7Tad2grpbold7Tad_nl.nii.gz	NifTI format	848778d46d7b261d9168586edc39b81d	OpenfMRI	ds000113
7_participant	Stimulus	Stimulation setup	Response-/ synchronization setup	Functional MRI data acquisition	whole-body 7Tesla Siemens MAGNETOM magnetic resonance scanner			Siemens			7 Tesla			fmri_7_4	tar:https://openfmri.org/system/files/bold_raw.tar!/sub007/BOLD/task001_run004/bold.nii.gz	NifTI format	cd0629505e00d6faad71d4c7c20fedec	OpenfMRI	ds000113	Distortion correction	DoCo212	tar:https://openfmri.org/system/files/bold_dico_task001.tar!/sub007/BOLD/task001_run004/bold_dico.nii.gz	NifTI format	065d648de81ae0b7d47e51fb1ad90f58	OpenfMRI	ds000113	Non-linear warping	NLWarping52	tar:https://openfmri.org/system/files/bold_algnd_grpbold7Tad_nonlin_task001.tar!/sub007/BOLD/task001_run004/bold_dico_dico7Tad2grpbold7Tad_nl.nii.gz	NifTI format	94afef3dae1072c6a0f6f48e66a6e3aa	OpenfMRI	ds000113
7_participant	Stimulus	Stimulation setup	Response-/ synchronization setup	Functional MRI data acquisition	whole-body 7Tesla Siemens MAGNETOM magnetic resonance scanner			Siemens			7 Tesla			fmri_7_5	tar:https://openfmri.org/system/files/bold_raw.tar!/sub007/BOLD/task001_run005/bold.nii.gz	NifTI format	a4c941b90990bc33bf54a2fef78b72e3	OpenfMRI	ds000113	Distortion correction	DoCo213	tar:https://openfmri.org/system/files/bold_dico_task001.tar!/sub007/BOLD/task001_run005/bold_dico.nii.gz	NifTI format	8ed7331895da902bb7a1ef105965378d	OpenfMRI	ds000113	Non-linear warping	NLWarping53	tar:https://openfmri.org/system/files/bold_algnd_grpbold7Tad_nonlin_task001.tar!/sub007/BOLD/task001_run005/bold_dico_dico7Tad2grpbold7Tad_nl.nii.gz	NifTI format	614b8e134b27fa32b9e1c08361a9a149	OpenfMRI	ds000113
7_participant	Stimulus	Stimulation setup	Response-/ synchronization setup	Functional MRI data acquisition	whole-body 7Tesla Siemens MAGNETOM magnetic resonance scanner			Siemens			7 Tesla			fmri_7_6	tar:https://openfmri.org/system/files/bold_raw.tar!/sub007/BOLD/task001_run006/bold.nii.gz	NifTI format	c504cdcfbce47fe001d8c6daf0f543d9	OpenfMRI	ds000113	Distortion correction	DoCo214	tar:https://openfmri.org/system/files/bold_dico_task001.tar!/sub007/BOLD/task001_run006/bold_dico.nii.gz	NifTI format	57b232ad70cf5b8da5f564814ef38380	OpenfMRI	ds000113	Non-linear warping	NLWarping54	tar:https://openfmri.org/system/files/bold_algnd_grpbold7Tad_nonlin_task001.tar!/sub007/BOLD/task001_run006/bold_dico_dico7Tad2grpbold7Tad_nl.nii.gz	NifTI format	f1830e1da5e4067b5a0a88d6dfc615f6	OpenfMRI	ds000113
7_participant	Stimulus	Stimulation setup	Response-/ synchronization setup	Functional MRI data acquisition	whole-body 7Tesla Siemens MAGNETOM magnetic resonance scanner			Siemens			7 Tesla			fmri_7_7	tar:https://openfmri.org/system/files/bold_raw.tar!/sub007/BOLD/task001_run007/bold.nii.gz	NifTI format	f8e5406517d5c45ff8e83dd1bce4ce18	OpenfMRI	ds000113	Distortion correction	DoCo215	tar:https://openfmri.org/system/files/bold_dico_task001.tar!/sub007/BOLD/task001_run007/bold_dico.nii.gz	NifTI format	2c2d51e9e7c431c248efccb86fc037e6	OpenfMRI	ds000113	Non-linear warping	NLWarping55	tar:https://openfmri.org/system/files/bold_algnd_grpbold7Tad_nonlin_task001.tar!/sub007/BOLD/task001_run007/bold_dico_dico7Tad2grpbold7Tad_nl.nii.gz	NifTI format	5c6308a60a3799bc395375ae6d98d48f	OpenfMRI	ds000113
7_participant	Stimulus	Stimulation setup	Response-/ synchronization setup	Functional MRI data acquisition	whole-body 7Tesla Siemens MAGNETOM magnetic resonance scanner			Siemens			7 Tesla			fmri_7_8	tar:https://openfmri.org/system/files/bold_raw.tar!/sub007/BOLD/task001_run008/bold.nii.gz	NifTI format	0ba2159c80dbf6c697cba798a3833551	OpenfMRI	ds000113	Distortion correction	DoCo216	tar:https://openfmri.org/system/files/bold_dico_task001.tar!/sub007/BOLD/task001_run008/bold_dico.nii.gz	NifTI format	fc1a6bfb8df2731efb129cbf66b5b1f5	OpenfMRI	ds000113	Non-linear warping	NLWarping56	tar:https://openfmri.org/system/files/bold_algnd_grpbold7Tad_nonlin_task001.tar!/sub007/BOLD/task001_run008/bold_dico_dico7Tad2grpbold7Tad_nl.nii.gz	NifTI format	a505b5b8c47a2a1dba6e6fd793d3fa6b	OpenfMRI	ds000113
8_participant	Stimulus	Stimulation setup	Response-/ synchronization setup	Functional MRI data acquisition	whole-body 7Tesla Siemens MAGNETOM magnetic resonance scanner			Siemens			7 Tesla			fmri_8_1	tar:https://openfmri.org/system/files/bold_raw.tar!/sub008/BOLD/task001_run001/bold.nii.gz	NifTI format	ae4b43dca4234120a15b2f133cf4a94d	OpenfMRI	ds000113	Distortion correction	DoCo217	tar:https://openfmri.org/system/files/bold_dico_task001.tar!/sub008/BOLD/task001_run001/bold_dico.nii.gz	NifTI format	e763cb658a5aa18fb05dec3c1b954e81	OpenfMRI	ds000113	Non-linear warping	NLWarping57	tar:https://openfmri.org/system/files/bold_algnd_grpbold7Tad_nonlin_task001.tar!/sub008/BOLD/task001_run001/bold_dico_dico7Tad2grpbold7Tad_nl.nii.gz	NifTI format	ff115b97229ea4d1fb3f7907b6672f61	OpenfMRI	ds000113
8_participant	Stimulus	Stimulation setup	Response-/ synchronization setup	Functional MRI data acquisition	whole-body 7Tesla Siemens MAGNETOM magnetic resonance scanner			Siemens			7 Tesla			fmri_8_2	tar:https://openfmri.org/system/files/bold_raw.tar!/sub008/BOLD/task001_run002/bold.nii.gz	NifTI format	21fef61cc712b02f8eaf384a962dfed5	OpenfMRI	ds000113	Distortion correction	DoCo218	tar:https://openfmri.org/system/files/bold_dico_task001.tar!/sub008/BOLD/task001_run002/bold_dico.nii.gz	NifTI format	b0fad872d5a04dedfb715ed686010397	OpenfMRI	ds000113	Non-linear warping	NLWarping58	tar:https://openfmri.org/system/files/bold_algnd_grpbold7Tad_nonlin_task001.tar!/sub008/BOLD/task001_run002/bold_dico_dico7Tad2grpbold7Tad_nl.nii.gz	NifTI format	bfd7646bf359b1ee338cc346e84ca5e8	OpenfMRI	ds000113
8_participant	Stimulus	Stimulation setup	Response-/ synchronization setup	Functional MRI data acquisition	whole-body 7Tesla Siemens MAGNETOM magnetic resonance scanner			Siemens			7 Tesla			fmri_8_3	tar:https://openfmri.org/system/files/bold_raw.tar!/sub008/BOLD/task001_run003/bold.nii.gz	NifTI format	f0e4b55475b99ad40dca3a58a78d9450	OpenfMRI	ds000113	Distortion correction	DoCo219	tar:https://openfmri.org/system/files/bold_dico_task001.tar!/sub008/BOLD/task001_run003/bold_dico.nii.gz	NifTI format	87246438afa148ba489468cd26180d5b	OpenfMRI	ds000113	Non-linear warping	NLWarping59	tar:https://openfmri.org/system/files/bold_algnd_grpbold7Tad_nonlin_task001.tar!/sub008/BOLD/task001_run003/bold_dico_dico7Tad2grpbold7Tad_nl.nii.gz	NifTI format	7a4fd2acd68ad4243c9402377a2acff7	OpenfMRI	ds000113
8_participant	Stimulus	Stimulation setup	Response-/ synchronization setup	Functional MRI data acquisition	whole-body 7Tesla Siemens MAGNETOM magnetic resonance scanner			Siemens			7 Tesla			fmri_8_4	tar:https://openfmri.org/system/files/bold_raw.tar!/sub008/BOLD/task001_run004/bold.nii.gz	NifTI format	da586efa144afe071096a6b7ec3321d3	OpenfMRI	ds000113	Distortion correction	DoCo220	tar:https://openfmri.org/system/files/bold_dico_task001.tar!/sub008/BOLD/task001_run004/bold_dico.nii.gz	NifTI format	02e97dc7ae20034bddce553d5bd78bf6	OpenfMRI	ds000113	Non-linear warping	NLWarping60	tar:https://openfmri.org/system/files/bold_algnd_grpbold7Tad_nonlin_task001.tar!/sub008/BOLD/task001_run004/bold_dico_dico7Tad2grpbold7Tad_nl.nii.gz	NifTI format	cc70c6ef529a8fe9a5a316d427a698d1	OpenfMRI	ds000113
8_participant	Stimulus	Stimulation setup	Response-/ synchronization setup	Functional MRI data acquisition	whole-body 7Tesla Siemens MAGNETOM magnetic resonance scanner			Siemens			7 Tesla			fmri_8_5	tar:https://openfmri.org/system/files/bold_raw.tar!/sub008/BOLD/task001_run005/bold.nii.gz	NifTI format	3770560a003c514af27fb168f77ab92b	OpenfMRI	ds000113	Distortion correction	DoCo221	tar:https://openfmri.org/system/files/bold_dico_task001.tar!/sub008/BOLD/task001_run005/bold_dico.nii.gz	NifTI format	ec6035bee9999efed52f3fc22f2e97ef	OpenfMRI	ds000113	Non-linear warping	NLWarping61	tar:https://openfmri.org/system/files/bold_algnd_grpbold7Tad_nonlin_task001.tar!/sub008/BOLD/task001_run005/bold_dico_dico7Tad2grpbold7Tad_nl.nii.gz	NifTI format	e17ad89d0e30bc4b18554c7b6c6a2247	OpenfMRI	ds000113
8_participant	Stimulus	Stimulation setup	Response-/ synchronization setup	Functional MRI data acquisition	whole-body 7Tesla Siemens MAGNETOM magnetic resonance scanner			Siemens			7 Tesla			fmri_8_6	tar:https://openfmri.org/system/files/bold_raw.tar!/sub008/BOLD/task001_run006/bold.nii.gz	NifTI format	fbb74940ac5461062c4094cccfae52c9	OpenfMRI	ds000113	Distortion correction	DoCo222	tar:https://openfmri.org/system/files/bold_dico_task001.tar!/sub008/BOLD/task001_run006/bold_dico.nii.gz	NifTI format	9189b2c95c383544d6eb29c3a29dd3a3	OpenfMRI	ds000113	Non-linear warping	NLWarping62	tar:https://openfmri.org/system/files/bold_algnd_grpbold7Tad_nonlin_task001.tar!/sub008/BOLD/task001_run006/bold_dico_dico7Tad2grpbold7Tad_nl.nii.gz	NifTI format	fa007406f4b49c787f12635f534707c0	OpenfMRI	ds000113
8_participant	Stimulus	Stimulation setup	Response-/ synchronization setup	Functional MRI data acquisition	whole-body 7Tesla Siemens MAGNETOM magnetic resonance scanner			Siemens			7 Tesla			fmri_8_7	tar:https://openfmri.org/system/files/bold_raw.tar!/sub008/BOLD/task001_run007/bold.nii.gz	NifTI format	47d86f1636ddd0dc9ee250ee3c24247b	OpenfMRI	ds000113	Distortion correction	DoCo223	tar:https://openfmri.org/system/files/bold_dico_task001.tar!/sub008/BOLD/task001_run007/bold_dico.nii.gz	NifTI format	72ae6510f20ff7272b0ae7fa286f5328	OpenfMRI	ds000113	Non-linear warping	NLWarping63	tar:https://openfmri.org/system/files/bold_algnd_grpbold7Tad_nonlin_task001.tar!/sub008/BOLD/task001_run007/bold_dico_dico7Tad2grpbold7Tad_nl.nii.gz	NifTI format	bf86ce1e02c977ee4bb13bd71d4759e5	OpenfMRI	ds000113
8_participant	Stimulus	Stimulation setup	Response-/ synchronization setup	Functional MRI data acquisition	whole-body 7Tesla Siemens MAGNETOM magnetic resonance scanner			Siemens			7 Tesla			fmri_8_8	tar:https://openfmri.org/system/files/bold_raw.tar!/sub008/BOLD/task001_run008/bold.nii.gz	NifTI format	75a0f2cdd9ccad8460b411068255467f	OpenfMRI	ds000113	Distortion correction	DoCo224	tar:https://openfmri.org/system/files/bold_dico_task001.tar!/sub008/BOLD/task001_run008/bold_dico.nii.gz	NifTI format	1472764fe67e51b083f2aeeb8bb4f1da	OpenfMRI	ds000113	Non-linear warping	NLWarping64	tar:https://openfmri.org/system/files/bold_algnd_grpbold7Tad_nonlin_task001.tar!/sub008/BOLD/task001_run008/bold_dico_dico7Tad2grpbold7Tad_nl.nii.gz	NifTI format	2aaf4d6f46ec22a5cb0a0cdac70cc0bb	OpenfMRI	ds000113
9_participant	Stimulus	Stimulation setup	Response-/ synchronization setup	Functional MRI data acquisition	whole-body 7Tesla Siemens MAGNETOM magnetic resonance scanner			Siemens			7 Tesla			fmri_9_1	tar:https://openfmri.org/system/files/bold_raw.tar!/sub009/BOLD/task001_run001/bold.nii.gz	NifTI format	582e562dda15d951597b8ff52c114fed	OpenfMRI	ds000113	Distortion correction	DoCo225	tar:https://openfmri.org/system/files/bold_dico_task001.tar!/sub009/BOLD/task001_run001/bold_dico.nii.gz	NifTI format	5e07e3cc6b40e52d7491b4d8cd3b445d	OpenfMRI	ds000113	Non-linear warping	NLWarping65	tar:https://openfmri.org/system/files/bold_algnd_grpbold7Tad_nonlin_task001.tar!/sub009/BOLD/task001_run001/bold_dico_dico7Tad2grpbold7Tad_nl.nii.gz	NifTI format	c23e98bf5851e57055c0a778d3f15c08	OpenfMRI	ds000113
9_participant	Stimulus	Stimulation setup	Response-/ synchronization setup	Functional MRI data acquisition	whole-body 7Tesla Siemens MAGNETOM magnetic resonance scanner			Siemens			7 Tesla			fmri_9_2	tar:https://openfmri.org/system/files/bold_raw.tar!/sub009/BOLD/task001_run002/bold.nii.gz	NifTI format	c465a3eaf5dcf3ba6ef9754d8e1521f0	OpenfMRI	ds000113	Distortion correction	DoCo226	tar:https://openfmri.org/system/files/bold_dico_task001.tar!/sub009/BOLD/task001_run002/bold_dico.nii.gz	NifTI format	076d320cfbdff2d4dbfffc89aa013392	OpenfMRI	ds000113	Non-linear warping	NLWarping66	tar:https://openfmri.org/system/files/bold_algnd_grpbold7Tad_nonlin_task001.tar!/sub009/BOLD/task001_run002/bold_dico_dico7Tad2grpbold7Tad_nl.nii.gz	NifTI format	c856875fa48f909d806fa983ffafb34f	OpenfMRI	ds000113
9_participant	Stimulus	Stimulation setup	Response-/ synchronization setup	Functional MRI data acquisition	whole-body 7Tesla Siemens MAGNETOM magnetic resonance scanner			Siemens			7 Tesla			fmri_9_3	tar:https://openfmri.org/system/files/bold_raw.tar!/sub009/BOLD/task001_run003/bold.nii.gz	NifTI format	e0958814b31f507e1360032bb8d5cbf9	OpenfMRI	ds000113	Distortion correction	DoCo227	tar:https://openfmri.org/system/files/bold_dico_task001.tar!/sub009/BOLD/task001_run003/bold_dico.nii.gz	NifTI format	826b55f1690a24a5b4af7137bafbc62f	OpenfMRI	ds000113	Non-linear warping	NLWarping67	tar:https://openfmri.org/system/files/bold_algnd_grpbold7Tad_nonlin_task001.tar!/sub009/BOLD/task001_run003/bold_dico_dico7Tad2grpbold7Tad_nl.nii.gz	NifTI format	39a46bf4efefecf063bdac02bb1d450e	OpenfMRI	ds000113
9_participant	Stimulus	Stimulation setup	Response-/ synchronization setup	Functional MRI data acquisition	whole-body 7Tesla Siemens MAGNETOM magnetic resonance scanner			Siemens			7 Tesla			fmri_9_4	tar:https://openfmri.org/system/files/bold_raw.tar!/sub009/BOLD/task001_run004/bold.nii.gz	NifTI format	790af9a3d8d410ebe8d656cce7562a27	OpenfMRI	ds000113	Distortion correction	DoCo228	tar:https://openfmri.org/system/files/bold_dico_task001.tar!/sub009/BOLD/task001_run004/bold_dico.nii.gz	NifTI format	fbbb1834b774e010d4c64c511fd119a8	OpenfMRI	ds000113	Non-linear warping	NLWarping68	tar:https://openfmri.org/system/files/bold_algnd_grpbold7Tad_nonlin_task001.tar!/sub009/BOLD/task001_run004/bold_dico_dico7Tad2grpbold7Tad_nl.nii.gz	NifTI format	7cf47cc8bac1cf6dd885f389877afabe	OpenfMRI	ds000113
9_participant	Stimulus	Stimulation setup	Response-/ synchronization setup	Functional MRI data acquisition	whole-body 7Tesla Siemens MAGNETOM magnetic resonance scanner			Siemens			7 Tesla			fmri_9_5	tar:https://openfmri.org/system/files/bold_raw.tar!/sub009/BOLD/task001_run005/bold.nii.gz	NifTI format	c366d3ffb099c1aabbe180eaf016e64e	OpenfMRI	ds000113	Distortion correction	DoCo229	tar:https://openfmri.org/system/files/bold_dico_task001.tar!/sub009/BOLD/task001_run005/bold_dico.nii.gz	NifTI format	06af6c6addf9cf485437266a5cf2ae45	OpenfMRI	ds000113	Non-linear warping	NLWarping69	tar:https://openfmri.org/system/files/bold_algnd_grpbold7Tad_nonlin_task001.tar!/sub009/BOLD/task001_run005/bold_dico_dico7Tad2grpbold7Tad_nl.nii.gz	NifTI format	1b07ef9d2ab9c889cc2074935e0ace2d	OpenfMRI	ds000113
9_participant	Stimulus	Stimulation setup	Response-/ synchronization setup	Functional MRI data acquisition	whole-body 7Tesla Siemens MAGNETOM magnetic resonance scanner			Siemens			7 Tesla			fmri_9_6	tar:https://openfmri.org/system/files/bold_raw.tar!/sub009/BOLD/task001_run006/bold.nii.gz	NifTI format	4531e5edb3e92200b3317d8508ebc28d	OpenfMRI	ds000113	Distortion correction	DoCo230	tar:https://openfmri.org/system/files/bold_dico_task001.tar!/sub009/BOLD/task001_run006/bold_dico.nii.gz	NifTI format	2d1368378fb694fe0eed79749737e751	OpenfMRI	ds000113	Non-linear warping	NLWarping70	tar:https://openfmri.org/system/files/bold_algnd_grpbold7Tad_nonlin_task001.tar!/sub009/BOLD/task001_run006/bold_dico_dico7Tad2grpbold7Tad_nl.nii.gz	NifTI format	dcfdef3799dff833096bd0c117127c80	OpenfMRI	ds000113
9_participant	Stimulus	Stimulation setup	Response-/ synchronization setup	Functional MRI data acquisition	whole-body 7Tesla Siemens MAGNETOM magnetic resonance scanner			Siemens			7 Tesla			fmri_9_7	tar:https://openfmri.org/system/files/bold_raw.tar!/sub009/BOLD/task001_run007/bold.nii.gz	NifTI format	05e737241752a1c1ad0b4585f8077365	OpenfMRI	ds000113	Distortion correction	DoCo231	tar:https://openfmri.org/system/files/bold_dico_task001.tar!/sub009/BOLD/task001_run007/bold_dico.nii.gz	NifTI format	d8bcb1f8affc55857e17c3d2ad15d123	OpenfMRI	ds000113	Non-linear warping	NLWarping71	tar:https://openfmri.org/system/files/bold_algnd_grpbold7Tad_nonlin_task001.tar!/sub009/BOLD/task001_run007/bold_dico_dico7Tad2grpbold7Tad_nl.nii.gz	NifTI format	2c6b4ae502401341cedee42fcffc2610	OpenfMRI	ds000113
9_participant	Stimulus	Stimulation setup	Response-/ synchronization setup	Functional MRI data acquisition	whole-body 7Tesla Siemens MAGNETOM magnetic resonance scanner			Siemens			7 Tesla			fmri_9_8	tar:https://openfmri.org/system/files/bold_raw.tar!/sub009/BOLD/task001_run008/bold.nii.gz	NifTI format	21d48396900fe99de946e7a42b2418bf	OpenfMRI	ds000113	Distortion correction	DoCo232	tar:https://openfmri.org/system/files/bold_dico_task001.tar!/sub009/BOLD/task001_run008/bold_dico.nii.gz	NifTI format	1e400f5b13602a34e2f2a91a368f0206	OpenfMRI	ds000113	Non-linear warping	NLWarping72	tar:https://openfmri.org/system/files/bold_algnd_grpbold7Tad_nonlin_task001.tar!/sub009/BOLD/task001_run008/bold_dico_dico7Tad2grpbold7Tad_nl.nii.gz	NifTI format	c73b133384685628ec4944859aaea094	OpenfMRI	ds000113
10_participant	Stimulus	Stimulation setup	Response-/ synchronization setup	Functional MRI data acquisition	whole-body 7Tesla Siemens MAGNETOM magnetic resonance scanner			Siemens			7 Tesla			fmri_10_1	tar:https://openfmri.org/system/files/bold_raw.tar!/sub010/BOLD/task001_run001/bold.nii.gz	NifTI format	d494ca1875b9ec686165d83053e16b1a	OpenfMRI	ds000113	Distortion correction	DoCo233	tar:https://openfmri.org/system/files/bold_dico_task001.tar!/sub011/BOLD/task001_run001/bold_dico.nii.gz	NifTI format	dd6bd17950d811ecb8ff4c8afabae998	OpenfMRI	ds000113
10_participant	Stimulus	Stimulation setup	Response-/ synchronization setup	Functional MRI data acquisition	whole-body 7Tesla Siemens MAGNETOM magnetic resonance scanner			Siemens			7 Tesla			fmri_10_2	tar:https://openfmri.org/system/files/bold_raw.tar!/sub010/BOLD/task001_run002/bold.nii.gz	NifTI format	57a621f123703bc7da6d256acd6f98a9	OpenfMRI	ds000113	Distortion correction	DoCo234	tar:https://openfmri.org/system/files/bold_dico_task001.tar!/sub011/BOLD/task001_run002/bold_dico.nii.gz	NifTI format	f7584711161a44169824293ab0266bd8	OpenfMRI	ds000113
10_participant	Stimulus	Stimulation setup	Response-/ synchronization setup	Functional MRI data acquisition	whole-body 7Tesla Siemens MAGNETOM magnetic resonance scanner			Siemens			7 Tesla			fmri_10_3	tar:https://openfmri.org/system/files/bold_raw.tar!/sub010/BOLD/task001_run003/bold.nii.gz	NifTI format	9af61f5096693c18ed2b8b8628490f36	OpenfMRI	ds000113	Distortion correction	DoCo235	tar:https://openfmri.org/system/files/bold_dico_task001.tar!/sub011/BOLD/task001_run003/bold_dico.nii.gz	NifTI format	259b849ce84cbb2c3325c0590e36996e	OpenfMRI	ds000113
10_participant	Stimulus	Stimulation setup	Response-/ synchronization setup	Functional MRI data acquisition	whole-body 7Tesla Siemens MAGNETOM magnetic resonance scanner			Siemens			7 Tesla			fmri_10_4	tar:https://openfmri.org/system/files/bold_raw.tar!/sub010/BOLD/task001_run004/bold.nii.gz	NifTI format	9aa56a671262ecb1a123772e6264ed39	OpenfMRI	ds000113	Distortion correction	DoCo236	tar:https://openfmri.org/system/files/bold_dico_task001.tar!/sub011/BOLD/task001_run004/bold_dico.nii.gz	NifTI format	f9cb91b64b340a3afec117ee501fd360	OpenfMRI	ds000113
10_participant	Stimulus	Stimulation setup	Response-/ synchronization setup	Functional MRI data acquisition	whole-body 7Tesla Siemens MAGNETOM magnetic resonance scanner			Siemens			7 Tesla			fmri_10_5	tar:https://openfmri.org/system/files/bold_raw.tar!/sub010/BOLD/task001_run005/bold.nii.gz	NifTI format	233815f6ebabbad7ae29df2acfca60de	OpenfMRI	ds000113	Distortion correction	DoCo237	tar:https://openfmri.org/system/files/bold_dico_task001.tar!/sub011/BOLD/task001_run005/bold_dico.nii.gz	NifTI format	66c5b39376297cf16c485d316bb9eaa6	OpenfMRI	ds000113
10_participant	Stimulus	Stimulation setup	Response-/ synchronization setup	Functional MRI data acquisition	whole-body 7Tesla Siemens MAGNETOM magnetic resonance scanner			Siemens			7 Tesla			fmri_10_6	tar:https://openfmri.org/system/files/bold_raw.tar!/sub010/BOLD/task001_run006/bold.nii.gz	NifTI format	fe5cf1991ded2f45147b241f7659abd1	OpenfMRI	ds000113	Distortion correction	DoCo238	tar:https://openfmri.org/system/files/bold_dico_task001.tar!/sub011/BOLD/task001_run006/bold_dico.nii.gz	NifTI format	8be11e9f67e42e96d627bee6c63a7297	OpenfMRI	ds000113
10_participant	Stimulus	Stimulation setup	Response-/ synchronization setup	Functional MRI data acquisition	whole-body 7Tesla Siemens MAGNETOM magnetic resonance scanner			Siemens			7 Tesla			fmri_10_7	tar:https://openfmri.org/system/files/bold_raw.tar!/sub010/BOLD/task001_run007/bold.nii.gz	NifTI format	7d93b1d7227db5d56ddfebf5ab14b768	OpenfMRI	ds000113	Distortion correction	DoCo239	tar:https://openfmri.org/system/files/bold_dico_task001.tar!/sub011/BOLD/task001_run007/bold_dico.nii.gz	NifTI format	99495f356c32b3e6a269379da1ce92da	OpenfMRI	ds000113
10_participant	Stimulus	Stimulation setup	Response-/ synchronization setup	Functional MRI data acquisition	whole-body 7Tesla Siemens MAGNETOM magnetic resonance scanner			Siemens			7 Tesla			fmri_10_8	tar:https://openfmri.org/system/files/bold_raw.tar!/sub010/BOLD/task001_run008/bold.nii.gz	NifTI format	3155626ce0bde467849379aa038edb72	OpenfMRI	ds000113	Distortion correction	DoCo240	tar:https://openfmri.org/system/files/bold_dico_task001.tar!/sub011/BOLD/task001_run008/bold_dico.nii.gz	NifTI format	60111944482fcb31b0c7aa2d7d444b6f	OpenfMRI	ds000113
11_participant	Stimulus	Stimulation setup	Response-/ synchronization setup	Functional MRI data acquisition	whole-body 7Tesla Siemens MAGNETOM magnetic resonance scanner			Siemens			7 Tesla			fmri_11_1	tar:https://openfmri.org/system/files/bold_raw.tar!/sub011/BOLD/task001_run001/bold.nii.gz	NifTI format	35e1f1ea74f24a21b4d2f0132106a2b2	OpenfMRI	ds000113	Distortion correction	DoCo241	tar:https://openfmri.org/system/files/bold_dico_task001.tar!/sub012/BOLD/task001_run001/bold_dico.nii.gz	NifTI format	4b0f317b035cff2eb7b8a3e6704bc777	OpenfMRI	ds000113	Non-linear warping	NLWarping81	tar:https://openfmri.org/system/files/bold_algnd_grpbold7Tad_nonlin_task001.tar!/sub011/BOLD/task001_run001/bold_dico_dico7Tad2grpbold7Tad_nl.nii.gz	NifTI format	d073d2a59499e351bb1409d00925575b	OpenfMRI	ds000113
11_participant	Stimulus	Stimulation setup	Response-/ synchronization setup	Functional MRI data acquisition	whole-body 7Tesla Siemens MAGNETOM magnetic resonance scanner			Siemens			7 Tesla			fmri_11_2	tar:https://openfmri.org/system/files/bold_raw.tar!/sub011/BOLD/task001_run002/bold.nii.gz	NifTI format	335cdfb53006bcc321d1e04c7b46562f	OpenfMRI	ds000113	Distortion correction	DoCo242	tar:https://openfmri.org/system/files/bold_dico_task001.tar!/sub012/BOLD/task001_run002/bold_dico.nii.gz	NifTI format	b345470331d4d162a89951e176b5a362	OpenfMRI	ds000113	Non-linear warping	NLWarping82	tar:https://openfmri.org/system/files/bold_algnd_grpbold7Tad_nonlin_task001.tar!/sub011/BOLD/task001_run002/bold_dico_dico7Tad2grpbold7Tad_nl.nii.gz	NifTI format	e331b0222c777a69a2f9cf9aadf36c2e	OpenfMRI	ds000113
11_participant	Stimulus	Stimulation setup	Response-/ synchronization setup	Functional MRI data acquisition	whole-body 7Tesla Siemens MAGNETOM magnetic resonance scanner			Siemens			7 Tesla			fmri_11_3	tar:https://openfmri.org/system/files/bold_raw.tar!/sub011/BOLD/task001_run003/bold.nii.gz	NifTI format	2b04a9b2afe2aaae4e0ca5fa923728f5	OpenfMRI	ds000113	Distortion correction	DoCo243	tar:https://openfmri.org/system/files/bold_dico_task001.tar!/sub012/BOLD/task001_run003/bold_dico.nii.gz	NifTI format	90989317ecaf7a5c5d89e5d572daeed3	OpenfMRI	ds000113	Non-linear warping	NLWarping83	tar:https://openfmri.org/system/files/bold_algnd_grpbold7Tad_nonlin_task001.tar!/sub011/BOLD/task001_run003/bold_dico_dico7Tad2grpbold7Tad_nl.nii.gz	NifTI format	d5d4dd775b1a0f1dc1a16d819d4a04cd	OpenfMRI	ds000113
11_participant	Stimulus	Stimulation setup	Response-/ synchronization setup	Functional MRI data acquisition	whole-body 7Tesla Siemens MAGNETOM magnetic resonance scanner			Siemens			7 Tesla			fmri_11_4	tar:https://openfmri.org/system/files/bold_raw.tar!/sub011/BOLD/task001_run004/bold.nii.gz	NifTI format	b1ce5f8f63e88ed1086243f107ee4bc3	OpenfMRI	ds000113	Distortion correction	DoCo244	tar:https://openfmri.org/system/files/bold_dico_task001.tar!/sub012/BOLD/task001_run004/bold_dico.nii.gz	NifTI format	5017348f7e1fe911048130543ea11dcc	OpenfMRI	ds000113	Non-linear warping	NLWarping84	tar:https://openfmri.org/system/files/bold_algnd_grpbold7Tad_nonlin_task001.tar!/sub011/BOLD/task001_run004/bold_dico_dico7Tad2grpbold7Tad_nl.nii.gz	NifTI format	0f6ed70e9c207355c334feb15e520cf4	OpenfMRI	ds000113
11_participant	Stimulus	Stimulation setup	Response-/ synchronization setup	Functional MRI data acquisition	whole-body 7Tesla Siemens MAGNETOM magnetic resonance scanner			Siemens			7 Tesla			fmri_11_5	tar:https://openfmri.org/system/files/bold_raw.tar!/sub011/BOLD/task001_run005/bold.nii.gz	NifTI format	8d87a408452248f73d64246f7ba8ceb8	OpenfMRI	ds000113	Distortion correction	DoCo245	tar:https://openfmri.org/system/files/bold_dico_task001.tar!/sub012/BOLD/task001_run005/bold_dico.nii.gz	NifTI format	4b353f534bbcd8dde37324c36310fd76	OpenfMRI	ds000113	Non-linear warping	NLWarping85	tar:https://openfmri.org/system/files/bold_algnd_grpbold7Tad_nonlin_task001.tar!/sub011/BOLD/task001_run005/bold_dico_dico7Tad2grpbold7Tad_nl.nii.gz	NifTI format	3abc97e4a020c6e7c308fbe71f771929	OpenfMRI	ds000113
11_participant	Stimulus	Stimulation setup	Response-/ synchronization setup	Functional MRI data acquisition	whole-body 7Tesla Siemens MAGNETOM magnetic resonance scanner			Siemens			7 Tesla			fmri_11_6	tar:https://openfmri.org/system/files/bold_raw.tar!/sub011/BOLD/task001_run006/bold.nii.gz	NifTI format	55cce9095640255f32ba0b8e0fe1503c	OpenfMRI	ds000113	Distortion correction	DoCo246	tar:https://openfmri.org/system/files/bold_dico_task001.tar!/sub012/BOLD/task001_run006/bold_dico.nii.gz	NifTI format	3d67ad2332d1dd32c90182c56a2553ac	OpenfMRI	ds000113	Non-linear warping	NLWarping86	tar:https://openfmri.org/system/files/bold_algnd_grpbold7Tad_nonlin_task001.tar!/sub011/BOLD/task001_run006/bold_dico_dico7Tad2grpbold7Tad_nl.nii.gz	NifTI format	1566daba0c33c4c7972f10099709d494	OpenfMRI	ds000113
11_participant	Stimulus	Stimulation setup	Response-/ synchronization setup	Functional MRI data acquisition	whole-body 7Tesla Siemens MAGNETOM magnetic resonance scanner			Siemens			7 Tesla			fmri_11_7	tar:https://openfmri.org/system/files/bold_raw.tar!/sub011/BOLD/task001_run007/bold.nii.gz	NifTI format	dcb2f15902cb17f8d5405840cce2d9c5	OpenfMRI	ds000113	Distortion correction	DoCo247	tar:https://openfmri.org/system/files/bold_dico_task001.tar!/sub012/BOLD/task001_run007/bold_dico.nii.gz	NifTI format	d09ec815219680c1fd829786ccaf128e	OpenfMRI	ds000113	Non-linear warping	NLWarping87	tar:https://openfmri.org/system/files/bold_algnd_grpbold7Tad_nonlin_task001.tar!/sub011/BOLD/task001_run007/bold_dico_dico7Tad2grpbold7Tad_nl.nii.gz	NifTI format	b2f3f60368743c06aa85ebff8aef085c	OpenfMRI	ds000113
11_participant	Stimulus	Stimulation setup	Response-/ synchronization setup	Functional MRI data acquisition	whole-body 7Tesla Siemens MAGNETOM magnetic resonance scanner			Siemens			7 Tesla			fmri_11_8	tar:https://openfmri.org/system/files/bold_raw.tar!/sub011/BOLD/task001_run008/bold.nii.gz	NifTI format	e6b932eaa4f4f325471693976d76ff06	OpenfMRI	ds000113	Distortion correction	DoCo248	tar:https://openfmri.org/system/files/bold_dico_task001.tar!/sub012/BOLD/task001_run008/bold_dico.nii.gz	NifTI format	284094e1bb5b23f6468bebc91888eb68	OpenfMRI	ds000113	Non-linear warping	NLWarping88	tar:https://openfmri.org/system/files/bold_algnd_grpbold7Tad_nonlin_task001.tar!/sub011/BOLD/task001_run008/bold_dico_dico7Tad2grpbold7Tad_nl.nii.gz	NifTI format	6acfc4b2d55dc734ba1d354685f66995	OpenfMRI	ds000113
12_participant	Stimulus	Stimulation setup	Response-/ synchronization setup	Functional MRI data acquisition	whole-body 7Tesla Siemens MAGNETOM magnetic resonance scanner			Siemens			7 Tesla			fmri_12_1	tar:https://openfmri.org/system/files/bold_raw.tar!/sub012/BOLD/task001_run001/bold.nii.gz	NifTI format	9a8a61e9bbaaa618605c8e9ff4699830	OpenfMRI	ds000113	Distortion correction	DoCo249	tar:https://openfmri.org/system/files/bold_dico_task001.tar!/sub013/BOLD/task001_run001/bold_dico.nii.gz	NifTI format	a6f8b2ab97e7deb2e73eb3ba6e8612c1	OpenfMRI	ds000113	Non-linear warping	NLWarping89	tar:https://openfmri.org/system/files/bold_algnd_grpbold7Tad_nonlin_task001.tar!/sub012/BOLD/task001_run001/bold_dico_dico7Tad2grpbold7Tad_nl.nii.gz	NifTI format	c30b920d43ffdcab360c6bdb21ab6f72	OpenfMRI	ds000113
12_participant	Stimulus	Stimulation setup	Response-/ synchronization setup	Functional MRI data acquisition	whole-body 7Tesla Siemens MAGNETOM magnetic resonance scanner			Siemens			7 Tesla			fmri_12_2	tar:https://openfmri.org/system/files/bold_raw.tar!/sub012/BOLD/task001_run002/bold.nii.gz	NifTI format	c5bf76c5da1dd3918561396c447c80d8	OpenfMRI	ds000113	Distortion correction	DoCo250	tar:https://openfmri.org/system/files/bold_dico_task001.tar!/sub013/BOLD/task001_run002/bold_dico.nii.gz	NifTI format	f17f92d4a9ae0f67d50239b8addf715d	OpenfMRI	ds000113	Non-linear warping	NLWarping90	tar:https://openfmri.org/system/files/bold_algnd_grpbold7Tad_nonlin_task001.tar!/sub012/BOLD/task001_run002/bold_dico_dico7Tad2grpbold7Tad_nl.nii.gz	NifTI format	a65846500963583567dc1680b00cb319	OpenfMRI	ds000113
12_participant	Stimulus	Stimulation setup	Response-/ synchronization setup	Functional MRI data acquisition	whole-body 7Tesla Siemens MAGNETOM magnetic resonance scanner			Siemens			7 Tesla			fmri_12_3	tar:https://openfmri.org/system/files/bold_raw.tar!/sub012/BOLD/task001_run003/bold.nii.gz	NifTI format	cc171c6a7199b4c0a9d478b0871b1653	OpenfMRI	ds000113	Distortion correction	DoCo251	tar:https://openfmri.org/system/files/bold_dico_task001.tar!/sub013/BOLD/task001_run003/bold_dico.nii.gz	NifTI format	29808323c97cfbe6e4fef23b09f48ead	OpenfMRI	ds000113	Non-linear warping	NLWarping91	tar:https://openfmri.org/system/files/bold_algnd_grpbold7Tad_nonlin_task001.tar!/sub012/BOLD/task001_run003/bold_dico_dico7Tad2grpbold7Tad_nl.nii.gz	NifTI format	de0cd6528fe1d7881f7011c2fe26ca43	OpenfMRI	ds000113
12_participant	Stimulus	Stimulation setup	Response-/ synchronization setup	Functional MRI data acquisition	whole-body 7Tesla Siemens MAGNETOM magnetic resonance scanner			Siemens			7 Tesla			fmri_12_4	tar:https://openfmri.org/system/files/bold_raw.tar!/sub012/BOLD/task001_run004/bold.nii.gz	NifTI format	ec61ec3a45424794e8e03ea378c373b3	OpenfMRI	ds000113	Distortion correction	DoCo252	tar:https://openfmri.org/system/files/bold_dico_task001.tar!/sub013/BOLD/task001_run004/bold_dico.nii.gz	NifTI format	1745b960dcb04af71e7921b8f046b349	OpenfMRI	ds000113	Non-linear warping	NLWarping92	tar:https://openfmri.org/system/files/bold_algnd_grpbold7Tad_nonlin_task001.tar!/sub012/BOLD/task001_run004/bold_dico_dico7Tad2grpbold7Tad_nl.nii.gz	NifTI format	3cadc494a868e9732af553bab30c8b10	OpenfMRI	ds000113
12_participant	Stimulus	Stimulation setup	Response-/ synchronization setup	Functional MRI data acquisition	whole-body 7Tesla Siemens MAGNETOM magnetic resonance scanner			Siemens			7 Tesla			fmri_12_5	tar:https://openfmri.org/system/files/bold_raw.tar!/sub012/BOLD/task001_run005/bold.nii.gz	NifTI format	1671140b35d2fb7dbb6a77bc1c81f892	OpenfMRI	ds000113	Distortion correction	DoCo253	tar:https://openfmri.org/system/files/bold_dico_task001.tar!/sub013/BOLD/task001_run005/bold_dico.nii.gz	NifTI format	76c2eaac6297904a9aac40373d547ef9	OpenfMRI	ds000113	Non-linear warping	NLWarping93	tar:https://openfmri.org/system/files/bold_algnd_grpbold7Tad_nonlin_task001.tar!/sub012/BOLD/task001_run005/bold_dico_dico7Tad2grpbold7Tad_nl.nii.gz	NifTI format	b9e49b43bf1e263b57ee30fe31aca9c0	OpenfMRI	ds000113
12_participant	Stimulus	Stimulation setup	Response-/ synchronization setup	Functional MRI data acquisition	whole-body 7Tesla Siemens MAGNETOM magnetic resonance scanner			Siemens			7 Tesla			fmri_12_6	tar:https://openfmri.org/system/files/bold_raw.tar!/sub012/BOLD/task001_run006/bold.nii.gz	NifTI format	715500764a34afd4cfc183130d7ad381	OpenfMRI	ds000113	Distortion correction	DoCo254	tar:https://openfmri.org/system/files/bold_dico_task001.tar!/sub013/BOLD/task001_run006/bold_dico.nii.gz	NifTI format	50eff7fb409097c378e71a0999e554d0	OpenfMRI	ds000113	Non-linear warping	NLWarping94	tar:https://openfmri.org/system/files/bold_algnd_grpbold7Tad_nonlin_task001.tar!/sub012/BOLD/task001_run006/bold_dico_dico7Tad2grpbold7Tad_nl.nii.gz	NifTI format	9102504de4d61118571ae03497bd4c0c	OpenfMRI	ds000113
12_participant	Stimulus	Stimulation setup	Response-/ synchronization setup	Functional MRI data acquisition	whole-body 7Tesla Siemens MAGNETOM magnetic resonance scanner			Siemens			7 Tesla			fmri_12_7	tar:https://openfmri.org/system/files/bold_raw.tar!/sub012/BOLD/task001_run007/bold.nii.gz	NifTI format	16f21d6ab8c80c9a9e255d7bd68c970d	OpenfMRI	ds000113	Distortion correction	DoCo255	tar:https://openfmri.org/system/files/bold_dico_task001.tar!/sub013/BOLD/task001_run007/bold_dico.nii.gz	NifTI format	6edca5b28f54381007577e3386f0cd1a	OpenfMRI	ds000113	Non-linear warping	NLWarping95	tar:https://openfmri.org/system/files/bold_algnd_grpbold7Tad_nonlin_task001.tar!/sub012/BOLD/task001_run007/bold_dico_dico7Tad2grpbold7Tad_nl.nii.gz	NifTI format	ff6efcbf68da9e3fa95b4915cac1a2f5	OpenfMRI	ds000113
12_participant	Stimulus	Stimulation setup	Response-/ synchronization setup	Functional MRI data acquisition	whole-body 7Tesla Siemens MAGNETOM magnetic resonance scanner			Siemens			7 Tesla			fmri_12_8	tar:https://openfmri.org/system/files/bold_raw.tar!/sub012/BOLD/task001_run008/bold.nii.gz	NifTI format	c0e5ac7272e63218645d8622ea4b457a	OpenfMRI	ds000113	Distortion correction	DoCo256	tar:https://openfmri.org/system/files/bold_dico_task001.tar!/sub013/BOLD/task001_run008/bold_dico.nii.gz	NifTI format	6aa42fd8ef82f9e1a6f917aec8e02ac7	OpenfMRI	ds000113	Non-linear warping	NLWarping96	tar:https://openfmri.org/system/files/bold_algnd_grpbold7Tad_nonlin_task001.tar!/sub012/BOLD/task001_run008/bold_dico_dico7Tad2grpbold7Tad_nl.nii.gz	NifTI format	ff35a59fe0a3a278fdeefbc5dbc7af09	OpenfMRI	ds000113
13_participant	Stimulus	Stimulation setup	Response-/ synchronization setup	Functional MRI data acquisition	whole-body 7Tesla Siemens MAGNETOM magnetic resonance scanner			Siemens			7 Tesla			fmri_13_1	tar:https://openfmri.org/system/files/bold_raw.tar!/sub013/BOLD/task001_run001/bold.nii.gz	NifTI format	6678f740155b972ddf3c9ea1d7b470f8	OpenfMRI	ds000113	Distortion correction	DoCo257	tar:https://openfmri.org/system/files/bold_dico_task001.tar!/sub014/BOLD/task001_run001/bold_dico.nii.gz	NifTI format	7078697b6e35e78a86a97a6cec5df9fb	OpenfMRI	ds000113	Non-linear warping	NLWarping97	tar:https://openfmri.org/system/files/bold_algnd_grpbold7Tad_nonlin_task001.tar!/sub013/BOLD/task001_run001/bold_dico_dico7Tad2grpbold7Tad_nl.nii.gz	NifTI format	dfd399706811e8f00e9672148a498d4c	OpenfMRI	ds000113
13_participant	Stimulus	Stimulation setup	Response-/ synchronization setup	Functional MRI data acquisition	whole-body 7Tesla Siemens MAGNETOM magnetic resonance scanner			Siemens			7 Tesla			fmri_13_2	tar:https://openfmri.org/system/files/bold_raw.tar!/sub013/BOLD/task001_run002/bold.nii.gz	NifTI format	87ec4904139d176ba4d618c36013d78d	OpenfMRI	ds000113	Distortion correction	DoCo258	tar:https://openfmri.org/system/files/bold_dico_task001.tar!/sub014/BOLD/task001_run002/bold_dico.nii.gz	NifTI format	fd33f62efce18bc060997be10efeefeb	OpenfMRI	ds000113	Non-linear warping	NLWarping98	tar:https://openfmri.org/system/files/bold_algnd_grpbold7Tad_nonlin_task001.tar!/sub013/BOLD/task001_run002/bold_dico_dico7Tad2grpbold7Tad_nl.nii.gz	NifTI format	4611fe256542962e3f948c76a892e2cd	OpenfMRI	ds000113
13_participant	Stimulus	Stimulation setup	Response-/ synchronization setup	Functional MRI data acquisition	whole-body 7Tesla Siemens MAGNETOM magnetic resonance scanner			Siemens			7 Tesla			fmri_13_3	tar:https://openfmri.org/system/files/bold_raw.tar!/sub013/BOLD/task001_run003/bold.nii.gz	NifTI format	5f143f59622b6e3009a6554b84a71a77	OpenfMRI	ds000113	Distortion correction	DoCo259	tar:https://openfmri.org/system/files/bold_dico_task001.tar!/sub014/BOLD/task001_run003/bold_dico.nii.gz	NifTI format	926c908d116aecf0a18f989321079985	OpenfMRI	ds000113	Non-linear warping	NLWarping99	tar:https://openfmri.org/system/files/bold_algnd_grpbold7Tad_nonlin_task001.tar!/sub013/BOLD/task001_run003/bold_dico_dico7Tad2grpbold7Tad_nl.nii.gz	NifTI format	758e49a950471b49a2279740d664b3ed	OpenfMRI	ds000113
13_participant	Stimulus	Stimulation setup	Response-/ synchronization setup	Functional MRI data acquisition	whole-body 7Tesla Siemens MAGNETOM magnetic resonance scanner			Siemens			7 Tesla			fmri_13_4	tar:https://openfmri.org/system/files/bold_raw.tar!/sub013/BOLD/task001_run004/bold.nii.gz	NifTI format	97cbd4465f4847a67320f017ba9dbd40	OpenfMRI	ds000113	Distortion correction	DoCo260	tar:https://openfmri.org/system/files/bold_dico_task001.tar!/sub014/BOLD/task001_run004/bold_dico.nii.gz	NifTI format	7617650f634d277ac44f9f5f4486802e	OpenfMRI	ds000113	Non-linear warping	NLWarping100	tar:https://openfmri.org/system/files/bold_algnd_grpbold7Tad_nonlin_task001.tar!/sub013/BOLD/task001_run004/bold_dico_dico7Tad2grpbold7Tad_nl.nii.gz	NifTI format	69707fbc12f95e2c41c0f13783b70349	OpenfMRI	ds000113
13_participant	Stimulus	Stimulation setup	Response-/ synchronization setup	Functional MRI data acquisition	whole-body 7Tesla Siemens MAGNETOM magnetic resonance scanner			Siemens			7 Tesla			fmri_13_5	tar:https://openfmri.org/system/files/bold_raw.tar!/sub013/BOLD/task001_run005/bold.nii.gz	NifTI format	d25934d729df6c46d8670d61e453ec38	OpenfMRI	ds000113	Distortion correction	DoCo261	tar:https://openfmri.org/system/files/bold_dico_task001.tar!/sub014/BOLD/task001_run005/bold_dico.nii.gz	NifTI format	d2327f3149f60eb57889b120cd3803cd	OpenfMRI	ds000113	Non-linear warping	NLWarping101	tar:https://openfmri.org/system/files/bold_algnd_grpbold7Tad_nonlin_task001.tar!/sub013/BOLD/task001_run005/bold_dico_dico7Tad2grpbold7Tad_nl.nii.gz	NifTI format	ce1181d0fb3020e0c5e8676c38d3496c	OpenfMRI	ds000113
13_participant	Stimulus	Stimulation setup	Response-/ synchronization setup	Functional MRI data acquisition	whole-body 7Tesla Siemens MAGNETOM magnetic resonance scanner			Siemens			7 Tesla			fmri_13_6	tar:https://openfmri.org/system/files/bold_raw.tar!/sub013/BOLD/task001_run006/bold.nii.gz	NifTI format	cc015d9e808403f3194ed1ee7dc4cca9	OpenfMRI	ds000113	Distortion correction	DoCo262	tar:https://openfmri.org/system/files/bold_dico_task001.tar!/sub014/BOLD/task001_run006/bold_dico.nii.gz	NifTI format	f2967e573a0019a6c3184285cc79cea1	OpenfMRI	ds000113	Non-linear warping	NLWarping102	tar:https://openfmri.org/system/files/bold_algnd_grpbold7Tad_nonlin_task001.tar!/sub013/BOLD/task001_run006/bold_dico_dico7Tad2grpbold7Tad_nl.nii.gz	NifTI format	e18dc3e0f35eafa2a5d0fb5fad47c960	OpenfMRI	ds000113
13_participant	Stimulus	Stimulation setup	Response-/ synchronization setup	Functional MRI data acquisition	whole-body 7Tesla Siemens MAGNETOM magnetic resonance scanner			Siemens			7 Tesla			fmri_13_7	tar:https://openfmri.org/system/files/bold_raw.tar!/sub013/BOLD/task001_run007/bold.nii.gz	NifTI format	c866031de7f42df421e38a9bf8b600e1	OpenfMRI	ds000113	Distortion correction	DoCo263	tar:https://openfmri.org/system/files/bold_dico_task001.tar!/sub014/BOLD/task001_run007/bold_dico.nii.gz	NifTI format	4feaf903efe253ea0785ddb2b70fdc3f	OpenfMRI	ds000113	Non-linear warping	NLWarping103	tar:https://openfmri.org/system/files/bold_algnd_grpbold7Tad_nonlin_task001.tar!/sub013/BOLD/task001_run007/bold_dico_dico7Tad2grpbold7Tad_nl.nii.gz	NifTI format	239a692e7cecfdb66a21aa7450e26c1d	OpenfMRI	ds000113
13_participant	Stimulus	Stimulation setup	Response-/ synchronization setup	Functional MRI data acquisition	whole-body 7Tesla Siemens MAGNETOM magnetic resonance scanner			Siemens			7 Tesla			fmri_13_8	tar:https://openfmri.org/system/files/bold_raw.tar!/sub013/BOLD/task001_run008/bold.nii.gz	NifTI format	72038833d6087f2e791d153f3284fc43	OpenfMRI	ds000113	Distortion correction	DoCo264	tar:https://openfmri.org/system/files/bold_dico_task001.tar!/sub014/BOLD/task001_run008/bold_dico.nii.gz	NifTI format	268472bf1c117fc1cac71c6deb041db9	OpenfMRI	ds000113	Non-linear warping	NLWarping104	tar:https://openfmri.org/system/files/bold_algnd_grpbold7Tad_nonlin_task001.tar!/sub013/BOLD/task001_run008/bold_dico_dico7Tad2grpbold7Tad_nl.nii.gz	NifTI format	81abe5ce22be63eb226b270056f5c86e	OpenfMRI	ds000113
14_participant	Stimulus	Stimulation setup	Response-/ synchronization setup	Functional MRI data acquisition	whole-body 7Tesla Siemens MAGNETOM magnetic resonance scanner			Siemens			7 Tesla			fmri_14_1	tar:https://openfmri.org/system/files/bold_raw.tar!/sub014/BOLD/task001_run001/bold.nii.gz	NifTI format	66de37c70d1f255a2fc32072235fb40b	OpenfMRI	ds000113	Distortion correction	DoCo265	tar:https://openfmri.org/system/files/bold_dico_task001.tar!/sub015/BOLD/task001_run001/bold_dico.nii.gz	NifTI format	b7d90ca0b6f5d740110a70327693b400	OpenfMRI	ds000113	Non-linear warping	NLWarping105	tar:https://openfmri.org/system/files/bold_algnd_grpbold7Tad_nonlin_task001.tar!/sub014/BOLD/task001_run001/bold_dico_dico7Tad2grpbold7Tad_nl.nii.gz	NifTI format	38eaedb299fdce6af2e6e6058668b7d8	OpenfMRI	ds000113
14_participant	Stimulus	Stimulation setup	Response-/ synchronization setup	Functional MRI data acquisition	whole-body 7Tesla Siemens MAGNETOM magnetic resonance scanner			Siemens			7 Tesla			fmri_14_2	tar:https://openfmri.org/system/files/bold_raw.tar!/sub014/BOLD/task001_run002/bold.nii.gz	NifTI format	1e8d6f696d6f4b1303d86e7277cf849a	OpenfMRI	ds000113	Distortion correction	DoCo266	tar:https://openfmri.org/system/files/bold_dico_task001.tar!/sub015/BOLD/task001_run002/bold_dico.nii.gz	NifTI format	ea1b2d2f29d3d540e94fc881b631ff8d	OpenfMRI	ds000113	Non-linear warping	NLWarping106	tar:https://openfmri.org/system/files/bold_algnd_grpbold7Tad_nonlin_task001.tar!/sub014/BOLD/task001_run002/bold_dico_dico7Tad2grpbold7Tad_nl.nii.gz	NifTI format	24297b0b7d724cd8657a53c8f744526e	OpenfMRI	ds000113
14_participant	Stimulus	Stimulation setup	Response-/ synchronization setup	Functional MRI data acquisition	whole-body 7Tesla Siemens MAGNETOM magnetic resonance scanner			Siemens			7 Tesla			fmri_14_3	tar:https://openfmri.org/system/files/bold_raw.tar!/sub014/BOLD/task001_run003/bold.nii.gz	NifTI format	866325730f350ddd7f1ed646ec88d5e5	OpenfMRI	ds000113	Distortion correction	DoCo267	tar:https://openfmri.org/system/files/bold_dico_task001.tar!/sub015/BOLD/task001_run003/bold_dico.nii.gz	NifTI format	94197df8b157be2e31f07ab725ca230e	OpenfMRI	ds000113	Non-linear warping	NLWarping107	tar:https://openfmri.org/system/files/bold_algnd_grpbold7Tad_nonlin_task001.tar!/sub014/BOLD/task001_run003/bold_dico_dico7Tad2grpbold7Tad_nl.nii.gz	NifTI format	f722aa8e7651f59cd64596733f30fddd	OpenfMRI	ds000113
14_participant	Stimulus	Stimulation setup	Response-/ synchronization setup	Functional MRI data acquisition	whole-body 7Tesla Siemens MAGNETOM magnetic resonance scanner			Siemens			7 Tesla			fmri_14_4	tar:https://openfmri.org/system/files/bold_raw.tar!/sub014/BOLD/task001_run004/bold.nii.gz	NifTI format	705ea5dc5631b5173b1782168d2fe5d4	OpenfMRI	ds000113	Distortion correction	DoCo268	tar:https://openfmri.org/system/files/bold_dico_task001.tar!/sub015/BOLD/task001_run004/bold_dico.nii.gz	NifTI format	4286f1c86a5d03fc3c73f42eb66695a3	OpenfMRI	ds000113	Non-linear warping	NLWarping108	tar:https://openfmri.org/system/files/bold_algnd_grpbold7Tad_nonlin_task001.tar!/sub014/BOLD/task001_run004/bold_dico_dico7Tad2grpbold7Tad_nl.nii.gz	NifTI format	058c190f5df0b8e389fb4f627dd21d2e	OpenfMRI	ds000113
14_participant	Stimulus	Stimulation setup	Response-/ synchronization setup	Functional MRI data acquisition	whole-body 7Tesla Siemens MAGNETOM magnetic resonance scanner			Siemens			7 Tesla			fmri_14_5	tar:https://openfmri.org/system/files/bold_raw.tar!/sub014/BOLD/task001_run005/bold.nii.gz	NifTI format	028159d9de1bc9f3cbe58be0fc619a12	OpenfMRI	ds000113	Distortion correction	DoCo269	tar:https://openfmri.org/system/files/bold_dico_task001.tar!/sub015/BOLD/task001_run005/bold_dico.nii.gz	NifTI format	2cec2791c8d877eaeff6042f84beba42	OpenfMRI	ds000113	Non-linear warping	NLWarping109	tar:https://openfmri.org/system/files/bold_algnd_grpbold7Tad_nonlin_task001.tar!/sub014/BOLD/task001_run005/bold_dico_dico7Tad2grpbold7Tad_nl.nii.gz	NifTI format	3e5948ef1972dbad72088e78ce8b0457	OpenfMRI	ds000113
14_participant	Stimulus	Stimulation setup	Response-/ synchronization setup	Functional MRI data acquisition	whole-body 7Tesla Siemens MAGNETOM magnetic resonance scanner			Siemens			7 Tesla			fmri_14_6	tar:https://openfmri.org/system/files/bold_raw.tar!/sub014/BOLD/task001_run006/bold.nii.gz	NifTI format	1ef9f4f72d4e4965952c0afcf64edc0c	OpenfMRI	ds000113	Distortion correction	DoCo270	tar:https://openfmri.org/system/files/bold_dico_task001.tar!/sub015/BOLD/task001_run006/bold_dico.nii.gz	NifTI format	ff3977974458ef0de3a5c32cd9e00e59	OpenfMRI	ds000113	Non-linear warping	NLWarping110	tar:https://openfmri.org/system/files/bold_algnd_grpbold7Tad_nonlin_task001.tar!/sub014/BOLD/task001_run006/bold_dico_dico7Tad2grpbold7Tad_nl.nii.gz	NifTI format	429c361e87932e4eea179a2dbf6cdd21	OpenfMRI	ds000113
14_participant	Stimulus	Stimulation setup	Response-/ synchronization setup	Functional MRI data acquisition	whole-body 7Tesla Siemens MAGNETOM magnetic resonance scanner			Siemens			7 Tesla			fmri_14_7	tar:https://openfmri.org/system/files/bold_raw.tar!/sub014/BOLD/task001_run007/bold.nii.gz	NifTI format	2c4d9cdee9c225c5f490844046b16b6c	OpenfMRI	ds000113	Distortion correction	DoCo271	tar:https://openfmri.org/system/files/bold_dico_task001.tar!/sub015/BOLD/task001_run007/bold_dico.nii.gz	NifTI format	989adaaed0222ca1f98374c261ababff	OpenfMRI	ds000113	Non-linear warping	NLWarping111	tar:https://openfmri.org/system/files/bold_algnd_grpbold7Tad_nonlin_task001.tar!/sub014/BOLD/task001_run007/bold_dico_dico7Tad2grpbold7Tad_nl.nii.gz	NifTI format	adc47e135b37ae0e1b9a20e3761885e9	OpenfMRI	ds000113
14_participant	Stimulus	Stimulation setup	Response-/ synchronization setup	Functional MRI data acquisition	whole-body 7Tesla Siemens MAGNETOM magnetic resonance scanner			Siemens			7 Tesla			fmri_14_8	tar:https://openfmri.org/system/files/bold_raw.tar!/sub014/BOLD/task001_run008/bold.nii.gz	NifTI format	631319a7011afe107b2a87dd149e5d28	OpenfMRI	ds000113	Distortion correction	DoCo272	tar:https://openfmri.org/system/files/bold_dico_task001.tar!/sub015/BOLD/task001_run008/bold_dico.nii.gz	NifTI format	4799c6d1ff690d705903d955d69a15af	OpenfMRI	ds000113	Non-linear warping	NLWarping112	tar:https://openfmri.org/system/files/bold_algnd_grpbold7Tad_nonlin_task001.tar!/sub014/BOLD/task001_run008/bold_dico_dico7Tad2grpbold7Tad_nl.nii.gz	NifTI format	070c101e2b9ce561e3c1d004b293f2a4	OpenfMRI	ds000113
15_participant	Stimulus	Stimulation setup	Response-/ synchronization setup	Functional MRI data acquisition	whole-body 7Tesla Siemens MAGNETOM magnetic resonance scanner			Siemens			7 Tesla			fmri_15_1	tar:https://openfmri.org/system/files/bold_raw.tar!/sub015/BOLD/task001_run001/bold.nii.gz	NifTI format	5a1dd87c83ba77bdd390b5d4acac5e68	OpenfMRI	ds000113	Distortion correction	DoCo273	tar:https://openfmri.org/system/files/bold_dico_task001.tar!/sub016/BOLD/task001_run001/bold_dico.nii.gz	NifTI format	bb368ec5dee1912c664562b1b544f023	OpenfMRI	ds000113	Non-linear warping	NLWarping113	tar:https://openfmri.org/system/files/bold_algnd_grpbold7Tad_nonlin_task001.tar!/sub015/BOLD/task001_run001/bold_dico_dico7Tad2grpbold7Tad_nl.nii.gz	NifTI format	f8fbb1b93a4b808fe43a7c788e60e345	OpenfMRI	ds000113
15_participant	Stimulus	Stimulation setup	Response-/ synchronization setup	Functional MRI data acquisition	whole-body 7Tesla Siemens MAGNETOM magnetic resonance scanner			Siemens			7 Tesla			fmri_15_2	tar:https://openfmri.org/system/files/bold_raw.tar!/sub015/BOLD/task001_run002/bold.nii.gz	NifTI format	f9a3d1814c3b7ff918d8d0d85114ffb1	OpenfMRI	ds000113	Distortion correction	DoCo274	tar:https://openfmri.org/system/files/bold_dico_task001.tar!/sub016/BOLD/task001_run002/bold_dico.nii.gz	NifTI format	5abd27130a2188c2f6703becdb1a43ce	OpenfMRI	ds000113	Non-linear warping	NLWarping114	tar:https://openfmri.org/system/files/bold_algnd_grpbold7Tad_nonlin_task001.tar!/sub015/BOLD/task001_run002/bold_dico_dico7Tad2grpbold7Tad_nl.nii.gz	NifTI format	27fc97ba0a27f0fbe5e13c974d251149	OpenfMRI	ds000113
15_participant	Stimulus	Stimulation setup	Response-/ synchronization setup	Functional MRI data acquisition	whole-body 7Tesla Siemens MAGNETOM magnetic resonance scanner			Siemens			7 Tesla			fmri_15_3	tar:https://openfmri.org/system/files/bold_raw.tar!/sub015/BOLD/task001_run003/bold.nii.gz	NifTI format	892dac1cf84be058452bdb11b1787594	OpenfMRI	ds000113	Distortion correction	DoCo275	tar:https://openfmri.org/system/files/bold_dico_task001.tar!/sub016/BOLD/task001_run003/bold_dico.nii.gz	NifTI format	d497addc2ce9e436f5fd00122640f272	OpenfMRI	ds000113	Non-linear warping	NLWarping115	tar:https://openfmri.org/system/files/bold_algnd_grpbold7Tad_nonlin_task001.tar!/sub015/BOLD/task001_run003/bold_dico_dico7Tad2grpbold7Tad_nl.nii.gz	NifTI format	c1005e87e7f3a835dbb163f8d2af3f87	OpenfMRI	ds000113
15_participant	Stimulus	Stimulation setup	Response-/ synchronization setup	Functional MRI data acquisition	whole-body 7Tesla Siemens MAGNETOM magnetic resonance scanner			Siemens			7 Tesla			fmri_15_4	tar:https://openfmri.org/system/files/bold_raw.tar!/sub015/BOLD/task001_run004/bold.nii.gz	NifTI format	3a5d4a0b6d54e6f66593d4811a2da2d8	OpenfMRI	ds000113	Distortion correction	DoCo276	tar:https://openfmri.org/system/files/bold_dico_task001.tar!/sub016/BOLD/task001_run004/bold_dico.nii.gz	NifTI format	4a1a9340fcf7bcaf70919e7916478aa2	OpenfMRI	ds000113	Non-linear warping	NLWarping116	tar:https://openfmri.org/system/files/bold_algnd_grpbold7Tad_nonlin_task001.tar!/sub015/BOLD/task001_run004/bold_dico_dico7Tad2grpbold7Tad_nl.nii.gz	NifTI format	13b29886da3fcacba3865038d720b230	OpenfMRI	ds000113
15_participant	Stimulus	Stimulation setup	Response-/ synchronization setup	Functional MRI data acquisition	whole-body 7Tesla Siemens MAGNETOM magnetic resonance scanner			Siemens			7 Tesla			fmri_15_5	tar:https://openfmri.org/system/files/bold_raw.tar!/sub015/BOLD/task001_run005/bold.nii.gz	NifTI format	d4b7941f8d42fbddcca643b8aec106fa	OpenfMRI	ds000113	Distortion correction	DoCo277	tar:https://openfmri.org/system/files/bold_dico_task001.tar!/sub016/BOLD/task001_run005/bold_dico.nii.gz	NifTI format	df926e8ae5e60cc3c37d315fc12e76e8	OpenfMRI	ds000113	Non-linear warping	NLWarping117	tar:https://openfmri.org/system/files/bold_algnd_grpbold7Tad_nonlin_task001.tar!/sub015/BOLD/task001_run005/bold_dico_dico7Tad2grpbold7Tad_nl.nii.gz	NifTI format	246438aee2468d1b36ce57a486741d56	OpenfMRI	ds000113
15_participant	Stimulus	Stimulation setup	Response-/ synchronization setup	Functional MRI data acquisition	whole-body 7Tesla Siemens MAGNETOM magnetic resonance scanner			Siemens			7 Tesla			fmri_15_6	tar:https://openfmri.org/system/files/bold_raw.tar!/sub015/BOLD/task001_run006/bold.nii.gz	NifTI format	ae24c9603dd82a4e1ce85cc2a1165fa4	OpenfMRI	ds000113	Distortion correction	DoCo278	tar:https://openfmri.org/system/files/bold_dico_task001.tar!/sub016/BOLD/task001_run006/bold_dico.nii.gz	NifTI format	6d63589e2477ee0a0232f22c7fdb2473	OpenfMRI	ds000113	Non-linear warping	NLWarping118	tar:https://openfmri.org/system/files/bold_algnd_grpbold7Tad_nonlin_task001.tar!/sub015/BOLD/task001_run006/bold_dico_dico7Tad2grpbold7Tad_nl.nii.gz	NifTI format	c9919db2dcb3fbadc1f150baa80c3327	OpenfMRI	ds000113
15_participant	Stimulus	Stimulation setup	Response-/ synchronization setup	Functional MRI data acquisition	whole-body 7Tesla Siemens MAGNETOM magnetic resonance scanner			Siemens			7 Tesla			fmri_15_7	tar:https://openfmri.org/system/files/bold_raw.tar!/sub015/BOLD/task001_run007/bold.nii.gz	NifTI format	2cce7ec7342cb031afdaaf9a63d3f0bf	OpenfMRI	ds000113	Distortion correction	DoCo279	tar:https://openfmri.org/system/files/bold_dico_task001.tar!/sub016/BOLD/task001_run007/bold_dico.nii.gz	NifTI format	b5c81d0ac7c32c3317d8052b992261c9	OpenfMRI	ds000113	Non-linear warping	NLWarping119	tar:https://openfmri.org/system/files/bold_algnd_grpbold7Tad_nonlin_task001.tar!/sub015/BOLD/task001_run007/bold_dico_dico7Tad2grpbold7Tad_nl.nii.gz	NifTI format	13f54c558655c5778d768d7ef609cb53	OpenfMRI	ds000113
15_participant	Stimulus	Stimulation setup	Response-/ synchronization setup	Functional MRI data acquisition	whole-body 7Tesla Siemens MAGNETOM magnetic resonance scanner			Siemens			7 Tesla			fmri_15_8	tar:https://openfmri.org/system/files/bold_raw.tar!/sub015/BOLD/task001_run008/bold.nii.gz	NifTI format	6c547a4455449057193dcec50e310816	OpenfMRI	ds000113	Distortion correction	DoCo280	tar:https://openfmri.org/system/files/bold_dico_task001.tar!/sub016/BOLD/task001_run008/bold_dico.nii.gz	NifTI format	81e4fe5f18e9ca9cc23fcb57ed57d2be	OpenfMRI	ds000113	Non-linear warping	NLWarping120	tar:https://openfmri.org/system/files/bold_algnd_grpbold7Tad_nonlin_task001.tar!/sub015/BOLD/task001_run008/bold_dico_dico7Tad2grpbold7Tad_nl.nii.gz	NifTI format	a5bcc02a45b7d59a533c71877e81db3d	OpenfMRI	ds000113
16_participant	Stimulus	Stimulation setup	Response-/ synchronization setup	Functional MRI data acquisition	whole-body 7Tesla Siemens MAGNETOM magnetic resonance scanner			Siemens			7 Tesla			fmri_16_1	tar:https://openfmri.org/system/files/bold_raw.tar!/sub016/BOLD/task001_run001/bold.nii.gz	NifTI format	793a6496419afe81dc547d2e46c16aff	OpenfMRI	ds000113	Distortion correction	DoCo281	tar:https://openfmri.org/system/files/bold_dico_task001.tar!/sub017/BOLD/task001_run001/bold_dico.nii.gz	NifTI format	175372e43b0eaeb8e21494b50b76cf20	OpenfMRI	ds000113	Non-linear warping	NLWarping121	tar:https://openfmri.org/system/files/bold_algnd_grpbold7Tad_nonlin_task001.tar!/sub016/BOLD/task001_run001/bold_dico_dico7Tad2grpbold7Tad_nl.nii.gz	NifTI format	84f4335f43b9f241eabdcb4f29967085	OpenfMRI	ds000113
16_participant	Stimulus	Stimulation setup	Response-/ synchronization setup	Functional MRI data acquisition	whole-body 7Tesla Siemens MAGNETOM magnetic resonance scanner			Siemens			7 Tesla			fmri_16_2	tar:https://openfmri.org/system/files/bold_raw.tar!/sub016/BOLD/task001_run002/bold.nii.gz	NifTI format	8c4ed43e50c263166d6d743cb833c403	OpenfMRI	ds000113	Distortion correction	DoCo282	tar:https://openfmri.org/system/files/bold_dico_task001.tar!/sub017/BOLD/task001_run002/bold_dico.nii.gz	NifTI format	f6c7b689482a2a01c3d141659185436f	OpenfMRI	ds000113	Non-linear warping	NLWarping122	tar:https://openfmri.org/system/files/bold_algnd_grpbold7Tad_nonlin_task001.tar!/sub016/BOLD/task001_run002/bold_dico_dico7Tad2grpbold7Tad_nl.nii.gz	NifTI format	f083cfbb73064d72fb5f6b3d15ad2b64	OpenfMRI	ds000113
16_participant	Stimulus	Stimulation setup	Response-/ synchronization setup	Functional MRI data acquisition	whole-body 7Tesla Siemens MAGNETOM magnetic resonance scanner			Siemens			7 Tesla			fmri_16_3	tar:https://openfmri.org/system/files/bold_raw.tar!/sub016/BOLD/task001_run003/bold.nii.gz	NifTI format	e73aac9e791535d209249132a53d4aaf	OpenfMRI	ds000113	Distortion correction	DoCo283	tar:https://openfmri.org/system/files/bold_dico_task001.tar!/sub017/BOLD/task001_run003/bold_dico.nii.gz	NifTI format	71ce5f86750f44f079df121236ba5651	OpenfMRI	ds000113	Non-linear warping	NLWarping123	tar:https://openfmri.org/system/files/bold_algnd_grpbold7Tad_nonlin_task001.tar!/sub016/BOLD/task001_run003/bold_dico_dico7Tad2grpbold7Tad_nl.nii.gz	NifTI format	19776c048cb9bec85cf57c6b111bb74c	OpenfMRI	ds000113
16_participant	Stimulus	Stimulation setup	Response-/ synchronization setup	Functional MRI data acquisition	whole-body 7Tesla Siemens MAGNETOM magnetic resonance scanner			Siemens			7 Tesla			fmri_16_4	tar:https://openfmri.org/system/files/bold_raw.tar!/sub016/BOLD/task001_run004/bold.nii.gz	NifTI format	c564130cf824dd16a2ca217bddd2ffa2	OpenfMRI	ds000113	Distortion correction	DoCo284	tar:https://openfmri.org/system/files/bold_dico_task001.tar!/sub017/BOLD/task001_run004/bold_dico.nii.gz	NifTI format	01bb5d97edda7d048c40b3d314a25123	OpenfMRI	ds000113	Non-linear warping	NLWarping124	tar:https://openfmri.org/system/files/bold_algnd_grpbold7Tad_nonlin_task001.tar!/sub016/BOLD/task001_run004/bold_dico_dico7Tad2grpbold7Tad_nl.nii.gz	NifTI format	7327b417ef8436585c9c8da5a2f09836	OpenfMRI	ds000113
16_participant	Stimulus	Stimulation setup	Response-/ synchronization setup	Functional MRI data acquisition	whole-body 7Tesla Siemens MAGNETOM magnetic resonance scanner			Siemens			7 Tesla			fmri_16_5	tar:https://openfmri.org/system/files/bold_raw.tar!/sub016/BOLD/task001_run005/bold.nii.gz	NifTI format	04fbe10da1b5dfb876d683a4042fc58c	OpenfMRI	ds000113	Distortion correction	DoCo285	tar:https://openfmri.org/system/files/bold_dico_task001.tar!/sub017/BOLD/task001_run005/bold_dico.nii.gz	NifTI format	987b6e6a4127081421e6a87fe328d72d	OpenfMRI	ds000113	Non-linear warping	NLWarping125	tar:https://openfmri.org/system/files/bold_algnd_grpbold7Tad_nonlin_task001.tar!/sub016/BOLD/task001_run005/bold_dico_dico7Tad2grpbold7Tad_nl.nii.gz	NifTI format	6c04473081ec52edc402ea377928a986	OpenfMRI	ds000113
16_participant	Stimulus	Stimulation setup	Response-/ synchronization setup	Functional MRI data acquisition	whole-body 7Tesla Siemens MAGNETOM magnetic resonance scanner			Siemens			7 Tesla			fmri_16_6	tar:https://openfmri.org/system/files/bold_raw.tar!/sub016/BOLD/task001_run006/bold.nii.gz	NifTI format	3a79aa449f4b489e147eb524286f3965	OpenfMRI	ds000113	Distortion correction	DoCo286	tar:https://openfmri.org/system/files/bold_dico_task001.tar!/sub017/BOLD/task001_run006/bold_dico.nii.gz	NifTI format	39cb393eee1e8047a6a7e7a9e7ece908	OpenfMRI	ds000113	Non-linear warping	NLWarping126	tar:https://openfmri.org/system/files/bold_algnd_grpbold7Tad_nonlin_task001.tar!/sub016/BOLD/task001_run006/bold_dico_dico7Tad2grpbold7Tad_nl.nii.gz	NifTI format	ad70864b2695b2135b5c17cb450ab90d	OpenfMRI	ds000113
16_participant	Stimulus	Stimulation setup	Response-/ synchronization setup	Functional MRI data acquisition	whole-body 7Tesla Siemens MAGNETOM magnetic resonance scanner			Siemens			7 Tesla			fmri_16_7	tar:https://openfmri.org/system/files/bold_raw.tar!/sub016/BOLD/task001_run007/bold.nii.gz	NifTI format	8b802614dba58b6b94053ce067e28852	OpenfMRI	ds000113	Distortion correction	DoCo287	tar:https://openfmri.org/system/files/bold_dico_task001.tar!/sub017/BOLD/task001_run007/bold_dico.nii.gz	NifTI format	3e09d052854140b74e61125686616f70	OpenfMRI	ds000113	Non-linear warping	NLWarping127	tar:https://openfmri.org/system/files/bold_algnd_grpbold7Tad_nonlin_task001.tar!/sub016/BOLD/task001_run007/bold_dico_dico7Tad2grpbold7Tad_nl.nii.gz	NifTI format	88fb9a9f9b3be17feb1324893b7a4d34	OpenfMRI	ds000113
16_participant	Stimulus	Stimulation setup	Response-/ synchronization setup	Functional MRI data acquisition	whole-body 7Tesla Siemens MAGNETOM magnetic resonance scanner			Siemens			7 Tesla			fmri_16_8	tar:https://openfmri.org/system/files/bold_raw.tar!/sub016/BOLD/task001_run008/bold.nii.gz	NifTI format	6ab9faee1ffd5309c5ffe6bff30a2945	OpenfMRI	ds000113	Distortion correction	DoCo288	tar:https://openfmri.org/system/files/bold_dico_task001.tar!/sub017/BOLD/task001_run008/bold_dico.nii.gz	NifTI format	5f98eebe9f7e71fa45b56d27f0b446be	OpenfMRI	ds000113	Non-linear warping	NLWarping128	tar:https://openfmri.org/system/files/bold_algnd_grpbold7Tad_nonlin_task001.tar!/sub016/BOLD/task001_run008/bold_dico_dico7Tad2grpbold7Tad_nl.nii.gz	NifTI format	df572480f7e23dbb45f8eb0c933277be	OpenfMRI	ds000113
17_participant	Stimulus	Stimulation setup	Response-/ synchronization setup	Functional MRI data acquisition	whole-body 7Tesla Siemens MAGNETOM magnetic resonance scanner			Siemens			7 Tesla			fmri_17_1	tar:https://openfmri.org/system/files/bold_raw.tar!/sub017/BOLD/task001_run001/bold.nii.gz	NifTI format	6f2a72deec9e3a02ff220cc823bbc880	OpenfMRI	ds000113	Distortion correction	DoCo289	tar:https://openfmri.org/system/files/bold_dico_task001.tar!/sub018/BOLD/task001_run001/bold_dico.nii.gz	NifTI format	4e0220babd1d3214c4aa5320ab923742	OpenfMRI	ds000113	Non-linear warping	NLWarping129	tar:https://openfmri.org/system/files/bold_algnd_grpbold7Tad_nonlin_task001.tar!/sub017/BOLD/task001_run001/bold_dico_dico7Tad2grpbold7Tad_nl.nii.gz	NifTI format	b86a83c021916aacb8b3ed6d4e86ea6a	OpenfMRI	ds000113
17_participant	Stimulus	Stimulation setup	Response-/ synchronization setup	Functional MRI data acquisition	whole-body 7Tesla Siemens MAGNETOM magnetic resonance scanner			Siemens			7 Tesla			fmri_17_2	tar:https://openfmri.org/system/files/bold_raw.tar!/sub017/BOLD/task001_run002/bold.nii.gz	NifTI format	13a2219e94f55a81155a6888b9f34ff4	OpenfMRI	ds000113	Distortion correction	DoCo290	tar:https://openfmri.org/system/files/bold_dico_task001.tar!/sub018/BOLD/task001_run002/bold_dico.nii.gz	NifTI format	f39f1464c17f8ba86b9de520f4dfab91	OpenfMRI	ds000113	Non-linear warping	NLWarping130	tar:https://openfmri.org/system/files/bold_algnd_grpbold7Tad_nonlin_task001.tar!/sub017/BOLD/task001_run002/bold_dico_dico7Tad2grpbold7Tad_nl.nii.gz	NifTI format	33f0e7d4c9493b680ff71e925f16c13c	OpenfMRI	ds000113
17_participant	Stimulus	Stimulation setup	Response-/ synchronization setup	Functional MRI data acquisition	whole-body 7Tesla Siemens MAGNETOM magnetic resonance scanner			Siemens			7 Tesla			fmri_17_3	tar:https://openfmri.org/system/files/bold_raw.tar!/sub017/BOLD/task001_run003/bold.nii.gz	NifTI format	c07fa5240480d9ef672e3b507dfd52b4	OpenfMRI	ds000113	Distortion correction	DoCo291	tar:https://openfmri.org/system/files/bold_dico_task001.tar!/sub018/BOLD/task001_run003/bold_dico.nii.gz	NifTI format	f7300945c09aacbe46ebc42e57dae005	OpenfMRI	ds000113	Non-linear warping	NLWarping131	tar:https://openfmri.org/system/files/bold_algnd_grpbold7Tad_nonlin_task001.tar!/sub017/BOLD/task001_run003/bold_dico_dico7Tad2grpbold7Tad_nl.nii.gz	NifTI format	db1adf1710bcb238383c8ef04b16b2e2	OpenfMRI	ds000113
17_participant	Stimulus	Stimulation setup	Response-/ synchronization setup	Functional MRI data acquisition	whole-body 7Tesla Siemens MAGNETOM magnetic resonance scanner			Siemens			7 Tesla			fmri_17_4	tar:https://openfmri.org/system/files/bold_raw.tar!/sub017/BOLD/task001_run004/bold.nii.gz	NifTI format	76b5d8acf5bc9006153444e6de6a23b9	OpenfMRI	ds000113	Distortion correction	DoCo292	tar:https://openfmri.org/system/files/bold_dico_task001.tar!/sub018/BOLD/task001_run004/bold_dico.nii.gz	NifTI format	3f58ecc7fbc0566dd257637a0c84630a	OpenfMRI	ds000113	Non-linear warping	NLWarping132	tar:https://openfmri.org/system/files/bold_algnd_grpbold7Tad_nonlin_task001.tar!/sub017/BOLD/task001_run004/bold_dico_dico7Tad2grpbold7Tad_nl.nii.gz	NifTI format	cc055b8e54f40ace90959e7951bc463e	OpenfMRI	ds000113
17_participant	Stimulus	Stimulation setup	Response-/ synchronization setup	Functional MRI data acquisition	whole-body 7Tesla Siemens MAGNETOM magnetic resonance scanner			Siemens			7 Tesla			fmri_17_5	tar:https://openfmri.org/system/files/bold_raw.tar!/sub017/BOLD/task001_run005/bold.nii.gz	NifTI format	9b6f05e965d3bd16ede455626b61e5f0	OpenfMRI	ds000113	Distortion correction	DoCo293	tar:https://openfmri.org/system/files/bold_dico_task001.tar!/sub018/BOLD/task001_run005/bold_dico.nii.gz	NifTI format	98bd572b9573624f55508dc59377d93c	OpenfMRI	ds000113	Non-linear warping	NLWarping133	tar:https://openfmri.org/system/files/bold_algnd_grpbold7Tad_nonlin_task001.tar!/sub017/BOLD/task001_run005/bold_dico_dico7Tad2grpbold7Tad_nl.nii.gz	NifTI format	f54742f6b455c1909d3cd1c32a674ad1	OpenfMRI	ds000113
17_participant	Stimulus	Stimulation setup	Response-/ synchronization setup	Functional MRI data acquisition	whole-body 7Tesla Siemens MAGNETOM magnetic resonance scanner			Siemens			7 Tesla			fmri_17_6	tar:https://openfmri.org/system/files/bold_raw.tar!/sub017/BOLD/task001_run006/bold.nii.gz	NifTI format	e2fe4769703ef377673ade5a90fed5a4	OpenfMRI	ds000113	Distortion correction	DoCo294	tar:https://openfmri.org/system/files/bold_dico_task001.tar!/sub018/BOLD/task001_run006/bold_dico.nii.gz	NifTI format	9137402078b2c63d6ffd72a875cb7641	OpenfMRI	ds000113	Non-linear warping	NLWarping134	tar:https://openfmri.org/system/files/bold_algnd_grpbold7Tad_nonlin_task001.tar!/sub017/BOLD/task001_run006/bold_dico_dico7Tad2grpbold7Tad_nl.nii.gz	NifTI format	e9d213f6f46c23795d587d0d3cbb62b2	OpenfMRI	ds000113
17_participant	Stimulus	Stimulation setup	Response-/ synchronization setup	Functional MRI data acquisition	whole-body 7Tesla Siemens MAGNETOM magnetic resonance scanner			Siemens			7 Tesla			fmri_17_7	tar:https://openfmri.org/system/files/bold_raw.tar!/sub017/BOLD/task001_run007/bold.nii.gz	NifTI format	a95284b44a78f34fe4ab7a44f505f670	OpenfMRI	ds000113	Distortion correction	DoCo295	tar:https://openfmri.org/system/files/bold_dico_task001.tar!/sub018/BOLD/task001_run007/bold_dico.nii.gz	NifTI format	29704577104e0ad00b93a8f283cded81	OpenfMRI	ds000113	Non-linear warping	NLWarping135	tar:https://openfmri.org/system/files/bold_algnd_grpbold7Tad_nonlin_task001.tar!/sub017/BOLD/task001_run007/bold_dico_dico7Tad2grpbold7Tad_nl.nii.gz	NifTI format	b8347ca319cd9459ad5d2fc13c507171	OpenfMRI	ds000113
17_participant	Stimulus	Stimulation setup	Response-/ synchronization setup	Functional MRI data acquisition	whole-body 7Tesla Siemens MAGNETOM magnetic resonance scanner			Siemens			7 Tesla			fmri_17_8	tar:https://openfmri.org/system/files/bold_raw.tar!/sub017/BOLD/task001_run008/bold.nii.gz	NifTI format	010f8551f89c40797344212ebe955009	OpenfMRI	ds000113	Distortion correction	DoCo296	tar:https://openfmri.org/system/files/bold_dico_task001.tar!/sub018/BOLD/task001_run008/bold_dico.nii.gz	NifTI format	d8b19dcf204cdd17fce2bb155b101128	OpenfMRI	ds000113	Non-linear warping	NLWarping136	tar:https://openfmri.org/system/files/bold_algnd_grpbold7Tad_nonlin_task001.tar!/sub017/BOLD/task001_run008/bold_dico_dico7Tad2grpbold7Tad_nl.nii.gz	NifTI format	eb28fb32ff80a225d972c115f7b17388	OpenfMRI	ds000113
18_participant	Stimulus	Stimulation setup	Response-/ synchronization setup	Functional MRI data acquisition	whole-body 7Tesla Siemens MAGNETOM magnetic resonance scanner			Siemens			7 Tesla			fmri_18_1	tar:https://openfmri.org/system/files/bold_raw.tar!/sub018/BOLD/task001_run001/bold.nii.gz	NifTI format	4a0a57ddc4d80e3d82cfcb30e95dad54	OpenfMRI	ds000113	Distortion correction	DoCo297	tar:https://openfmri.org/system/files/bold_dico_task001.tar!/sub019/BOLD/task001_run001/bold_dico.nii.gz	NifTI format	4d122dbd4a94230bdbe20f5b8afb1f85	OpenfMRI	ds000113	Non-linear warping	NLWarping137	tar:https://openfmri.org/system/files/bold_algnd_grpbold7Tad_nonlin_task001.tar!/sub018/BOLD/task001_run001/bold_dico_dico7Tad2grpbold7Tad_nl.nii.gz	NifTI format	3e0e70d8aaa83d590984d15f2b3d4f0f	OpenfMRI	ds000113
18_participant	Stimulus	Stimulation setup	Response-/ synchronization setup	Functional MRI data acquisition	whole-body 7Tesla Siemens MAGNETOM magnetic resonance scanner			Siemens			7 Tesla			fmri_18_2	tar:https://openfmri.org/system/files/bold_raw.tar!/sub018/BOLD/task001_run002/bold.nii.gz	NifTI format	0fce0bb92bf1caa670066b3f4217bda1	OpenfMRI	ds000113	Distortion correction	DoCo298	tar:https://openfmri.org/system/files/bold_dico_task001.tar!/sub019/BOLD/task001_run002/bold_dico.nii.gz	NifTI format	74b90bae2737ccc4ed88995193978217	OpenfMRI	ds000113	Non-linear warping	NLWarping138	tar:https://openfmri.org/system/files/bold_algnd_grpbold7Tad_nonlin_task001.tar!/sub018/BOLD/task001_run002/bold_dico_dico7Tad2grpbold7Tad_nl.nii.gz	NifTI format	94c311224fd20a4a1dbd02b9bf02ab11	OpenfMRI	ds000113
18_participant	Stimulus	Stimulation setup	Response-/ synchronization setup	Functional MRI data acquisition	whole-body 7Tesla Siemens MAGNETOM magnetic resonance scanner			Siemens			7 Tesla			fmri_18_3	tar:https://openfmri.org/system/files/bold_raw.tar!/sub018/BOLD/task001_run003/bold.nii.gz	NifTI format	1f4dc77bf2e75645381aa0aa9073d5d7	OpenfMRI	ds000113	Distortion correction	DoCo299	tar:https://openfmri.org/system/files/bold_dico_task001.tar!/sub019/BOLD/task001_run003/bold_dico.nii.gz	NifTI format	a61ba1e8b301ad0c179b8c1e4762c3ea	OpenfMRI	ds000113	Non-linear warping	NLWarping139	tar:https://openfmri.org/system/files/bold_algnd_grpbold7Tad_nonlin_task001.tar!/sub018/BOLD/task001_run003/bold_dico_dico7Tad2grpbold7Tad_nl.nii.gz	NifTI format	0288ac3a8ece5bdb0aa2353a5a10c797	OpenfMRI	ds000113
18_participant	Stimulus	Stimulation setup	Response-/ synchronization setup	Functional MRI data acquisition	whole-body 7Tesla Siemens MAGNETOM magnetic resonance scanner			Siemens			7 Tesla			fmri_18_4	tar:https://openfmri.org/system/files/bold_raw.tar!/sub018/BOLD/task001_run004/bold.nii.gz	NifTI format	be972c3cd273b96a4b838fa82a603376	OpenfMRI	ds000113	Distortion correction	DoCo300	tar:https://openfmri.org/system/files/bold_dico_task001.tar!/sub019/BOLD/task001_run004/bold_dico.nii.gz	NifTI format	441852bd2bb606d71c7cb9f51788d8e2	OpenfMRI	ds000113	Non-linear warping	NLWarping140	tar:https://openfmri.org/system/files/bold_algnd_grpbold7Tad_nonlin_task001.tar!/sub018/BOLD/task001_run004/bold_dico_dico7Tad2grpbold7Tad_nl.nii.gz	NifTI format	dfee51405182061f67e501f07633888a	OpenfMRI	ds000113
18_participant	Stimulus	Stimulation setup	Response-/ synchronization setup	Functional MRI data acquisition	whole-body 7Tesla Siemens MAGNETOM magnetic resonance scanner			Siemens			7 Tesla			fmri_18_5	tar:https://openfmri.org/system/files/bold_raw.tar!/sub018/BOLD/task001_run005/bold.nii.gz	NifTI format	7e585b7ecdeadff4e783ab787bc280b4	OpenfMRI	ds000113	Distortion correction	DoCo301	tar:https://openfmri.org/system/files/bold_dico_task001.tar!/sub019/BOLD/task001_run005/bold_dico.nii.gz	NifTI format	eca39b5c2b34f9501dc38eb984669322	OpenfMRI	ds000113	Non-linear warping	NLWarping141	tar:https://openfmri.org/system/files/bold_algnd_grpbold7Tad_nonlin_task001.tar!/sub018/BOLD/task001_run005/bold_dico_dico7Tad2grpbold7Tad_nl.nii.gz	NifTI format	5cf240fc42f3287070926b0653c03085	OpenfMRI	ds000113
18_participant	Stimulus	Stimulation setup	Response-/ synchronization setup	Functional MRI data acquisition	whole-body 7Tesla Siemens MAGNETOM magnetic resonance scanner			Siemens			7 Tesla			fmri_18_6	tar:https://openfmri.org/system/files/bold_raw.tar!/sub018/BOLD/task001_run006/bold.nii.gz	NifTI format	307a92fa5a2b6f7f98d82a0c94ce9587	OpenfMRI	ds000113	Distortion correction	DoCo302	tar:https://openfmri.org/system/files/bold_dico_task001.tar!/sub019/BOLD/task001_run006/bold_dico.nii.gz	NifTI format	fdfd0e45e44a4152ee437ef61d2baca3	OpenfMRI	ds000113	Non-linear warping	NLWarping142	tar:https://openfmri.org/system/files/bold_algnd_grpbold7Tad_nonlin_task001.tar!/sub018/BOLD/task001_run006/bold_dico_dico7Tad2grpbold7Tad_nl.nii.gz	NifTI format	7ae3792d413e92673978e83324eaec61	OpenfMRI	ds000113
18_participant	Stimulus	Stimulation setup	Response-/ synchronization setup	Functional MRI data acquisition	whole-body 7Tesla Siemens MAGNETOM magnetic resonance scanner			Siemens			7 Tesla			fmri_18_7	tar:https://openfmri.org/system/files/bold_raw.tar!/sub018/BOLD/task001_run007/bold.nii.gz	NifTI format	018d4db70a5494c10a1f515f5e4c9cf6	OpenfMRI	ds000113	Distortion correction	DoCo303	tar:https://openfmri.org/system/files/bold_dico_task001.tar!/sub019/BOLD/task001_run007/bold_dico.nii.gz	NifTI format	54b9edc7c0350ffc40e31c1acba44ace	OpenfMRI	ds000113	Non-linear warping	NLWarping143	tar:https://openfmri.org/system/files/bold_algnd_grpbold7Tad_nonlin_task001.tar!/sub018/BOLD/task001_run007/bold_dico_dico7Tad2grpbold7Tad_nl.nii.gz	NifTI format	f10b71581955a9d834c3188431249c49	OpenfMRI	ds000113
18_participant	Stimulus	Stimulation setup	Response-/ synchronization setup	Functional MRI data acquisition	whole-body 7Tesla Siemens MAGNETOM magnetic resonance scanner			Siemens			7 Tesla			fmri_18_8	tar:https://openfmri.org/system/files/bold_raw.tar!/sub018/BOLD/task001_run008/bold.nii.gz	NifTI format	0fc35add2371cf1db0412318490b8aa9	OpenfMRI	ds000113	Distortion correction	DoCo304	tar:https://openfmri.org/system/files/bold_dico_task001.tar!/sub019/BOLD/task001_run008/bold_dico.nii.gz	NifTI format	43687c2a5c567110005a8563067fe351	OpenfMRI	ds000113	Non-linear warping	NLWarping144	tar:https://openfmri.org/system/files/bold_algnd_grpbold7Tad_nonlin_task001.tar!/sub018/BOLD/task001_run008/bold_dico_dico7Tad2grpbold7Tad_nl.nii.gz	NifTI format	f2129acaaeddc6f9f9ebd10d665499a5	OpenfMRI	ds000113
19_participant	Stimulus	Stimulation setup	Response-/ synchronization setup	Functional MRI data acquisition	whole-body 7Tesla Siemens MAGNETOM magnetic resonance scanner			Siemens			7 Tesla			fmri_19_1	tar:https://openfmri.org/system/files/bold_raw.tar!/sub019/BOLD/task001_run001/bold.nii.gz	NifTI format	2a83ec249ca08855229fef46c2dc2e03	OpenfMRI	ds000113	Distortion correction	DoCo305	tar:https://openfmri.org/system/files/bold_dico_task001.tar!/sub020/BOLD/task001_run001/bold_dico.nii.gz	NifTI format	dd26dde77dc929a33b2f352e2b4518a6	OpenfMRI	ds000113	Non-linear warping	NLWarping145	tar:https://openfmri.org/system/files/bold_algnd_grpbold7Tad_nonlin_task001.tar!/sub019/BOLD/task001_run001/bold_dico_dico7Tad2grpbold7Tad_nl.nii.gz	NifTI format	a30230406576c60775ee9ef155a169db	OpenfMRI	ds000113
19_participant	Stimulus	Stimulation setup	Response-/ synchronization setup	Functional MRI data acquisition	whole-body 7Tesla Siemens MAGNETOM magnetic resonance scanner			Siemens			7 Tesla			fmri_19_2	tar:https://openfmri.org/system/files/bold_raw.tar!/sub019/BOLD/task001_run002/bold.nii.gz	NifTI format	72f29c086fbbadc558f518e7c1732173	OpenfMRI	ds000113	Distortion correction	DoCo306	tar:https://openfmri.org/system/files/bold_dico_task001.tar!/sub020/BOLD/task001_run002/bold_dico.nii.gz	NifTI format	4103232000e36e02811d864a7477ecdd	OpenfMRI	ds000113	Non-linear warping	NLWarping146	tar:https://openfmri.org/system/files/bold_algnd_grpbold7Tad_nonlin_task001.tar!/sub019/BOLD/task001_run002/bold_dico_dico7Tad2grpbold7Tad_nl.nii.gz	NifTI format	8fd31ff1ee4eb5281a2ab691f1d74eb0	OpenfMRI	ds000113
19_participant	Stimulus	Stimulation setup	Response-/ synchronization setup	Functional MRI data acquisition	whole-body 7Tesla Siemens MAGNETOM magnetic resonance scanner			Siemens			7 Tesla			fmri_19_3	tar:https://openfmri.org/system/files/bold_raw.tar!/sub019/BOLD/task001_run003/bold.nii.gz	NifTI format	25918793fc7d1bf818d0785f7c00bf63	OpenfMRI	ds000113	Distortion correction	DoCo307	tar:https://openfmri.org/system/files/bold_dico_task001.tar!/sub020/BOLD/task001_run003/bold_dico.nii.gz	NifTI format	262385a4bda6271c97e88b15af8cb316	OpenfMRI	ds000113	Non-linear warping	NLWarping147	tar:https://openfmri.org/system/files/bold_algnd_grpbold7Tad_nonlin_task001.tar!/sub019/BOLD/task001_run003/bold_dico_dico7Tad2grpbold7Tad_nl.nii.gz	NifTI format	9a6bc8a47b3046af5fabe2112559b701	OpenfMRI	ds000113
19_participant	Stimulus	Stimulation setup	Response-/ synchronization setup	Functional MRI data acquisition	whole-body 7Tesla Siemens MAGNETOM magnetic resonance scanner			Siemens			7 Tesla			fmri_19_4	tar:https://openfmri.org/system/files/bold_raw.tar!/sub019/BOLD/task001_run004/bold.nii.gz	NifTI format	96d0b8820d77850fa27901e98e259b5a	OpenfMRI	ds000113	Distortion correction	DoCo308	tar:https://openfmri.org/system/files/bold_dico_task001.tar!/sub020/BOLD/task001_run004/bold_dico.nii.gz	NifTI format	48f2f204a8207a323995a33489518741	OpenfMRI	ds000113	Non-linear warping	NLWarping148	tar:https://openfmri.org/system/files/bold_algnd_grpbold7Tad_nonlin_task001.tar!/sub019/BOLD/task001_run004/bold_dico_dico7Tad2grpbold7Tad_nl.nii.gz	NifTI format	7155e2e9372c9a2b40136b0e0e397697	OpenfMRI	ds000113
19_participant	Stimulus	Stimulation setup	Response-/ synchronization setup	Functional MRI data acquisition	whole-body 7Tesla Siemens MAGNETOM magnetic resonance scanner			Siemens			7 Tesla			fmri_19_5	tar:https://openfmri.org/system/files/bold_raw.tar!/sub019/BOLD/task001_run005/bold.nii.gz	NifTI format	0e33938e2f65f60d4c1f6a321b0fc62a	OpenfMRI	ds000113	Distortion correction	DoCo309	tar:https://openfmri.org/system/files/bold_dico_task001.tar!/sub020/BOLD/task001_run005/bold_dico.nii.gz	NifTI format	aeb2fd8f67d35400e1ca5016149be950	OpenfMRI	ds000113	Non-linear warping	NLWarping149	tar:https://openfmri.org/system/files/bold_algnd_grpbold7Tad_nonlin_task001.tar!/sub019/BOLD/task001_run005/bold_dico_dico7Tad2grpbold7Tad_nl.nii.gz	NifTI format	16c6694ddf446d61b7280792b3ee5554	OpenfMRI	ds000113
19_participant	Stimulus	Stimulation setup	Response-/ synchronization setup	Functional MRI data acquisition	whole-body 7Tesla Siemens MAGNETOM magnetic resonance scanner			Siemens			7 Tesla			fmri_19_6	tar:https://openfmri.org/system/files/bold_raw.tar!/sub019/BOLD/task001_run006/bold.nii.gz	NifTI format	1468cab7f0e124ecb35375fb7f73022e	OpenfMRI	ds000113	Distortion correction	DoCo310	tar:https://openfmri.org/system/files/bold_dico_task001.tar!/sub020/BOLD/task001_run006/bold_dico.nii.gz	NifTI format	95957d8141d983bf86494ade1291e7c9	OpenfMRI	ds000113	Non-linear warping	NLWarping150	tar:https://openfmri.org/system/files/bold_algnd_grpbold7Tad_nonlin_task001.tar!/sub019/BOLD/task001_run006/bold_dico_dico7Tad2grpbold7Tad_nl.nii.gz	NifTI format	ed8641e0ea9e65fd3420456046617db1	OpenfMRI	ds000113
19_participant	Stimulus	Stimulation setup	Response-/ synchronization setup	Functional MRI data acquisition	whole-body 7Tesla Siemens MAGNETOM magnetic resonance scanner			Siemens			7 Tesla			fmri_19_7	tar:https://openfmri.org/system/files/bold_raw.tar!/sub019/BOLD/task001_run007/bold.nii.gz	NifTI format	c9cb6a5a9d508e20c2ab8dce3e8caa95	OpenfMRI	ds000113	Distortion correction	DoCo311	tar:https://openfmri.org/system/files/bold_dico_task001.tar!/sub020/BOLD/task001_run007/bold_dico.nii.gz	NifTI format	a47e7b36a5461268c2371ff0946d3cd5	OpenfMRI	ds000113	Non-linear warping	NLWarping151	tar:https://openfmri.org/system/files/bold_algnd_grpbold7Tad_nonlin_task001.tar!/sub019/BOLD/task001_run007/bold_dico_dico7Tad2grpbold7Tad_nl.nii.gz	NifTI format	5aeaec0adc09e691bf3b90ef6b1f1761	OpenfMRI	ds000113
19_participant	Stimulus	Stimulation setup	Response-/ synchronization setup	Functional MRI data acquisition	whole-body 7Tesla Siemens MAGNETOM magnetic resonance scanner			Siemens			7 Tesla			fmri_19_8	tar:https://openfmri.org/system/files/bold_raw.tar!/sub019/BOLD/task001_run008/bold.nii.gz	NifTI format	c5b65713f1b487d967d81c2360ea554a	OpenfMRI	ds000113	Distortion correction	DoCo312	tar:https://openfmri.org/system/files/bold_dico_task001.tar!/sub020/BOLD/task001_run008/bold_dico.nii.gz	NifTI format	2c09f538c03182bb35f566b9ced16dcd	OpenfMRI	ds000113	Non-linear warping	NLWarping152	tar:https://openfmri.org/system/files/bold_algnd_grpbold7Tad_nonlin_task001.tar!/sub019/BOLD/task001_run008/bold_dico_dico7Tad2grpbold7Tad_nl.nii.gz	NifTI format	dfdaaeb6e99de35d40aa079a8b5f4466	OpenfMRI	ds000113
20_participant	Stimulus	Stimulation setup	Response-/ synchronization setup	Functional MRI data acquisition	whole-body 7Tesla Siemens MAGNETOM magnetic resonance scanner			Siemens			7 Tesla			fmri_20_1	tar:https://openfmri.org/system/files/bold_raw.tar!/sub020/BOLD/task001_run001/bold.nii.gz	NifTI format	0234601c5df0f1ccfd65751dd86fbd35	OpenfMRI	ds000113	Distortion correction	DoCo313	tar:https://openfmri.org/system/files/bold_dico_task001.tar!/sub020/BOLD/task001_run001/bold_dico.nii.gz	NifTI format	dd26dde77dc929a33b2f352e2b4518a6	OpenfMRI	ds000113	Non-linear warping	NLWarping153	tar:https://openfmri.org/system/files/bold_algnd_grpbold7Tad_nonlin_task001.tar!/sub020/BOLD/task001_run001/bold_dico_dico7Tad2grpbold7Tad_nl.nii.gz	NifTI format	050385aac1f0fa78d8390acefdfa5526	OpenfMRI	ds000113
20_participant	Stimulus	Stimulation setup	Response-/ synchronization setup	Functional MRI data acquisition	whole-body 7Tesla Siemens MAGNETOM magnetic resonance scanner			Siemens			7 Tesla			fmri_20_2	tar:https://openfmri.org/system/files/bold_raw.tar!/sub020/BOLD/task001_run002/bold.nii.gz	NifTI format	c8c01e19f58f409c1581622c3b73801e	OpenfMRI	ds000113	Distortion correction	DoCo314	tar:https://openfmri.org/system/files/bold_dico_task001.tar!/sub020/BOLD/task001_run002/bold_dico.nii.gz	NifTI format	4103232000e36e02811d864a7477ecdd	OpenfMRI	ds000113	Non-linear warping	NLWarping154	tar:https://openfmri.org/system/files/bold_algnd_grpbold7Tad_nonlin_task001.tar!/sub020/BOLD/task001_run002/bold_dico_dico7Tad2grpbold7Tad_nl.nii.gz	NifTI format	1a356d2510da793eeb74f338681c3750	OpenfMRI	ds000113
20_participant	Stimulus	Stimulation setup	Response-/ synchronization setup	Functional MRI data acquisition	whole-body 7Tesla Siemens MAGNETOM magnetic resonance scanner			Siemens			7 Tesla			fmri_20_3	tar:https://openfmri.org/system/files/bold_raw.tar!/sub020/BOLD/task001_run003/bold.nii.gz	NifTI format	e92b30426c325f9fabda83b4032bfe18	OpenfMRI	ds000113	Distortion correction	DoCo315	tar:https://openfmri.org/system/files/bold_dico_task001.tar!/sub020/BOLD/task001_run003/bold_dico.nii.gz	NifTI format	262385a4bda6271c97e88b15af8cb316	OpenfMRI	ds000113	Non-linear warping	NLWarping155	tar:https://openfmri.org/system/files/bold_algnd_grpbold7Tad_nonlin_task001.tar!/sub020/BOLD/task001_run003/bold_dico_dico7Tad2grpbold7Tad_nl.nii.gz	NifTI format	b9d795125eda6dcd67576501b474e677	OpenfMRI	ds000113
20_participant	Stimulus	Stimulation setup	Response-/ synchronization setup	Functional MRI data acquisition	whole-body 7Tesla Siemens MAGNETOM magnetic resonance scanner			Siemens			7 Tesla			fmri_20_4	tar:https://openfmri.org/system/files/bold_raw.tar!/sub020/BOLD/task001_run004/bold.nii.gz	NifTI format	95d2eaadec106a642d5c48a59322ca05	OpenfMRI	ds000113	Distortion correction	DoCo316	tar:https://openfmri.org/system/files/bold_dico_task001.tar!/sub020/BOLD/task001_run004/bold_dico.nii.gz	NifTI format	48f2f204a8207a323995a33489518741	OpenfMRI	ds000113	Non-linear warping	NLWarping156	tar:https://openfmri.org/system/files/bold_algnd_grpbold7Tad_nonlin_task001.tar!/sub020/BOLD/task001_run004/bold_dico_dico7Tad2grpbold7Tad_nl.nii.gz	NifTI format	28bccc8dca7cf2997136723b1672f6e3	OpenfMRI	ds000113
20_participant	Stimulus	Stimulation setup	Response-/ synchronization setup	Functional MRI data acquisition	whole-body 7Tesla Siemens MAGNETOM magnetic resonance scanner			Siemens			7 Tesla			fmri_20_5	tar:https://openfmri.org/system/files/bold_raw.tar!/sub020/BOLD/task001_run005/bold.nii.gz	NifTI format	e67b6afb8881686d723af1b579a92fc0	OpenfMRI	ds000113	Distortion correction	DoCo317	tar:https://openfmri.org/system/files/bold_dico_task001.tar!/sub020/BOLD/task001_run005/bold_dico.nii.gz	NifTI format	aeb2fd8f67d35400e1ca5016149be950	OpenfMRI	ds000113	Non-linear warping	NLWarping157	tar:https://openfmri.org/system/files/bold_algnd_grpbold7Tad_nonlin_task001.tar!/sub020/BOLD/task001_run005/bold_dico_dico7Tad2grpbold7Tad_nl.nii.gz	NifTI format	68efa2d429a3870609b92c4baa842c13	OpenfMRI	ds000113
20_participant	Stimulus	Stimulation setup	Response-/ synchronization setup	Functional MRI data acquisition	whole-body 7Tesla Siemens MAGNETOM magnetic resonance scanner			Siemens			7 Tesla			fmri_20_6	tar:https://openfmri.org/system/files/bold_raw.tar!/sub020/BOLD/task001_run006/bold.nii.gz	NifTI format	918a1ae26bddedd0eb312fb044053a51	OpenfMRI	ds000113	Distortion correction	DoCo318	tar:https://openfmri.org/system/files/bold_dico_task001.tar!/sub020/BOLD/task001_run006/bold_dico.nii.gz	NifTI format	95957d8141d983bf86494ade1291e7c9	OpenfMRI	ds000113	Non-linear warping	NLWarping158	tar:https://openfmri.org/system/files/bold_algnd_grpbold7Tad_nonlin_task001.tar!/sub020/BOLD/task001_run006/bold_dico_dico7Tad2grpbold7Tad_nl.nii.gz	NifTI format	56bd2b79c7a9a4916228b5532017e21c	OpenfMRI	ds000113
20_participant	Stimulus	Stimulation setup	Response-/ synchronization setup	Functional MRI data acquisition	whole-body 7Tesla Siemens MAGNETOM magnetic resonance scanner			Siemens			7 Tesla			fmri_20_7	tar:https://openfmri.org/system/files/bold_raw.tar!/sub020/BOLD/task001_run007/bold.nii.gz	NifTI format	8be4a6cbd51ea43e7adf5ada46ad12a6	OpenfMRI	ds000113	Distortion correction	DoCo319	tar:https://openfmri.org/system/files/bold_dico_task001.tar!/sub020/BOLD/task001_run007/bold_dico.nii.gz	NifTI format	a47e7b36a5461268c2371ff0946d3cd5	OpenfMRI	ds000113	Non-linear warping	NLWarping159	tar:https://openfmri.org/system/files/bold_algnd_grpbold7Tad_nonlin_task001.tar!/sub020/BOLD/task001_run007/bold_dico_dico7Tad2grpbold7Tad_nl.nii.gz	NifTI format	90cdf62092b0fc4088911745dbc23ddd	OpenfMRI	ds000113
20_participant	Stimulus	Stimulation setup	Response-/ synchronization setup	Functional MRI data acquisition	whole-body 7Tesla Siemens MAGNETOM magnetic resonance scanner			Siemens			7 Tesla			fmri_20_8	tar:https://openfmri.org/system/files/bold_raw.tar!/sub020/BOLD/task001_run008/bold.nii.gz	NifTI format	143dc3413e677da0e93ba33577aec31b	OpenfMRI	ds000113	Distortion correction	DoCo320	tar:https://openfmri.org/system/files/bold_dico_task001.tar!/sub020/BOLD/task001_run008/bold_dico.nii.gz	NifTI format	2c09f538c03182bb35f566b9ced16dcd	OpenfMRI	ds000113	Non-linear warping	NLWarping160	tar:https://openfmri.org/system/files/bold_algnd_grpbold7Tad_nonlin_task001.tar!/sub020/BOLD/task001_run008/bold_dico_dico7Tad2grpbold7Tad_nl.nii.gz	NifTI format	338fa27d4a14fc86685ef70d9c8bc7d8	OpenfMRI	ds000113
1_participant	Stimulus	Stimulation setup	Response-/ synchronization setup	Functional MRI data acquisition	whole-body 7Tesla Siemens MAGNETOM magnetic resonance scanner			Siemens			7 Tesla			fmri_1_1	tar:https://openfmri.org/system/files/bold_raw.tar!/sub001/BOLD/task001_run001/bold.nii.gz	NifTI format	a193409ef93d28be579c28a0a6b331d5	OpenfMRI	ds000113	Distortion correction	DoCo321	tar:https://openfmri.org/system/files/bold_dico_task001.tar!/sub001/BOLD/task001_run001/bold_dico.nii.gz	NifTI format	53f80243ac26f373589e36bcd8ce91ff	OpenfMRI	ds000113	Motion correction	MoCo1	tar:https://openfmri.org/system/files/physio_task001.tar!/sub001/BOLD/task001_run001/bold_dico_moco.txt		710e27fcf677457f5af8c5fc0e43d3f6	OpenfMRI	ds000113
1_participant	Stimulus	Stimulation setup	Response-/ synchronization setup	Functional MRI data acquisition	whole-body 7Tesla Siemens MAGNETOM magnetic resonance scanner			Siemens			7 Tesla			fmri_1_2	tar:https://openfmri.org/system/files/bold_raw.tar!/sub001/BOLD/task001_run002/bold.nii.gz	NifTI format	4ff7a2fa476495d24dd9568779203451	OpenfMRI	ds000113	Distortion correction	DoCo322	tar:https://openfmri.org/system/files/bold_dico_task001.tar!/sub001/BOLD/task001_run002/bold_dico.nii.gz	NifTI format	740f622fb0c6898ff15ceb2186375084	OpenfMRI	ds000113	Motion correction	MoCo2	tar:https://openfmri.org/system/files/physio_task001.tar!/sub001/BOLD/task001_run002/bold_dico_moco.txt		f29358bf2e0b55e97e0f704dadd587a2	OpenfMRI	ds000113
1_participant	Stimulus	Stimulation setup	Response-/ synchronization setup	Functional MRI data acquisition	whole-body 7Tesla Siemens MAGNETOM magnetic resonance scanner			Siemens			7 Tesla			fmri_1_3	tar:https://openfmri.org/system/files/bold_raw.tar!/sub001/BOLD/task001_run003/bold.nii.gz	NifTI format	8136e946c7c94177636861430185d25b	OpenfMRI	ds000113	Distortion correction	DoCo323	tar:https://openfmri.org/system/files/bold_dico_task001.tar!/sub001/BOLD/task001_run003/bold_dico.nii.gz	NifTI format	f78b97d25525d0aa1c75b856873e6060	OpenfMRI	ds000113	Motion correction	MoCo3	tar:https://openfmri.org/system/files/physio_task001.tar!/sub001/BOLD/task001_run003/bold_dico_moco.txt		32ac78f00514990dec5c3869a0ab25c6	OpenfMRI	ds000113
1_participant	Stimulus	Stimulation setup	Response-/ synchronization setup	Functional MRI data acquisition	whole-body 7Tesla Siemens MAGNETOM magnetic resonance scanner			Siemens			7 Tesla			fmri_1_4	tar:https://openfmri.org/system/files/bold_raw.tar!/sub001/BOLD/task001_run004/bold.nii.gz	NifTI format	e49f4630df10adabd331f14f84bfd7f4	OpenfMRI	ds000113	Distortion correction	DoCo324	tar:https://openfmri.org/system/files/bold_dico_task001.tar!/sub001/BOLD/task001_run004/bold_dico.nii.gz	NifTI format	f0af379bb0d61898595392d2dffaa4f3	OpenfMRI	ds000113	Motion correction	MoCo4	tar:https://openfmri.org/system/files/physio_task001.tar!/sub001/BOLD/task001_run004/bold_dico_moco.txt		3d9adc4d2eb2e5b3418e40bb8f11d557	OpenfMRI	ds000113
1_participant	Stimulus	Stimulation setup	Response-/ synchronization setup	Functional MRI data acquisition	whole-body 7Tesla Siemens MAGNETOM magnetic resonance scanner			Siemens			7 Tesla			fmri_1_5	tar:https://openfmri.org/system/files/bold_raw.tar!/sub001/BOLD/task001_run005/bold.nii.gz	NifTI format	46abd268e694cf178833bb99fb300560	OpenfMRI	ds000113	Distortion correction	DoCo325	tar:https://openfmri.org/system/files/bold_dico_task001.tar!/sub001/BOLD/task001_run005/bold_dico.nii.gz	NifTI format	f455c2fa3286659ddc353539eb9fd416	OpenfMRI	ds000113	Motion correction	MoCo5	tar:https://openfmri.org/system/files/physio_task001.tar!/sub001/BOLD/task001_run005/bold_dico_moco.txt		dbbd13a005405696670bda336f96fc99	OpenfMRI	ds000113
1_participant	Stimulus	Stimulation setup	Response-/ synchronization setup	Functional MRI data acquisition	whole-body 7Tesla Siemens MAGNETOM magnetic resonance scanner			Siemens			7 Tesla			fmri_1_6	tar:https://openfmri.org/system/files/bold_raw.tar!/sub001/BOLD/task001_run006/bold.nii.gz	NifTI format	8de1b931be4a1d33dce4eadda0329819	OpenfMRI	ds000113	Distortion correction	DoCo326	tar:https://openfmri.org/system/files/bold_dico_task001.tar!/sub001/BOLD/task001_run006/bold_dico.nii.gz	NifTI format	ea263db7a18ba76524e82166f8b99e7e	OpenfMRI	ds000113	Motion correction	MoCo6	tar:https://openfmri.org/system/files/physio_task001.tar!/sub001/BOLD/task001_run006/bold_dico_moco.txt		d25e155a1686c81f1b8d8d33b150e099	OpenfMRI	ds000113
1_participant	Stimulus	Stimulation setup	Response-/ synchronization setup	Functional MRI data acquisition	whole-body 7Tesla Siemens MAGNETOM magnetic resonance scanner			Siemens			7 Tesla			fmri_1_7	tar:https://openfmri.org/system/files/bold_raw.tar!/sub001/BOLD/task001_run007/bold.nii.gz	NifTI format	eed8f9f6f58791a68bea5448b9fa5172	OpenfMRI	ds000113	Distortion correction	DoCo327	tar:https://openfmri.org/system/files/bold_dico_task001.tar!/sub001/BOLD/task001_run007/bold_dico.nii.gz	NifTI format	a2028ce5ecfe8db40fa9a31769a771f6	OpenfMRI	ds000113	Motion correction	MoCo7	tar:https://openfmri.org/system/files/physio_task001.tar!/sub001/BOLD/task001_run007/bold_dico_moco.txt		dc274fb4b5e0d19c7a986693c51f3493	OpenfMRI	ds000113
1_participant	Stimulus	Stimulation setup	Response-/ synchronization setup	Functional MRI data acquisition	whole-body 7Tesla Siemens MAGNETOM magnetic resonance scanner			Siemens			7 Tesla			fmri_1_8	tar:https://openfmri.org/system/files/bold_raw.tar!/sub001/BOLD/task001_run008/bold.nii.gz	NifTI format	f3a2409113b8871d8e74dc9633756cb5	OpenfMRI	ds000113	Distortion correction	DoCo328	tar:https://openfmri.org/system/files/bold_dico_task001.tar!/sub001/BOLD/task001_run008/bold_dico.nii.gz	NifTI format	d2d9edd8cbc08a610d4bd9aaf0989e60	OpenfMRI	ds000113	Motion correction	MoCo8	tar:https://openfmri.org/system/files/physio_task001.tar!/sub001/BOLD/task001_run008/bold_dico_moco.txt		b1dc63a859db223600a002f035de3371	OpenfMRI	ds000113
2_participant	Stimulus	Stimulation setup	Response-/ synchronization setup	Functional MRI data acquisition	whole-body 7Tesla Siemens MAGNETOM magnetic resonance scanner			Siemens			7 Tesla			fmri_2_1	tar:https://openfmri.org/system/files/bold_raw.tar!/sub002/BOLD/task001_run001/bold.nii.gz	NifTI format	22286bf98cefc2ba838c5bd1a4f0d7a3	OpenfMRI	ds000113	Distortion correction	DoCo329	tar:https://openfmri.org/system/files/bold_dico_task001.tar!/sub002/BOLD/task001_run001/bold_dico.nii.gz	NifTI format	58c5c3c48248483c99f37259d8eebae5	OpenfMRI	ds000113	Motion correction	MoCo9	tar:https://openfmri.org/system/files/physio_task001.tar!/sub002/BOLD/task001_run001/bold_dico_moco.txt		878cc6fa0d741bbc1446155fbd58d156	OpenfMRI	ds000113
2_participant	Stimulus	Stimulation setup	Response-/ synchronization setup	Functional MRI data acquisition	whole-body 7Tesla Siemens MAGNETOM magnetic resonance scanner			Siemens			7 Tesla			fmri_2_2	tar:https://openfmri.org/system/files/bold_raw.tar!/sub002/BOLD/task001_run002/bold.nii.gz	NifTI format	f45d28efa63c8f72985156e53891b278	OpenfMRI	ds000113	Distortion correction	DoCo330	tar:https://openfmri.org/system/files/bold_dico_task001.tar!/sub002/BOLD/task001_run002/bold_dico.nii.gz	NifTI format	e43b0604a842395cedc17e7fc13a54fd	OpenfMRI	ds000113	Motion correction	MoCo10	tar:https://openfmri.org/system/files/physio_task001.tar!/sub002/BOLD/task001_run002/bold_dico_moco.txt		6bb22d85228d206564f33dd68ee9af8a	OpenfMRI	ds000113
2_participant	Stimulus	Stimulation setup	Response-/ synchronization setup	Functional MRI data acquisition	whole-body 7Tesla Siemens MAGNETOM magnetic resonance scanner			Siemens			7 Tesla			fmri_2_3	tar:https://openfmri.org/system/files/bold_raw.tar!/sub002/BOLD/task001_run003/bold.nii.gz	NifTI format	136309b6f90639bfc35e2521a1e42cd2	OpenfMRI	ds000113	Distortion correction	DoCo331	tar:https://openfmri.org/system/files/bold_dico_task001.tar!/sub002/BOLD/task001_run003/bold_dico.nii.gz	NifTI format	50033fe595590567e410318ed069149a	OpenfMRI	ds000113	Motion correction	MoCo11	tar:https://openfmri.org/system/files/physio_task001.tar!/sub002/BOLD/task001_run003/bold_dico_moco.txt		be5c37392137cf14438bf5c1ee2fee64	OpenfMRI	ds000113
2_participant	Stimulus	Stimulation setup	Response-/ synchronization setup	Functional MRI data acquisition	whole-body 7Tesla Siemens MAGNETOM magnetic resonance scanner			Siemens			7 Tesla			fmri_2_4	tar:https://openfmri.org/system/files/bold_raw.tar!/sub002/BOLD/task001_run004/bold.nii.gz	NifTI format	e9ef89dd32d0ca655ce660f52f8d3a1c	OpenfMRI	ds000113	Distortion correction	DoCo332	tar:https://openfmri.org/system/files/bold_dico_task001.tar!/sub002/BOLD/task001_run004/bold_dico.nii.gz	NifTI format	dac4d51a19663734015b7b7f57095648	OpenfMRI	ds000113	Motion correction	MoCo12	tar:https://openfmri.org/system/files/physio_task001.tar!/sub002/BOLD/task001_run004/bold_dico_moco.txt		fdb6e79d8246bc849fdda734b3879baf	OpenfMRI	ds000113
2_participant	Stimulus	Stimulation setup	Response-/ synchronization setup	Functional MRI data acquisition	whole-body 7Tesla Siemens MAGNETOM magnetic resonance scanner			Siemens			7 Tesla			fmri_2_5	tar:https://openfmri.org/system/files/bold_raw.tar!/sub002/BOLD/task001_run005/bold.nii.gz	NifTI format	8e33345c6c54ebf9aa7f1697ba9b7489	OpenfMRI	ds000113	Distortion correction	DoCo333	tar:https://openfmri.org/system/files/bold_dico_task001.tar!/sub002/BOLD/task001_run005/bold_dico.nii.gz	NifTI format	bad16dd759b5304c855ecdd9aed0b3f5	OpenfMRI	ds000113	Motion correction	MoCo13	tar:https://openfmri.org/system/files/physio_task001.tar!/sub002/BOLD/task001_run005/bold_dico_moco.txt		0bd85fd83a08db93b66d3a21034f4b74	OpenfMRI	ds000113
2_participant	Stimulus	Stimulation setup	Response-/ synchronization setup	Functional MRI data acquisition	whole-body 7Tesla Siemens MAGNETOM magnetic resonance scanner			Siemens			7 Tesla			fmri_2_6	tar:https://openfmri.org/system/files/bold_raw.tar!/sub002/BOLD/task001_run006/bold.nii.gz	NifTI format	990d30826cda9956f8ccfa3a28e3f8de	OpenfMRI	ds000113	Distortion correction	DoCo334	tar:https://openfmri.org/system/files/bold_dico_task001.tar!/sub002/BOLD/task001_run006/bold_dico.nii.gz	NifTI format	a25e2a9d6d444f85cb8251a75f36ef3f	OpenfMRI	ds000113	Motion correction	MoCo14	tar:https://openfmri.org/system/files/physio_task001.tar!/sub002/BOLD/task001_run006/bold_dico_moco.txt		8465b404a6faa0e57c871e5510f00b99	OpenfMRI	ds000113
2_participant	Stimulus	Stimulation setup	Response-/ synchronization setup	Functional MRI data acquisition	whole-body 7Tesla Siemens MAGNETOM magnetic resonance scanner			Siemens			7 Tesla			fmri_2_7	tar:https://openfmri.org/system/files/bold_raw.tar!/sub002/BOLD/task001_run007/bold.nii.gz	NifTI format	4935e8b32b6e6ade0c0b147caa6b4504	OpenfMRI	ds000113	Distortion correction	DoCo335	tar:https://openfmri.org/system/files/bold_dico_task001.tar!/sub002/BOLD/task001_run007/bold_dico.nii.gz	NifTI format	57facefd74fd49e1950bcf75c22efac1	OpenfMRI	ds000113	Motion correction	MoCo15	tar:https://openfmri.org/system/files/physio_task001.tar!/sub002/BOLD/task001_run007/bold_dico_moco.txt		2a448d869dfd6cfe5fdc564f221535bb	OpenfMRI	ds000113
2_participant	Stimulus	Stimulation setup	Response-/ synchronization setup	Functional MRI data acquisition	whole-body 7Tesla Siemens MAGNETOM magnetic resonance scanner			Siemens			7 Tesla			fmri_2_8	tar:https://openfmri.org/system/files/bold_raw.tar!/sub002/BOLD/task001_run008/bold.nii.gz	NifTI format	7b97ccf7c0ee24105ccb5cc073d858b4	OpenfMRI	ds000113	Distortion correction	DoCo336	tar:https://openfmri.org/system/files/bold_dico_task001.tar!/sub002/BOLD/task001_run008/bold_dico.nii.gz	NifTI format	eda5656c910dcfaf2a6d4c1947dde288	OpenfMRI	ds000113	Motion correction	MoCo16	tar:https://openfmri.org/system/files/physio_task001.tar!/sub002/BOLD/task001_run008/bold_dico_moco.txt		515c36d87aceb8f269369e77db919cc8	OpenfMRI	ds000113
3_participant	Stimulus	Stimulation setup	Response-/ synchronization setup	Functional MRI data acquisition	whole-body 7Tesla Siemens MAGNETOM magnetic resonance scanner			Siemens			7 Tesla			fmri_3_1	tar:https://openfmri.org/system/files/bold_raw.tar!/sub003/BOLD/task001_run001/bold.nii.gz	NifTI format	3dfccb101f21ed23c0b2d77e4e72686d	OpenfMRI	ds000113	Distortion correction	DoCo337	tar:https://openfmri.org/system/files/bold_dico_task001.tar!/sub003/BOLD/task001_run001/bold_dico.nii.gz	NifTI format	9df321b85e5a448291fd43704eac8cbd	OpenfMRI	ds000113	Motion correction	MoCo17	tar:https://openfmri.org/system/files/physio_task001.tar!/sub003/BOLD/task001_run001/bold_dico_moco.txt		006f20aa0ec398c9abb919d8bda0207c	OpenfMRI	ds000113
3_participant	Stimulus	Stimulation setup	Response-/ synchronization setup	Functional MRI data acquisition	whole-body 7Tesla Siemens MAGNETOM magnetic resonance scanner			Siemens			7 Tesla			fmri_3_2	tar:https://openfmri.org/system/files/bold_raw.tar!/sub003/BOLD/task001_run002/bold.nii.gz	NifTI format	930f1a7b37f547a5623f6eddbab04b46	OpenfMRI	ds000113	Distortion correction	DoCo338	tar:https://openfmri.org/system/files/bold_dico_task001.tar!/sub003/BOLD/task001_run002/bold_dico.nii.gz	NifTI format	fa404502e37df59b05fa5f3c86dba875	OpenfMRI	ds000113	Motion correction	MoCo18	tar:https://openfmri.org/system/files/physio_task001.tar!/sub003/BOLD/task001_run002/bold_dico_moco.txt		3af97b55a53fbc8584340d9d621cacac	OpenfMRI	ds000113
3_participant	Stimulus	Stimulation setup	Response-/ synchronization setup	Functional MRI data acquisition	whole-body 7Tesla Siemens MAGNETOM magnetic resonance scanner			Siemens			7 Tesla			fmri_3_3	tar:https://openfmri.org/system/files/bold_raw.tar!/sub003/BOLD/task001_run003/bold.nii.gz	NifTI format	5e716147b8660731e57bbd86c3427657	OpenfMRI	ds000113	Distortion correction	DoCo339	tar:https://openfmri.org/system/files/bold_dico_task001.tar!/sub003/BOLD/task001_run003/bold_dico.nii.gz	NifTI format	559c91c9f8d018633e8132db9f617dce	OpenfMRI	ds000113	Motion correction	MoCo19	tar:https://openfmri.org/system/files/physio_task001.tar!/sub003/BOLD/task001_run003/bold_dico_moco.txt		69742ad44659eb9416f55ad1d72dffe4	OpenfMRI	ds000113
3_participant	Stimulus	Stimulation setup	Response-/ synchronization setup	Functional MRI data acquisition	whole-body 7Tesla Siemens MAGNETOM magnetic resonance scanner			Siemens			7 Tesla			fmri_3_4	tar:https://openfmri.org/system/files/bold_raw.tar!/sub003/BOLD/task001_run004/bold.nii.gz	NifTI format	43e6f17bd676ed470c42962600ee2bdc	OpenfMRI	ds000113	Distortion correction	DoCo340	tar:https://openfmri.org/system/files/bold_dico_task001.tar!/sub003/BOLD/task001_run004/bold_dico.nii.gz	NifTI format	8d6731d8bb7c8470a40e1b59cf91ab5f	OpenfMRI	ds000113	Motion correction	MoCo20	tar:https://openfmri.org/system/files/physio_task001.tar!/sub003/BOLD/task001_run004/bold_dico_moco.txt		564324c47603e7bb564b8042a383aa41	OpenfMRI	ds000113
3_participant	Stimulus	Stimulation setup	Response-/ synchronization setup	Functional MRI data acquisition	whole-body 7Tesla Siemens MAGNETOM magnetic resonance scanner			Siemens			7 Tesla			fmri_3_5	tar:https://openfmri.org/system/files/bold_raw.tar!/sub003/BOLD/task001_run005/bold.nii.gz	NifTI format	3d4bf0ce6c1be33534ee5d556fc1195a	OpenfMRI	ds000113	Distortion correction	DoCo341	tar:https://openfmri.org/system/files/bold_dico_task001.tar!/sub003/BOLD/task001_run005/bold_dico.nii.gz	NifTI format	90bd7d6c346b1b07b4e963d50f73bbeb	OpenfMRI	ds000113	Motion correction	MoCo21	tar:https://openfmri.org/system/files/physio_task001.tar!/sub003/BOLD/task001_run005/bold_dico_moco.txt		44b1e7eb201f0ed6fbae5cc2db025937	OpenfMRI	ds000113
3_participant	Stimulus	Stimulation setup	Response-/ synchronization setup	Functional MRI data acquisition	whole-body 7Tesla Siemens MAGNETOM magnetic resonance scanner			Siemens			7 Tesla			fmri_3_6	tar:https://openfmri.org/system/files/bold_raw.tar!/sub003/BOLD/task001_run006/bold.nii.gz	NifTI format	32651e342fe2e361d571fd77466188cd	OpenfMRI	ds000113	Distortion correction	DoCo342	tar:https://openfmri.org/system/files/bold_dico_task001.tar!/sub003/BOLD/task001_run006/bold_dico.nii.gz	NifTI format	39ce716a511b39e32f50c8ec3fab3753	OpenfMRI	ds000113	Motion correction	MoCo22	tar:https://openfmri.org/system/files/physio_task001.tar!/sub003/BOLD/task001_run006/bold_dico_moco.txt		d2dc9b70860a432c19dc21f2357461fa	OpenfMRI	ds000113
3_participant	Stimulus	Stimulation setup	Response-/ synchronization setup	Functional MRI data acquisition	whole-body 7Tesla Siemens MAGNETOM magnetic resonance scanner			Siemens			7 Tesla			fmri_3_7	tar:https://openfmri.org/system/files/bold_raw.tar!/sub003/BOLD/task001_run007/bold.nii.gz	NifTI format	194896199dcbf76dc7b8e8d3f0af6e0a	OpenfMRI	ds000113	Distortion correction	DoCo343	tar:https://openfmri.org/system/files/bold_dico_task001.tar!/sub003/BOLD/task001_run007/bold_dico.nii.gz	NifTI format	b8307b3e5f0fbac69e78ff8277b88289	OpenfMRI	ds000113	Motion correction	MoCo23	tar:https://openfmri.org/system/files/physio_task001.tar!/sub003/BOLD/task001_run007/bold_dico_moco.txt		00eb7684bbb3faedcc5cbc9bcaf77ffe	OpenfMRI	ds000113
3_participant	Stimulus	Stimulation setup	Response-/ synchronization setup	Functional MRI data acquisition	whole-body 7Tesla Siemens MAGNETOM magnetic resonance scanner			Siemens			7 Tesla			fmri_3_8	tar:https://openfmri.org/system/files/bold_raw.tar!/sub003/BOLD/task001_run008/bold.nii.gz	NifTI format	1a722304ff9520d8dcc46bc6c73efcc7	OpenfMRI	ds000113	Distortion correction	DoCo344	tar:https://openfmri.org/system/files/bold_dico_task001.tar!/sub003/BOLD/task001_run008/bold_dico.nii.gz	NifTI format	10706f9ef3f0cf9c6fc4acc4a2b10e80	OpenfMRI	ds000113	Motion correction	MoCo24	tar:https://openfmri.org/system/files/physio_task001.tar!/sub003/BOLD/task001_run008/bold_dico_moco.txt		eb8b230ee4b5d27da23bbc7e0e93a84b	OpenfMRI	ds000113
4_participant	Stimulus	Stimulation setup	Response-/ synchronization setup	Functional MRI data acquisition	whole-body 7Tesla Siemens MAGNETOM magnetic resonance scanner			Siemens			7 Tesla			fmri_4_1	tar:https://openfmri.org/system/files/bold_raw.tar!/sub004/BOLD/task001_run001/bold.nii.gz	NifTI format	3c2d0f24c485085274829a19dc9d1851	OpenfMRI	ds000113	Distortion correction	DoCo345	tar:https://openfmri.org/system/files/bold_dico_task001.tar!/sub004/BOLD/task001_run001/bold_dico.nii.gz	NifTI format	693b01933954ffe25a755d0009c98fa1	OpenfMRI	ds000113	Motion correction	MoCo25	tar:https://openfmri.org/system/files/physio_task001.tar!/sub004/BOLD/task001_run001/bold_dico_moco.txt		798d77dfb806ffe628a10c8c000b2888	OpenfMRI	ds000113
4_participant	Stimulus	Stimulation setup	Response-/ synchronization setup	Functional MRI data acquisition	whole-body 7Tesla Siemens MAGNETOM magnetic resonance scanner			Siemens			7 Tesla			fmri_4_2	tar:https://openfmri.org/system/files/bold_raw.tar!/sub004/BOLD/task001_run002/bold.nii.gz	NifTI format	c17012f75c5816abcee505958e61cec2	OpenfMRI	ds000113	Distortion correction	DoCo346	tar:https://openfmri.org/system/files/bold_dico_task001.tar!/sub004/BOLD/task001_run002/bold_dico.nii.gz	NifTI format	9d4d573636f57a4608a4f7103fee412b	OpenfMRI	ds000113	Motion correction	MoCo26	tar:https://openfmri.org/system/files/physio_task001.tar!/sub004/BOLD/task001_run002/bold_dico_moco.txt		1df42488ca3a10c8fdb9ac649fadb1ed	OpenfMRI	ds000113
4_participant	Stimulus	Stimulation setup	Response-/ synchronization setup	Functional MRI data acquisition	whole-body 7Tesla Siemens MAGNETOM magnetic resonance scanner			Siemens			7 Tesla			fmri_4_3	tar:https://openfmri.org/system/files/bold_raw.tar!/sub004/BOLD/task001_run003/bold.nii.gz	NifTI format	4ab252f183eb4cdb5153a7479d92e346	OpenfMRI	ds000113	Distortion correction	DoCo347	tar:https://openfmri.org/system/files/bold_dico_task001.tar!/sub004/BOLD/task001_run003/bold_dico.nii.gz	NifTI format	1c5ca8b8506e3727e816935b5104979e	OpenfMRI	ds000113	Motion correction	MoCo27	tar:https://openfmri.org/system/files/physio_task001.tar!/sub004/BOLD/task001_run003/bold_dico_moco.txt		ece972173c5fa0c32ecc7019ae0fcab2	OpenfMRI	ds000113
4_participant	Stimulus	Stimulation setup	Response-/ synchronization setup	Functional MRI data acquisition	whole-body 7Tesla Siemens MAGNETOM magnetic resonance scanner			Siemens			7 Tesla			fmri_4_4	tar:https://openfmri.org/system/files/bold_raw.tar!/sub004/BOLD/task001_run004/bold.nii.gz	NifTI format	adeceab8c40bb96d9f380e4247e85ec4	OpenfMRI	ds000113	Distortion correction	DoCo348	tar:https://openfmri.org/system/files/bold_dico_task001.tar!/sub004/BOLD/task001_run004/bold_dico.nii.gz	NifTI format	5678aab8d825e4d8593e2cfffb39f111	OpenfMRI	ds000113	Motion correction	MoCo28	tar:https://openfmri.org/system/files/physio_task001.tar!/sub004/BOLD/task001_run004/bold_dico_moco.txt		206990fe4b89f5c10fe783641ebed4f4	OpenfMRI	ds000113
4_participant	Stimulus	Stimulation setup	Response-/ synchronization setup	Functional MRI data acquisition	whole-body 7Tesla Siemens MAGNETOM magnetic resonance scanner			Siemens			7 Tesla			fmri_4_5	tar:https://openfmri.org/system/files/bold_raw.tar!/sub004/BOLD/task001_run005/bold.nii.gz	NifTI format	52c8bd3c1ddf1f7dd9f8f214fed6b241	OpenfMRI	ds000113	Distortion correction	DoCo349	tar:https://openfmri.org/system/files/bold_dico_task001.tar!/sub004/BOLD/task001_run005/bold_dico.nii.gz	NifTI format	ee3a420ae527ccd28d83f01a54722736	OpenfMRI	ds000113	Motion correction	MoCo29	tar:https://openfmri.org/system/files/physio_task001.tar!/sub004/BOLD/task001_run005/bold_dico_moco.txt		73868c3ffb5c015c2aa678d53077525b	OpenfMRI	ds000113
4_participant	Stimulus	Stimulation setup	Response-/ synchronization setup	Functional MRI data acquisition	whole-body 7Tesla Siemens MAGNETOM magnetic resonance scanner			Siemens			7 Tesla			fmri_4_6	tar:https://openfmri.org/system/files/bold_raw.tar!/sub004/BOLD/task001_run006/bold.nii.gz	NifTI format	8ab1935a6fad4d7d2fdc7575865b09a2	OpenfMRI	ds000113	Distortion correction	DoCo350	tar:https://openfmri.org/system/files/bold_dico_task001.tar!/sub004/BOLD/task001_run006/bold_dico.nii.gz	NifTI format	ffaec2f712373a7229faf8ad8b5f7a75	OpenfMRI	ds000113	Motion correction	MoCo30	tar:https://openfmri.org/system/files/physio_task001.tar!/sub004/BOLD/task001_run006/bold_dico_moco.txt		d0d9d761f0188caf1cb20c380e2eede2	OpenfMRI	ds000113
4_participant	Stimulus	Stimulation setup	Response-/ synchronization setup	Functional MRI data acquisition	whole-body 7Tesla Siemens MAGNETOM magnetic resonance scanner			Siemens			7 Tesla			fmri_4_7	tar:https://openfmri.org/system/files/bold_raw.tar!/sub004/BOLD/task001_run007/bold.nii.gz	NifTI format	b480975cc9053d63c596d201f69bdac8	OpenfMRI	ds000113	Distortion correction	DoCo351	tar:https://openfmri.org/system/files/bold_dico_task001.tar!/sub004/BOLD/task001_run007/bold_dico.nii.gz	NifTI format	a461b5ff58b9724ab8ab6e4d5df06427	OpenfMRI	ds000113	Motion correction	MoCo31	tar:https://openfmri.org/system/files/physio_task001.tar!/sub004/BOLD/task001_run007/bold_dico_moco.txt		ed6392f1426c6b2495fc5346b2028e83	OpenfMRI	ds000113
4_participant	Stimulus	Stimulation setup	Response-/ synchronization setup	Functional MRI data acquisition	whole-body 7Tesla Siemens MAGNETOM magnetic resonance scanner			Siemens			7 Tesla			fmri_4_8	tar:https://openfmri.org/system/files/bold_raw.tar!/sub004/BOLD/task001_run008/bold.nii.gz	NifTI format	10eef8999585431e682987f34a83bd7a	OpenfMRI	ds000113	Distortion correction	DoCo352	tar:https://openfmri.org/system/files/bold_dico_task001.tar!/sub004/BOLD/task001_run008/bold_dico.nii.gz	NifTI format	e8e4b6b1faa3b0f4cb1b550a313707ea	OpenfMRI	ds000113	Motion correction	MoCo32	tar:https://openfmri.org/system/files/physio_task001.tar!/sub004/BOLD/task001_run008/bold_dico_moco.txt		e4c69449b9b4a373079c7f1ab516d22e	OpenfMRI	ds000113
5_participant	Stimulus	Stimulation setup	Response-/ synchronization setup	Functional MRI data acquisition	whole-body 7Tesla Siemens MAGNETOM magnetic resonance scanner			Siemens			7 Tesla			fmri_5_1	tar:https://openfmri.org/system/files/bold_raw.tar!/sub005/BOLD/task001_run001/bold.nii.gz	NifTI format	425048fc10d31a75233e6faec71b0d9d	OpenfMRI	ds000113	Distortion correction	DoCo353	tar:https://openfmri.org/system/files/bold_dico_task001.tar!/sub005/BOLD/task001_run001/bold_dico.nii.gz	NifTI format	4338cddc169a402511b818bed2a53530	OpenfMRI	ds000113	Motion correction	MoCo33	tar:https://openfmri.org/system/files/physio_task001.tar!/sub005/BOLD/task001_run001/bold_dico_moco.txt		ba62ff755c2a0e5a729aa55bcafd878c	OpenfMRI	ds000113
5_participant	Stimulus	Stimulation setup	Response-/ synchronization setup	Functional MRI data acquisition	whole-body 7Tesla Siemens MAGNETOM magnetic resonance scanner			Siemens			7 Tesla			fmri_5_2	tar:https://openfmri.org/system/files/bold_raw.tar!/sub005/BOLD/task001_run002/bold.nii.gz	NifTI format	d25df878fa53322a949bdb333a21ad97	OpenfMRI	ds000113	Distortion correction	DoCo354	tar:https://openfmri.org/system/files/bold_dico_task001.tar!/sub005/BOLD/task001_run002/bold_dico.nii.gz	NifTI format	aa6dfcf9dd93b15c17460322ff0df4c2	OpenfMRI	ds000113	Motion correction	MoCo34	tar:https://openfmri.org/system/files/physio_task001.tar!/sub005/BOLD/task001_run002/bold_dico_moco.txt		52d5f5e8bc5309e6a727a0d5c11119f7	OpenfMRI	ds000113
5_participant	Stimulus	Stimulation setup	Response-/ synchronization setup	Functional MRI data acquisition	whole-body 7Tesla Siemens MAGNETOM magnetic resonance scanner			Siemens			7 Tesla			fmri_5_3	tar:https://openfmri.org/system/files/bold_raw.tar!/sub005/BOLD/task001_run003/bold.nii.gz	NifTI format	0bd33ac7bbe6f1fcf138300ab8e795a7	OpenfMRI	ds000113	Distortion correction	DoCo355	tar:https://openfmri.org/system/files/bold_dico_task001.tar!/sub005/BOLD/task001_run003/bold_dico.nii.gz	NifTI format	e43968295582304f46b8beea23a7bc34	OpenfMRI	ds000113	Motion correction	MoCo35	tar:https://openfmri.org/system/files/physio_task001.tar!/sub005/BOLD/task001_run003/bold_dico_moco.txt		6ca6a330fd18ebf718d9f2323ab48820	OpenfMRI	ds000113
5_participant	Stimulus	Stimulation setup	Response-/ synchronization setup	Functional MRI data acquisition	whole-body 7Tesla Siemens MAGNETOM magnetic resonance scanner			Siemens			7 Tesla			fmri_5_4	tar:https://openfmri.org/system/files/bold_raw.tar!/sub005/BOLD/task001_run004/bold.nii.gz	NifTI format	ec2ecebc33301cbb5d7bc782a586a720	OpenfMRI	ds000113	Distortion correction	DoCo356	tar:https://openfmri.org/system/files/bold_dico_task001.tar!/sub005/BOLD/task001_run004/bold_dico.nii.gz	NifTI format	2828311585e9c43fc94cac9ff59865b1	OpenfMRI	ds000113	Motion correction	MoCo36	tar:https://openfmri.org/system/files/physio_task001.tar!/sub005/BOLD/task001_run004/bold_dico_moco.txt		9e1b8e4f043839780449e0d051e6caba	OpenfMRI	ds000113
5_participant	Stimulus	Stimulation setup	Response-/ synchronization setup	Functional MRI data acquisition	whole-body 7Tesla Siemens MAGNETOM magnetic resonance scanner			Siemens			7 Tesla			fmri_5_5	tar:https://openfmri.org/system/files/bold_raw.tar!/sub005/BOLD/task001_run005/bold.nii.gz	NifTI format	f9db374ca56a75ca71d6e7906cdcc8ac	OpenfMRI	ds000113	Distortion correction	DoCo357	tar:https://openfmri.org/system/files/bold_dico_task001.tar!/sub005/BOLD/task001_run005/bold_dico.nii.gz	NifTI format	f1501c2f251733dae67fd695db6744dd	OpenfMRI	ds000113	Motion correction	MoCo37	tar:https://openfmri.org/system/files/physio_task001.tar!/sub005/BOLD/task001_run005/bold_dico_moco.txt		c53141a1569623c8d9f8dc9d8c92070c	OpenfMRI	ds000113
5_participant	Stimulus	Stimulation setup	Response-/ synchronization setup	Functional MRI data acquisition	whole-body 7Tesla Siemens MAGNETOM magnetic resonance scanner			Siemens			7 Tesla			fmri_5_6	tar:https://openfmri.org/system/files/bold_raw.tar!/sub005/BOLD/task001_run006/bold.nii.gz	NifTI format	f208c6347bdd057e5c2384c99666389a	OpenfMRI	ds000113	Distortion correction	DoCo358	tar:https://openfmri.org/system/files/bold_dico_task001.tar!/sub005/BOLD/task001_run006/bold_dico.nii.gz	NifTI format	324082643850a4e3bd58b3eb053ddcbc	OpenfMRI	ds000113	Motion correction	MoCo38	tar:https://openfmri.org/system/files/physio_task001.tar!/sub005/BOLD/task001_run006/bold_dico_moco.txt		1d493cb9174d90a4d94957ccfb08c4b4	OpenfMRI	ds000113
5_participant	Stimulus	Stimulation setup	Response-/ synchronization setup	Functional MRI data acquisition	whole-body 7Tesla Siemens MAGNETOM magnetic resonance scanner			Siemens			7 Tesla			fmri_5_7	tar:https://openfmri.org/system/files/bold_raw.tar!/sub005/BOLD/task001_run007/bold.nii.gz	NifTI format	2b1a88ccd3f4412ad5ddc22b68453c84	OpenfMRI	ds000113	Distortion correction	DoCo359	tar:https://openfmri.org/system/files/bold_dico_task001.tar!/sub005/BOLD/task001_run007/bold_dico.nii.gz	NifTI format	44a0526f47e15169faf0dd0d633778da	OpenfMRI	ds000113	Motion correction	MoCo39	tar:https://openfmri.org/system/files/physio_task001.tar!/sub005/BOLD/task001_run007/bold_dico_moco.txt		3e236ad948416d194de0c2f8185683aa	OpenfMRI	ds000113
5_participant	Stimulus	Stimulation setup	Response-/ synchronization setup	Functional MRI data acquisition	whole-body 7Tesla Siemens MAGNETOM magnetic resonance scanner			Siemens			7 Tesla			fmri_5_8	tar:https://openfmri.org/system/files/bold_raw.tar!/sub005/BOLD/task001_run008/bold.nii.gz	NifTI format	b1df440464f5bce2afdc84df28daf02b	OpenfMRI	ds000113	Distortion correction	DoCo360	tar:https://openfmri.org/system/files/bold_dico_task001.tar!/sub005/BOLD/task001_run008/bold_dico.nii.gz	NifTI format	7b3b5b33e7b6feb935aa5086d4b80003	OpenfMRI	ds000113	Motion correction	MoCo40	tar:https://openfmri.org/system/files/physio_task001.tar!/sub005/BOLD/task001_run008/bold_dico_moco.txt		285bb181659f091b10931cc15fef3f6c	OpenfMRI	ds000113
6_participant	Stimulus	Stimulation setup	Response-/ synchronization setup	Functional MRI data acquisition	whole-body 7Tesla Siemens MAGNETOM magnetic resonance scanner			Siemens			7 Tesla			fmri_6_1	tar:https://openfmri.org/system/files/bold_raw.tar!/sub006/BOLD/task001_run001/bold.nii.gz	NifTI format	e774a686d842adc140329175618ed28b	OpenfMRI	ds000113	Distortion correction	DoCo361	tar:https://openfmri.org/system/files/bold_dico_task001.tar!/sub006/BOLD/task001_run001/bold_dico.nii.gz	NifTI format	8fce6d6a1ceeb81d7d0e9f3780c202ad	OpenfMRI	ds000113	Motion correction	MoCo41	tar:https://openfmri.org/system/files/physio_task001.tar!/sub006/BOLD/task001_run001/bold_dico_moco.txt		ac7d32ec9ccb39db4cea0d1099542c80	OpenfMRI	ds000113
6_participant	Stimulus	Stimulation setup	Response-/ synchronization setup	Functional MRI data acquisition	whole-body 7Tesla Siemens MAGNETOM magnetic resonance scanner			Siemens			7 Tesla			fmri_6_2	tar:https://openfmri.org/system/files/bold_raw.tar!/sub006/BOLD/task001_run002/bold.nii.gz	NifTI format	9b26f257c335b1082fc287b8f14dc4fb	OpenfMRI	ds000113	Distortion correction	DoCo362	tar:https://openfmri.org/system/files/bold_dico_task001.tar!/sub006/BOLD/task001_run002/bold_dico.nii.gz	NifTI format	cee016f1fcfeb7b1d291454c09c4261c	OpenfMRI	ds000113	Motion correction	MoCo42	tar:https://openfmri.org/system/files/physio_task001.tar!/sub006/BOLD/task001_run002/bold_dico_moco.txt		f60d86cce66f38a12c7ee98cb8a5e8cd	OpenfMRI	ds000113
6_participant	Stimulus	Stimulation setup	Response-/ synchronization setup	Functional MRI data acquisition	whole-body 7Tesla Siemens MAGNETOM magnetic resonance scanner			Siemens			7 Tesla			fmri_6_3	tar:https://openfmri.org/system/files/bold_raw.tar!/sub006/BOLD/task001_run003/bold.nii.gz	NifTI format	b7b7ccf87b74b2f4ab35b8c7d02af8ce	OpenfMRI	ds000113	Distortion correction	DoCo363	tar:https://openfmri.org/system/files/bold_dico_task001.tar!/sub006/BOLD/task001_run003/bold_dico.nii.gz	NifTI format	3fdabe480be063cb3bd8da96fb5c60b5	OpenfMRI	ds000113	Motion correction	MoCo43	tar:https://openfmri.org/system/files/physio_task001.tar!/sub006/BOLD/task001_run003/bold_dico_moco.txt		e4f0922452d7ba22186a2a8f1e5990cf	OpenfMRI	ds000113
6_participant	Stimulus	Stimulation setup	Response-/ synchronization setup	Functional MRI data acquisition	whole-body 7Tesla Siemens MAGNETOM magnetic resonance scanner			Siemens			7 Tesla			fmri_6_4	tar:https://openfmri.org/system/files/bold_raw.tar!/sub006/BOLD/task001_run004/bold.nii.gz	NifTI format	3ed977ebcba565bddbd84897b89e11ba	OpenfMRI	ds000113	Distortion correction	DoCo364	tar:https://openfmri.org/system/files/bold_dico_task001.tar!/sub006/BOLD/task001_run004/bold_dico.nii.gz	NifTI format	1e3877e0dd75aeff0bc81ce5fdb71ea3	OpenfMRI	ds000113	Motion correction	MoCo44	tar:https://openfmri.org/system/files/physio_task001.tar!/sub006/BOLD/task001_run004/bold_dico_moco.txt		410ea158507d75cac400e33bfba4c721	OpenfMRI	ds000113
6_participant	Stimulus	Stimulation setup	Response-/ synchronization setup	Functional MRI data acquisition	whole-body 7Tesla Siemens MAGNETOM magnetic resonance scanner			Siemens			7 Tesla			fmri_6_5	tar:https://openfmri.org/system/files/bold_raw.tar!/sub006/BOLD/task001_run005/bold.nii.gz	NifTI format	3dddf4c2796359f2ffa2912f8c5a1438	OpenfMRI	ds000113	Distortion correction	DoCo365	tar:https://openfmri.org/system/files/bold_dico_task001.tar!/sub006/BOLD/task001_run005/bold_dico.nii.gz	NifTI format	cad383a85fb36300f5e783891cfb4f38	OpenfMRI	ds000113	Motion correction	MoCo45	tar:https://openfmri.org/system/files/physio_task001.tar!/sub006/BOLD/task001_run005/bold_dico_moco.txt		00e03bb739a8795f6fcdc4ca378aec04	OpenfMRI	ds000113
6_participant	Stimulus	Stimulation setup	Response-/ synchronization setup	Functional MRI data acquisition	whole-body 7Tesla Siemens MAGNETOM magnetic resonance scanner			Siemens			7 Tesla			fmri_6_6	tar:https://openfmri.org/system/files/bold_raw.tar!/sub006/BOLD/task001_run006/bold.nii.gz	NifTI format	3a3436cfdf4449dc1e008f07da90981d	OpenfMRI	ds000113	Distortion correction	DoCo366	tar:https://openfmri.org/system/files/bold_dico_task001.tar!/sub006/BOLD/task001_run006/bold_dico.nii.gz	NifTI format	18170f4542d8d79e3349b5332ac286ca	OpenfMRI	ds000113	Motion correction	MoCo46	tar:https://openfmri.org/system/files/physio_task001.tar!/sub006/BOLD/task001_run006/bold_dico_moco.txt		3d7644d7e168cdf2ad2963a5a5dd0430	OpenfMRI	ds000113
6_participant	Stimulus	Stimulation setup	Response-/ synchronization setup	Functional MRI data acquisition	whole-body 7Tesla Siemens MAGNETOM magnetic resonance scanner			Siemens			7 Tesla			fmri_6_7	tar:https://openfmri.org/system/files/bold_raw.tar!/sub006/BOLD/task001_run007/bold.nii.gz	NifTI format	bc96e8be1025444cf9b09bf5cd5f421f	OpenfMRI	ds000113	Distortion correction	DoCo367	tar:https://openfmri.org/system/files/bold_dico_task001.tar!/sub006/BOLD/task001_run007/bold_dico.nii.gz	NifTI format	8bacd17fa1df97f3de0d772869930b97	OpenfMRI	ds000113	Motion correction	MoCo47	tar:https://openfmri.org/system/files/physio_task001.tar!/sub006/BOLD/task001_run007/bold_dico_moco.txt		3ef3a71e7ab5eb8c16181b97f28a1b09	OpenfMRI	ds000113
6_participant	Stimulus	Stimulation setup	Response-/ synchronization setup	Functional MRI data acquisition	whole-body 7Tesla Siemens MAGNETOM magnetic resonance scanner			Siemens			7 Tesla			fmri_6_8	tar:https://openfmri.org/system/files/bold_raw.tar!/sub006/BOLD/task001_run008/bold.nii.gz	NifTI format	905de0df66e5d8c11408ed47fb066f99	OpenfMRI	ds000113	Distortion correction	DoCo368	tar:https://openfmri.org/system/files/bold_dico_task001.tar!/sub006/BOLD/task001_run008/bold_dico.nii.gz	NifTI format	f5bb04cb4af6a0d0e0029695198acc8f	OpenfMRI	ds000113	Motion correction	MoCo48	tar:https://openfmri.org/system/files/physio_task001.tar!/sub006/BOLD/task001_run008/bold_dico_moco.txt		4c5580b75d5daa9d0ce8bf2d85e1a63b	OpenfMRI	ds000113
7_participant	Stimulus	Stimulation setup	Response-/ synchronization setup	Functional MRI data acquisition	whole-body 7Tesla Siemens MAGNETOM magnetic resonance scanner			Siemens			7 Tesla			fmri_7_1	tar:https://openfmri.org/system/files/bold_raw.tar!/sub007/BOLD/task001_run001/bold.nii.gz	NifTI format	e7d505b18ad2502fb1db563ced45bd04	OpenfMRI	ds000113	Distortion correction	DoCo369	tar:https://openfmri.org/system/files/bold_dico_task001.tar!/sub007/BOLD/task001_run001/bold_dico.nii.gz	NifTI format	b76600afadc8e44c12c69356b8dd9403	OpenfMRI	ds000113	Motion correction	MoCo49	tar:https://openfmri.org/system/files/physio_task001.tar!/sub007/BOLD/task001_run001/bold_dico_moco.txt		d7af456478ed64e69c7f3685c0afb739	OpenfMRI	ds000113
7_participant	Stimulus	Stimulation setup	Response-/ synchronization setup	Functional MRI data acquisition	whole-body 7Tesla Siemens MAGNETOM magnetic resonance scanner			Siemens			7 Tesla			fmri_7_2	tar:https://openfmri.org/system/files/bold_raw.tar!/sub007/BOLD/task001_run002/bold.nii.gz	NifTI format	af7f853dfe82b0383ccc9eec75055a9c	OpenfMRI	ds000113	Distortion correction	DoCo370	tar:https://openfmri.org/system/files/bold_dico_task001.tar!/sub007/BOLD/task001_run002/bold_dico.nii.gz	NifTI format	98da52b2d20084722c56f72ffbcc6776	OpenfMRI	ds000113	Motion correction	MoCo50	tar:https://openfmri.org/system/files/physio_task001.tar!/sub007/BOLD/task001_run002/bold_dico_moco.txt		7e049e419856052ab25ee795b3edfcfa	OpenfMRI	ds000113
7_participant	Stimulus	Stimulation setup	Response-/ synchronization setup	Functional MRI data acquisition	whole-body 7Tesla Siemens MAGNETOM magnetic resonance scanner			Siemens			7 Tesla			fmri_7_3	tar:https://openfmri.org/system/files/bold_raw.tar!/sub007/BOLD/task001_run003/bold.nii.gz	NifTI format	827634fc331de4452b3f17b16f54ccfc	OpenfMRI	ds000113	Distortion correction	DoCo371	tar:https://openfmri.org/system/files/bold_dico_task001.tar!/sub007/BOLD/task001_run003/bold_dico.nii.gz	NifTI format	59386b2c5c31888bb7b63ba45b1079c9	OpenfMRI	ds000113	Motion correction	MoCo51	tar:https://openfmri.org/system/files/physio_task001.tar!/sub007/BOLD/task001_run003/bold_dico_moco.txt		653c8d670a365750457813e0adeae059	OpenfMRI	ds000113
7_participant	Stimulus	Stimulation setup	Response-/ synchronization setup	Functional MRI data acquisition	whole-body 7Tesla Siemens MAGNETOM magnetic resonance scanner			Siemens			7 Tesla			fmri_7_4	tar:https://openfmri.org/system/files/bold_raw.tar!/sub007/BOLD/task001_run004/bold.nii.gz	NifTI format	cd0629505e00d6faad71d4c7c20fedec	OpenfMRI	ds000113	Distortion correction	DoCo372	tar:https://openfmri.org/system/files/bold_dico_task001.tar!/sub007/BOLD/task001_run004/bold_dico.nii.gz	NifTI format	065d648de81ae0b7d47e51fb1ad90f58	OpenfMRI	ds000113	Motion correction	MoCo52	tar:https://openfmri.org/system/files/physio_task001.tar!/sub007/BOLD/task001_run004/bold_dico_moco.txt		97c8d5116f1018a3188ae1f9c4ea7467	OpenfMRI	ds000113
7_participant	Stimulus	Stimulation setup	Response-/ synchronization setup	Functional MRI data acquisition	whole-body 7Tesla Siemens MAGNETOM magnetic resonance scanner			Siemens			7 Tesla			fmri_7_5	tar:https://openfmri.org/system/files/bold_raw.tar!/sub007/BOLD/task001_run005/bold.nii.gz	NifTI format	a4c941b90990bc33bf54a2fef78b72e3	OpenfMRI	ds000113	Distortion correction	DoCo373	tar:https://openfmri.org/system/files/bold_dico_task001.tar!/sub007/BOLD/task001_run005/bold_dico.nii.gz	NifTI format	8ed7331895da902bb7a1ef105965378d	OpenfMRI	ds000113	Motion correction	MoCo53	tar:https://openfmri.org/system/files/physio_task001.tar!/sub007/BOLD/task001_run005/bold_dico_moco.txt		090958e206e1b11b798ce353112b7240	OpenfMRI	ds000113
7_participant	Stimulus	Stimulation setup	Response-/ synchronization setup	Functional MRI data acquisition	whole-body 7Tesla Siemens MAGNETOM magnetic resonance scanner			Siemens			7 Tesla			fmri_7_6	tar:https://openfmri.org/system/files/bold_raw.tar!/sub007/BOLD/task001_run006/bold.nii.gz	NifTI format	c504cdcfbce47fe001d8c6daf0f543d9	OpenfMRI	ds000113	Distortion correction	DoCo374	tar:https://openfmri.org/system/files/bold_dico_task001.tar!/sub007/BOLD/task001_run006/bold_dico.nii.gz	NifTI format	57b232ad70cf5b8da5f564814ef38380	OpenfMRI	ds000113	Motion correction	MoCo54	tar:https://openfmri.org/system/files/physio_task001.tar!/sub007/BOLD/task001_run006/bold_dico_moco.txt		36272eba21197845a793445af12d0858	OpenfMRI	ds000113
7_participant	Stimulus	Stimulation setup	Response-/ synchronization setup	Functional MRI data acquisition	whole-body 7Tesla Siemens MAGNETOM magnetic resonance scanner			Siemens			7 Tesla			fmri_7_7	tar:https://openfmri.org/system/files/bold_raw.tar!/sub007/BOLD/task001_run007/bold.nii.gz	NifTI format	f8e5406517d5c45ff8e83dd1bce4ce18	OpenfMRI	ds000113	Distortion correction	DoCo375	tar:https://openfmri.org/system/files/bold_dico_task001.tar!/sub007/BOLD/task001_run007/bold_dico.nii.gz	NifTI format	2c2d51e9e7c431c248efccb86fc037e6	OpenfMRI	ds000113	Motion correction	MoCo55	tar:https://openfmri.org/system/files/physio_task001.tar!/sub007/BOLD/task001_run007/bold_dico_moco.txt		cac7f00169504961beeebb1e4875d22e	OpenfMRI	ds000113
7_participant	Stimulus	Stimulation setup	Response-/ synchronization setup	Functional MRI data acquisition	whole-body 7Tesla Siemens MAGNETOM magnetic resonance scanner			Siemens			7 Tesla			fmri_7_8	tar:https://openfmri.org/system/files/bold_raw.tar!/sub007/BOLD/task001_run008/bold.nii.gz	NifTI format	0ba2159c80dbf6c697cba798a3833551	OpenfMRI	ds000113	Distortion correction	DoCo376	tar:https://openfmri.org/system/files/bold_dico_task001.tar!/sub007/BOLD/task001_run008/bold_dico.nii.gz	NifTI format	fc1a6bfb8df2731efb129cbf66b5b1f5	OpenfMRI	ds000113	Motion correction	MoCo56	tar:https://openfmri.org/system/files/physio_task001.tar!/sub007/BOLD/task001_run008/bold_dico_moco.txt		b6d64134db2afb9488e87121417fecc4	OpenfMRI	ds000113
8_participant	Stimulus	Stimulation setup	Response-/ synchronization setup	Functional MRI data acquisition	whole-body 7Tesla Siemens MAGNETOM magnetic resonance scanner			Siemens			7 Tesla			fmri_8_1	tar:https://openfmri.org/system/files/bold_raw.tar!/sub008/BOLD/task001_run001/bold.nii.gz	NifTI format	ae4b43dca4234120a15b2f133cf4a94d	OpenfMRI	ds000113	Distortion correction	DoCo377	tar:https://openfmri.org/system/files/bold_dico_task001.tar!/sub008/BOLD/task001_run001/bold_dico.nii.gz	NifTI format	e763cb658a5aa18fb05dec3c1b954e81	OpenfMRI	ds000113	Motion correction	MoCo57	tar:https://openfmri.org/system/files/physio_task001.tar!/sub008/BOLD/task001_run001/bold_dico_moco.txt		ff883c0e3099398116d802d4b4bdb49c	OpenfMRI	ds000113
8_participant	Stimulus	Stimulation setup	Response-/ synchronization setup	Functional MRI data acquisition	whole-body 7Tesla Siemens MAGNETOM magnetic resonance scanner			Siemens			7 Tesla			fmri_8_2	tar:https://openfmri.org/system/files/bold_raw.tar!/sub008/BOLD/task001_run002/bold.nii.gz	NifTI format	21fef61cc712b02f8eaf384a962dfed5	OpenfMRI	ds000113	Distortion correction	DoCo378	tar:https://openfmri.org/system/files/bold_dico_task001.tar!/sub008/BOLD/task001_run002/bold_dico.nii.gz	NifTI format	b0fad872d5a04dedfb715ed686010397	OpenfMRI	ds000113	Motion correction	MoCo58	tar:https://openfmri.org/system/files/physio_task001.tar!/sub008/BOLD/task001_run002/bold_dico_moco.txt		b81e5da1f5325a37d8d2490e528b8098	OpenfMRI	ds000113
8_participant	Stimulus	Stimulation setup	Response-/ synchronization setup	Functional MRI data acquisition	whole-body 7Tesla Siemens MAGNETOM magnetic resonance scanner			Siemens			7 Tesla			fmri_8_3	tar:https://openfmri.org/system/files/bold_raw.tar!/sub008/BOLD/task001_run003/bold.nii.gz	NifTI format	f0e4b55475b99ad40dca3a58a78d9450	OpenfMRI	ds000113	Distortion correction	DoCo379	tar:https://openfmri.org/system/files/bold_dico_task001.tar!/sub008/BOLD/task001_run003/bold_dico.nii.gz	NifTI format	87246438afa148ba489468cd26180d5b	OpenfMRI	ds000113	Motion correction	MoCo59	tar:https://openfmri.org/system/files/physio_task001.tar!/sub008/BOLD/task001_run003/bold_dico_moco.txt		4dfcd70ef94b39569a9e1d4967e7020d	OpenfMRI	ds000113
8_participant	Stimulus	Stimulation setup	Response-/ synchronization setup	Functional MRI data acquisition	whole-body 7Tesla Siemens MAGNETOM magnetic resonance scanner			Siemens			7 Tesla			fmri_8_4	tar:https://openfmri.org/system/files/bold_raw.tar!/sub008/BOLD/task001_run004/bold.nii.gz	NifTI format	da586efa144afe071096a6b7ec3321d3	OpenfMRI	ds000113	Distortion correction	DoCo380	tar:https://openfmri.org/system/files/bold_dico_task001.tar!/sub008/BOLD/task001_run004/bold_dico.nii.gz	NifTI format	02e97dc7ae20034bddce553d5bd78bf6	OpenfMRI	ds000113	Motion correction	MoCo60	tar:https://openfmri.org/system/files/physio_task001.tar!/sub008/BOLD/task001_run004/bold_dico_moco.txt		3acd94db01591564164d53d6bff222b8	OpenfMRI	ds000113
8_participant	Stimulus	Stimulation setup	Response-/ synchronization setup	Functional MRI data acquisition	whole-body 7Tesla Siemens MAGNETOM magnetic resonance scanner			Siemens			7 Tesla			fmri_8_5	tar:https://openfmri.org/system/files/bold_raw.tar!/sub008/BOLD/task001_run005/bold.nii.gz	NifTI format	3770560a003c514af27fb168f77ab92b	OpenfMRI	ds000113	Distortion correction	DoCo381	tar:https://openfmri.org/system/files/bold_dico_task001.tar!/sub008/BOLD/task001_run005/bold_dico.nii.gz	NifTI format	ec6035bee9999efed52f3fc22f2e97ef	OpenfMRI	ds000113	Motion correction	MoCo61	tar:https://openfmri.org/system/files/physio_task001.tar!/sub008/BOLD/task001_run005/bold_dico_moco.txt		e7df1dde5849c8387a0ed1d3fb0c8d39	OpenfMRI	ds000113
8_participant	Stimulus	Stimulation setup	Response-/ synchronization setup	Functional MRI data acquisition	whole-body 7Tesla Siemens MAGNETOM magnetic resonance scanner			Siemens			7 Tesla			fmri_8_6	tar:https://openfmri.org/system/files/bold_raw.tar!/sub008/BOLD/task001_run006/bold.nii.gz	NifTI format	fbb74940ac5461062c4094cccfae52c9	OpenfMRI	ds000113	Distortion correction	DoCo382	tar:https://openfmri.org/system/files/bold_dico_task001.tar!/sub008/BOLD/task001_run006/bold_dico.nii.gz	NifTI format	9189b2c95c383544d6eb29c3a29dd3a3	OpenfMRI	ds000113	Motion correction	MoCo62	tar:https://openfmri.org/system/files/physio_task001.tar!/sub008/BOLD/task001_run006/bold_dico_moco.txt		3fccc92015a9065954be37e00d7a47f2	OpenfMRI	ds000113
8_participant	Stimulus	Stimulation setup	Response-/ synchronization setup	Functional MRI data acquisition	whole-body 7Tesla Siemens MAGNETOM magnetic resonance scanner			Siemens			7 Tesla			fmri_8_7	tar:https://openfmri.org/system/files/bold_raw.tar!/sub008/BOLD/task001_run007/bold.nii.gz	NifTI format	47d86f1636ddd0dc9ee250ee3c24247b	OpenfMRI	ds000113	Distortion correction	DoCo383	tar:https://openfmri.org/system/files/bold_dico_task001.tar!/sub008/BOLD/task001_run007/bold_dico.nii.gz	NifTI format	72ae6510f20ff7272b0ae7fa286f5328	OpenfMRI	ds000113	Motion correction	MoCo63	tar:https://openfmri.org/system/files/physio_task001.tar!/sub008/BOLD/task001_run007/bold_dico_moco.txt		0924a05cbe668ed957210f0f41189c46	OpenfMRI	ds000113
8_participant	Stimulus	Stimulation setup	Response-/ synchronization setup	Functional MRI data acquisition	whole-body 7Tesla Siemens MAGNETOM magnetic resonance scanner			Siemens			7 Tesla			fmri_8_8	tar:https://openfmri.org/system/files/bold_raw.tar!/sub008/BOLD/task001_run008/bold.nii.gz	NifTI format	75a0f2cdd9ccad8460b411068255467f	OpenfMRI	ds000113	Distortion correction	DoCo384	tar:https://openfmri.org/system/files/bold_dico_task001.tar!/sub008/BOLD/task001_run008/bold_dico.nii.gz	NifTI format	1472764fe67e51b083f2aeeb8bb4f1da	OpenfMRI	ds000113	Motion correction	MoCo64	tar:https://openfmri.org/system/files/physio_task001.tar!/sub008/BOLD/task001_run008/bold_dico_moco.txt		a08c86346e2962b98408b2f56dac1bdd	OpenfMRI	ds000113
9_participant	Stimulus	Stimulation setup	Response-/ synchronization setup	Functional MRI data acquisition	whole-body 7Tesla Siemens MAGNETOM magnetic resonance scanner			Siemens			7 Tesla			fmri_9_1	tar:https://openfmri.org/system/files/bold_raw.tar!/sub009/BOLD/task001_run001/bold.nii.gz	NifTI format	582e562dda15d951597b8ff52c114fed	OpenfMRI	ds000113	Distortion correction	DoCo385	tar:https://openfmri.org/system/files/bold_dico_task001.tar!/sub009/BOLD/task001_run001/bold_dico.nii.gz	NifTI format	5e07e3cc6b40e52d7491b4d8cd3b445d	OpenfMRI	ds000113	Motion correction	MoCo65	tar:https://openfmri.org/system/files/physio_task001.tar!/sub009/BOLD/task001_run001/bold_dico_moco.txt		5b5cf6c62d29f3ca9d3edf69bc1dc90c	OpenfMRI	ds000113
9_participant	Stimulus	Stimulation setup	Response-/ synchronization setup	Functional MRI data acquisition	whole-body 7Tesla Siemens MAGNETOM magnetic resonance scanner			Siemens			7 Tesla			fmri_9_2	tar:https://openfmri.org/system/files/bold_raw.tar!/sub009/BOLD/task001_run002/bold.nii.gz	NifTI format	c465a3eaf5dcf3ba6ef9754d8e1521f0	OpenfMRI	ds000113	Distortion correction	DoCo386	tar:https://openfmri.org/system/files/bold_dico_task001.tar!/sub009/BOLD/task001_run002/bold_dico.nii.gz	NifTI format	076d320cfbdff2d4dbfffc89aa013392	OpenfMRI	ds000113	Motion correction	MoCo66	tar:https://openfmri.org/system/files/physio_task001.tar!/sub009/BOLD/task001_run002/bold_dico_moco.txt		fb9267d278c8b5e2b70fc1afb88a0395	OpenfMRI	ds000113
9_participant	Stimulus	Stimulation setup	Response-/ synchronization setup	Functional MRI data acquisition	whole-body 7Tesla Siemens MAGNETOM magnetic resonance scanner			Siemens			7 Tesla			fmri_9_3	tar:https://openfmri.org/system/files/bold_raw.tar!/sub009/BOLD/task001_run003/bold.nii.gz	NifTI format	e0958814b31f507e1360032bb8d5cbf9	OpenfMRI	ds000113	Distortion correction	DoCo387	tar:https://openfmri.org/system/files/bold_dico_task001.tar!/sub009/BOLD/task001_run003/bold_dico.nii.gz	NifTI format	826b55f1690a24a5b4af7137bafbc62f	OpenfMRI	ds000113	Motion correction	MoCo67	tar:https://openfmri.org/system/files/physio_task001.tar!/sub009/BOLD/task001_run003/bold_dico_moco.txt		a379c8bf473e8cf00ede9196c677f0bd	OpenfMRI	ds000113
9_participant	Stimulus	Stimulation setup	Response-/ synchronization setup	Functional MRI data acquisition	whole-body 7Tesla Siemens MAGNETOM magnetic resonance scanner			Siemens			7 Tesla			fmri_9_4	tar:https://openfmri.org/system/files/bold_raw.tar!/sub009/BOLD/task001_run004/bold.nii.gz	NifTI format	790af9a3d8d410ebe8d656cce7562a27	OpenfMRI	ds000113	Distortion correction	DoCo388	tar:https://openfmri.org/system/files/bold_dico_task001.tar!/sub009/BOLD/task001_run004/bold_dico.nii.gz	NifTI format	fbbb1834b774e010d4c64c511fd119a8	OpenfMRI	ds000113	Motion correction	MoCo68	tar:https://openfmri.org/system/files/physio_task001.tar!/sub009/BOLD/task001_run004/bold_dico_moco.txt		2ebd0a602fbd448fdc127253cb0e6486	OpenfMRI	ds000113
9_participant	Stimulus	Stimulation setup	Response-/ synchronization setup	Functional MRI data acquisition	whole-body 7Tesla Siemens MAGNETOM magnetic resonance scanner			Siemens			7 Tesla			fmri_9_5	tar:https://openfmri.org/system/files/bold_raw.tar!/sub009/BOLD/task001_run005/bold.nii.gz	NifTI format	c366d3ffb099c1aabbe180eaf016e64e	OpenfMRI	ds000113	Distortion correction	DoCo389	tar:https://openfmri.org/system/files/bold_dico_task001.tar!/sub009/BOLD/task001_run005/bold_dico.nii.gz	NifTI format	06af6c6addf9cf485437266a5cf2ae45	OpenfMRI	ds000113	Motion correction	MoCo69	tar:https://openfmri.org/system/files/physio_task001.tar!/sub009/BOLD/task001_run005/bold_dico_moco.txt		daaf7decd1ec9700f42414916fd7a838	OpenfMRI	ds000113
9_participant	Stimulus	Stimulation setup	Response-/ synchronization setup	Functional MRI data acquisition	whole-body 7Tesla Siemens MAGNETOM magnetic resonance scanner			Siemens			7 Tesla			fmri_9_6	tar:https://openfmri.org/system/files/bold_raw.tar!/sub009/BOLD/task001_run006/bold.nii.gz	NifTI format	4531e5edb3e92200b3317d8508ebc28d	OpenfMRI	ds000113	Distortion correction	DoCo390	tar:https://openfmri.org/system/files/bold_dico_task001.tar!/sub009/BOLD/task001_run006/bold_dico.nii.gz	NifTI format	2d1368378fb694fe0eed79749737e751	OpenfMRI	ds000113	Motion correction	MoCo70	tar:https://openfmri.org/system/files/physio_task001.tar!/sub009/BOLD/task001_run006/bold_dico_moco.txt		5c1227f565e327a210cd34d9252229a9	OpenfMRI	ds000113
9_participant	Stimulus	Stimulation setup	Response-/ synchronization setup	Functional MRI data acquisition	whole-body 7Tesla Siemens MAGNETOM magnetic resonance scanner			Siemens			7 Tesla			fmri_9_7	tar:https://openfmri.org/system/files/bold_raw.tar!/sub009/BOLD/task001_run007/bold.nii.gz	NifTI format	05e737241752a1c1ad0b4585f8077365	OpenfMRI	ds000113	Distortion correction	DoCo391	tar:https://openfmri.org/system/files/bold_dico_task001.tar!/sub009/BOLD/task001_run007/bold_dico.nii.gz	NifTI format	d8bcb1f8affc55857e17c3d2ad15d123	OpenfMRI	ds000113	Motion correction	MoCo71	tar:https://openfmri.org/system/files/physio_task001.tar!/sub009/BOLD/task001_run007/bold_dico_moco.txt		288e7c232246fad2a1b54ce7cb8309c6	OpenfMRI	ds000113
9_participant	Stimulus	Stimulation setup	Response-/ synchronization setup	Functional MRI data acquisition	whole-body 7Tesla Siemens MAGNETOM magnetic resonance scanner			Siemens			7 Tesla			fmri_9_8	tar:https://openfmri.org/system/files/bold_raw.tar!/sub009/BOLD/task001_run008/bold.nii.gz	NifTI format	21d48396900fe99de946e7a42b2418bf	OpenfMRI	ds000113	Distortion correction	DoCo392	tar:https://openfmri.org/system/files/bold_dico_task001.tar!/sub009/BOLD/task001_run008/bold_dico.nii.gz	NifTI format	1e400f5b13602a34e2f2a91a368f0206	OpenfMRI	ds000113	Motion correction	MoCo72	tar:https://openfmri.org/system/files/physio_task001.tar!/sub009/BOLD/task001_run008/bold_dico_moco.txt		55f1e622e3f009f9e2c96e802e86f40e	OpenfMRI	ds000113
10_participant	Stimulus	Stimulation setup	Response-/ synchronization setup	Functional MRI data acquisition	whole-body 7Tesla Siemens MAGNETOM magnetic resonance scanner			Siemens			7 Tesla			fmri_10_1	tar:https://openfmri.org/system/files/bold_raw.tar!/sub010/BOLD/task001_run001/bold.nii.gz	NifTI format	d494ca1875b9ec686165d83053e16b1a	OpenfMRI	ds000113	Distortion correction	DoCo393	tar:https://openfmri.org/system/files/bold_dico_task001.tar!/sub011/BOLD/task001_run001/bold_dico.nii.gz	NifTI format	dd6bd17950d811ecb8ff4c8afabae998	OpenfMRI	ds000113
10_participant	Stimulus	Stimulation setup	Response-/ synchronization setup	Functional MRI data acquisition	whole-body 7Tesla Siemens MAGNETOM magnetic resonance scanner			Siemens			7 Tesla			fmri_10_2	tar:https://openfmri.org/system/files/bold_raw.tar!/sub010/BOLD/task001_run002/bold.nii.gz	NifTI format	57a621f123703bc7da6d256acd6f98a9	OpenfMRI	ds000113	Distortion correction	DoCo394	tar:https://openfmri.org/system/files/bold_dico_task001.tar!/sub011/BOLD/task001_run002/bold_dico.nii.gz	NifTI format	f7584711161a44169824293ab0266bd8	OpenfMRI	ds000113
10_participant	Stimulus	Stimulation setup	Response-/ synchronization setup	Functional MRI data acquisition	whole-body 7Tesla Siemens MAGNETOM magnetic resonance scanner			Siemens			7 Tesla			fmri_10_3	tar:https://openfmri.org/system/files/bold_raw.tar!/sub010/BOLD/task001_run003/bold.nii.gz	NifTI format	9af61f5096693c18ed2b8b8628490f36	OpenfMRI	ds000113	Distortion correction	DoCo395	tar:https://openfmri.org/system/files/bold_dico_task001.tar!/sub011/BOLD/task001_run003/bold_dico.nii.gz	NifTI format	259b849ce84cbb2c3325c0590e36996e	OpenfMRI	ds000113
10_participant	Stimulus	Stimulation setup	Response-/ synchronization setup	Functional MRI data acquisition	whole-body 7Tesla Siemens MAGNETOM magnetic resonance scanner			Siemens			7 Tesla			fmri_10_4	tar:https://openfmri.org/system/files/bold_raw.tar!/sub010/BOLD/task001_run004/bold.nii.gz	NifTI format	9aa56a671262ecb1a123772e6264ed39	OpenfMRI	ds000113	Distortion correction	DoCo396	tar:https://openfmri.org/system/files/bold_dico_task001.tar!/sub011/BOLD/task001_run004/bold_dico.nii.gz	NifTI format	f9cb91b64b340a3afec117ee501fd360	OpenfMRI	ds000113
10_participant	Stimulus	Stimulation setup	Response-/ synchronization setup	Functional MRI data acquisition	whole-body 7Tesla Siemens MAGNETOM magnetic resonance scanner			Siemens			7 Tesla			fmri_10_5	tar:https://openfmri.org/system/files/bold_raw.tar!/sub010/BOLD/task001_run005/bold.nii.gz	NifTI format	233815f6ebabbad7ae29df2acfca60de	OpenfMRI	ds000113	Distortion correction	DoCo397	tar:https://openfmri.org/system/files/bold_dico_task001.tar!/sub011/BOLD/task001_run005/bold_dico.nii.gz	NifTI format	66c5b39376297cf16c485d316bb9eaa6	OpenfMRI	ds000113
10_participant	Stimulus	Stimulation setup	Response-/ synchronization setup	Functional MRI data acquisition	whole-body 7Tesla Siemens MAGNETOM magnetic resonance scanner			Siemens			7 Tesla			fmri_10_6	tar:https://openfmri.org/system/files/bold_raw.tar!/sub010/BOLD/task001_run006/bold.nii.gz	NifTI format	fe5cf1991ded2f45147b241f7659abd1	OpenfMRI	ds000113	Distortion correction	DoCo398	tar:https://openfmri.org/system/files/bold_dico_task001.tar!/sub011/BOLD/task001_run006/bold_dico.nii.gz	NifTI format	8be11e9f67e42e96d627bee6c63a7297	OpenfMRI	ds000113
10_participant	Stimulus	Stimulation setup	Response-/ synchronization setup	Functional MRI data acquisition	whole-body 7Tesla Siemens MAGNETOM magnetic resonance scanner			Siemens			7 Tesla			fmri_10_7	tar:https://openfmri.org/system/files/bold_raw.tar!/sub010/BOLD/task001_run007/bold.nii.gz	NifTI format	7d93b1d7227db5d56ddfebf5ab14b768	OpenfMRI	ds000113	Distortion correction	DoCo399	tar:https://openfmri.org/system/files/bold_dico_task001.tar!/sub011/BOLD/task001_run007/bold_dico.nii.gz	NifTI format	99495f356c32b3e6a269379da1ce92da	OpenfMRI	ds000113
10_participant	Stimulus	Stimulation setup	Response-/ synchronization setup	Functional MRI data acquisition	whole-body 7Tesla Siemens MAGNETOM magnetic resonance scanner			Siemens			7 Tesla			fmri_10_8	tar:https://openfmri.org/system/files/bold_raw.tar!/sub010/BOLD/task001_run008/bold.nii.gz	NifTI format	3155626ce0bde467849379aa038edb72	OpenfMRI	ds000113	Distortion correction	DoCo400	tar:https://openfmri.org/system/files/bold_dico_task001.tar!/sub011/BOLD/task001_run008/bold_dico.nii.gz	NifTI format	60111944482fcb31b0c7aa2d7d444b6f	OpenfMRI	ds000113
11_participant	Stimulus	Stimulation setup	Response-/ synchronization setup	Functional MRI data acquisition	whole-body 7Tesla Siemens MAGNETOM magnetic resonance scanner			Siemens			7 Tesla			fmri_11_1	tar:https://openfmri.org/system/files/bold_raw.tar!/sub011/BOLD/task001_run001/bold.nii.gz	NifTI format	35e1f1ea74f24a21b4d2f0132106a2b2	OpenfMRI	ds000113	Distortion correction	DoCo401	tar:https://openfmri.org/system/files/bold_dico_task001.tar!/sub012/BOLD/task001_run001/bold_dico.nii.gz	NifTI format	4b0f317b035cff2eb7b8a3e6704bc777	OpenfMRI	ds000113	Motion correction	MoCo81	tar:https://openfmri.org/system/files/physio_task001.tar!/sub011/BOLD/task001_run001/bold_dico_moco.txt		d8e42738391ab063145c4903d553865a	OpenfMRI	ds000113
11_participant	Stimulus	Stimulation setup	Response-/ synchronization setup	Functional MRI data acquisition	whole-body 7Tesla Siemens MAGNETOM magnetic resonance scanner			Siemens			7 Tesla			fmri_11_2	tar:https://openfmri.org/system/files/bold_raw.tar!/sub011/BOLD/task001_run002/bold.nii.gz	NifTI format	335cdfb53006bcc321d1e04c7b46562f	OpenfMRI	ds000113	Distortion correction	DoCo402	tar:https://openfmri.org/system/files/bold_dico_task001.tar!/sub012/BOLD/task001_run002/bold_dico.nii.gz	NifTI format	b345470331d4d162a89951e176b5a362	OpenfMRI	ds000113	Motion correction	MoCo82	tar:https://openfmri.org/system/files/physio_task001.tar!/sub011/BOLD/task001_run002/bold_dico_moco.txt		5da32721b6267a159a2391d86a871b76	OpenfMRI	ds000113
11_participant	Stimulus	Stimulation setup	Response-/ synchronization setup	Functional MRI data acquisition	whole-body 7Tesla Siemens MAGNETOM magnetic resonance scanner			Siemens			7 Tesla			fmri_11_3	tar:https://openfmri.org/system/files/bold_raw.tar!/sub011/BOLD/task001_run003/bold.nii.gz	NifTI format	2b04a9b2afe2aaae4e0ca5fa923728f5	OpenfMRI	ds000113	Distortion correction	DoCo403	tar:https://openfmri.org/system/files/bold_dico_task001.tar!/sub012/BOLD/task001_run003/bold_dico.nii.gz	NifTI format	90989317ecaf7a5c5d89e5d572daeed3	OpenfMRI	ds000113	Motion correction	MoCo83	tar:https://openfmri.org/system/files/physio_task001.tar!/sub011/BOLD/task001_run003/bold_dico_moco.txt		5ace99f7c3d6a02e54b96c2e89022fc7	OpenfMRI	ds000113
11_participant	Stimulus	Stimulation setup	Response-/ synchronization setup	Functional MRI data acquisition	whole-body 7Tesla Siemens MAGNETOM magnetic resonance scanner			Siemens			7 Tesla			fmri_11_4	tar:https://openfmri.org/system/files/bold_raw.tar!/sub011/BOLD/task001_run004/bold.nii.gz	NifTI format	b1ce5f8f63e88ed1086243f107ee4bc3	OpenfMRI	ds000113	Distortion correction	DoCo404	tar:https://openfmri.org/system/files/bold_dico_task001.tar!/sub012/BOLD/task001_run004/bold_dico.nii.gz	NifTI format	5017348f7e1fe911048130543ea11dcc	OpenfMRI	ds000113	Motion correction	MoCo84	tar:https://openfmri.org/system/files/physio_task001.tar!/sub011/BOLD/task001_run004/bold_dico_moco.txt		7098e6414743aac29930a5b304abe07c	OpenfMRI	ds000113
11_participant	Stimulus	Stimulation setup	Response-/ synchronization setup	Functional MRI data acquisition	whole-body 7Tesla Siemens MAGNETOM magnetic resonance scanner			Siemens			7 Tesla			fmri_11_5	tar:https://openfmri.org/system/files/bold_raw.tar!/sub011/BOLD/task001_run005/bold.nii.gz	NifTI format	8d87a408452248f73d64246f7ba8ceb8	OpenfMRI	ds000113	Distortion correction	DoCo405	tar:https://openfmri.org/system/files/bold_dico_task001.tar!/sub012/BOLD/task001_run005/bold_dico.nii.gz	NifTI format	4b353f534bbcd8dde37324c36310fd76	OpenfMRI	ds000113	Motion correction	MoCo85	tar:https://openfmri.org/system/files/physio_task001.tar!/sub011/BOLD/task001_run005/bold_dico_moco.txt		24897c45cda5e313e4c9ae06d9002e8a	OpenfMRI	ds000113
11_participant	Stimulus	Stimulation setup	Response-/ synchronization setup	Functional MRI data acquisition	whole-body 7Tesla Siemens MAGNETOM magnetic resonance scanner			Siemens			7 Tesla			fmri_11_6	tar:https://openfmri.org/system/files/bold_raw.tar!/sub011/BOLD/task001_run006/bold.nii.gz	NifTI format	55cce9095640255f32ba0b8e0fe1503c	OpenfMRI	ds000113	Distortion correction	DoCo406	tar:https://openfmri.org/system/files/bold_dico_task001.tar!/sub012/BOLD/task001_run006/bold_dico.nii.gz	NifTI format	3d67ad2332d1dd32c90182c56a2553ac	OpenfMRI	ds000113	Motion correction	MoCo86	tar:https://openfmri.org/system/files/physio_task001.tar!/sub011/BOLD/task001_run006/bold_dico_moco.txt		d56b4c4810636c45664351080c31a49d	OpenfMRI	ds000113
11_participant	Stimulus	Stimulation setup	Response-/ synchronization setup	Functional MRI data acquisition	whole-body 7Tesla Siemens MAGNETOM magnetic resonance scanner			Siemens			7 Tesla			fmri_11_7	tar:https://openfmri.org/system/files/bold_raw.tar!/sub011/BOLD/task001_run007/bold.nii.gz	NifTI format	dcb2f15902cb17f8d5405840cce2d9c5	OpenfMRI	ds000113	Distortion correction	DoCo407	tar:https://openfmri.org/system/files/bold_dico_task001.tar!/sub012/BOLD/task001_run007/bold_dico.nii.gz	NifTI format	d09ec815219680c1fd829786ccaf128e	OpenfMRI	ds000113	Motion correction	MoCo87	tar:https://openfmri.org/system/files/physio_task001.tar!/sub011/BOLD/task001_run007/bold_dico_moco.txt		d46addbb6dcf14720f33aa1de96efbbe	OpenfMRI	ds000113
11_participant	Stimulus	Stimulation setup	Response-/ synchronization setup	Functional MRI data acquisition	whole-body 7Tesla Siemens MAGNETOM magnetic resonance scanner			Siemens			7 Tesla			fmri_11_8	tar:https://openfmri.org/system/files/bold_raw.tar!/sub011/BOLD/task001_run008/bold.nii.gz	NifTI format	e6b932eaa4f4f325471693976d76ff06	OpenfMRI	ds000113	Distortion correction	DoCo408	tar:https://openfmri.org/system/files/bold_dico_task001.tar!/sub012/BOLD/task001_run008/bold_dico.nii.gz	NifTI format	284094e1bb5b23f6468bebc91888eb68	OpenfMRI	ds000113	Motion correction	MoCo88	tar:https://openfmri.org/system/files/physio_task001.tar!/sub011/BOLD/task001_run008/bold_dico_moco.txt		5960bd063c660ba288df4d4398f2d103	OpenfMRI	ds000113
12_participant	Stimulus	Stimulation setup	Response-/ synchronization setup	Functional MRI data acquisition	whole-body 7Tesla Siemens MAGNETOM magnetic resonance scanner			Siemens			7 Tesla			fmri_12_1	tar:https://openfmri.org/system/files/bold_raw.tar!/sub012/BOLD/task001_run001/bold.nii.gz	NifTI format	9a8a61e9bbaaa618605c8e9ff4699830	OpenfMRI	ds000113	Distortion correction	DoCo409	tar:https://openfmri.org/system/files/bold_dico_task001.tar!/sub013/BOLD/task001_run001/bold_dico.nii.gz	NifTI format	a6f8b2ab97e7deb2e73eb3ba6e8612c1	OpenfMRI	ds000113	Motion correction	MoCo89	tar:https://openfmri.org/system/files/physio_task001.tar!/sub012/BOLD/task001_run001/bold_dico_moco.txt		7084970ce788f8d55ee518dd501ba7dc	OpenfMRI	ds000113
12_participant	Stimulus	Stimulation setup	Response-/ synchronization setup	Functional MRI data acquisition	whole-body 7Tesla Siemens MAGNETOM magnetic resonance scanner			Siemens			7 Tesla			fmri_12_2	tar:https://openfmri.org/system/files/bold_raw.tar!/sub012/BOLD/task001_run002/bold.nii.gz	NifTI format	c5bf76c5da1dd3918561396c447c80d8	OpenfMRI	ds000113	Distortion correction	DoCo410	tar:https://openfmri.org/system/files/bold_dico_task001.tar!/sub013/BOLD/task001_run002/bold_dico.nii.gz	NifTI format	f17f92d4a9ae0f67d50239b8addf715d	OpenfMRI	ds000113	Motion correction	MoCo90	tar:https://openfmri.org/system/files/physio_task001.tar!/sub012/BOLD/task001_run002/bold_dico_moco.txt		56432fb6e75d0e4e89803fc1dd1ed969	OpenfMRI	ds000113
12_participant	Stimulus	Stimulation setup	Response-/ synchronization setup	Functional MRI data acquisition	whole-body 7Tesla Siemens MAGNETOM magnetic resonance scanner			Siemens			7 Tesla			fmri_12_3	tar:https://openfmri.org/system/files/bold_raw.tar!/sub012/BOLD/task001_run003/bold.nii.gz	NifTI format	cc171c6a7199b4c0a9d478b0871b1653	OpenfMRI	ds000113	Distortion correction	DoCo411	tar:https://openfmri.org/system/files/bold_dico_task001.tar!/sub013/BOLD/task001_run003/bold_dico.nii.gz	NifTI format	29808323c97cfbe6e4fef23b09f48ead	OpenfMRI	ds000113	Motion correction	MoCo91	tar:https://openfmri.org/system/files/physio_task001.tar!/sub012/BOLD/task001_run003/bold_dico_moco.txt		75e0920e256290152a42f0105d7f4355	OpenfMRI	ds000113
12_participant	Stimulus	Stimulation setup	Response-/ synchronization setup	Functional MRI data acquisition	whole-body 7Tesla Siemens MAGNETOM magnetic resonance scanner			Siemens			7 Tesla			fmri_12_4	tar:https://openfmri.org/system/files/bold_raw.tar!/sub012/BOLD/task001_run004/bold.nii.gz	NifTI format	ec61ec3a45424794e8e03ea378c373b3	OpenfMRI	ds000113	Distortion correction	DoCo412	tar:https://openfmri.org/system/files/bold_dico_task001.tar!/sub013/BOLD/task001_run004/bold_dico.nii.gz	NifTI format	1745b960dcb04af71e7921b8f046b349	OpenfMRI	ds000113	Motion correction	MoCo92	tar:https://openfmri.org/system/files/physio_task001.tar!/sub012/BOLD/task001_run004/bold_dico_moco.txt		24738c66de9365e1c88277a6874681fc	OpenfMRI	ds000113
12_participant	Stimulus	Stimulation setup	Response-/ synchronization setup	Functional MRI data acquisition	whole-body 7Tesla Siemens MAGNETOM magnetic resonance scanner			Siemens			7 Tesla			fmri_12_5	tar:https://openfmri.org/system/files/bold_raw.tar!/sub012/BOLD/task001_run005/bold.nii.gz	NifTI format	1671140b35d2fb7dbb6a77bc1c81f892	OpenfMRI	ds000113	Distortion correction	DoCo413	tar:https://openfmri.org/system/files/bold_dico_task001.tar!/sub013/BOLD/task001_run005/bold_dico.nii.gz	NifTI format	76c2eaac6297904a9aac40373d547ef9	OpenfMRI	ds000113	Motion correction	MoCo93	tar:https://openfmri.org/system/files/physio_task001.tar!/sub012/BOLD/task001_run005/bold_dico_moco.txt		44a027d989d1197d3cb55231099bcbf2	OpenfMRI	ds000113
12_participant	Stimulus	Stimulation setup	Response-/ synchronization setup	Functional MRI data acquisition	whole-body 7Tesla Siemens MAGNETOM magnetic resonance scanner			Siemens			7 Tesla			fmri_12_6	tar:https://openfmri.org/system/files/bold_raw.tar!/sub012/BOLD/task001_run006/bold.nii.gz	NifTI format	715500764a34afd4cfc183130d7ad381	OpenfMRI	ds000113	Distortion correction	DoCo414	tar:https://openfmri.org/system/files/bold_dico_task001.tar!/sub013/BOLD/task001_run006/bold_dico.nii.gz	NifTI format	50eff7fb409097c378e71a0999e554d0	OpenfMRI	ds000113	Motion correction	MoCo94	tar:https://openfmri.org/system/files/physio_task001.tar!/sub012/BOLD/task001_run006/bold_dico_moco.txt		2c59fe38de256d38a0ab837659eef7ba	OpenfMRI	ds000113
12_participant	Stimulus	Stimulation setup	Response-/ synchronization setup	Functional MRI data acquisition	whole-body 7Tesla Siemens MAGNETOM magnetic resonance scanner			Siemens			7 Tesla			fmri_12_7	tar:https://openfmri.org/system/files/bold_raw.tar!/sub012/BOLD/task001_run007/bold.nii.gz	NifTI format	16f21d6ab8c80c9a9e255d7bd68c970d	OpenfMRI	ds000113	Distortion correction	DoCo415	tar:https://openfmri.org/system/files/bold_dico_task001.tar!/sub013/BOLD/task001_run007/bold_dico.nii.gz	NifTI format	6edca5b28f54381007577e3386f0cd1a	OpenfMRI	ds000113	Motion correction	MoCo95	tar:https://openfmri.org/system/files/physio_task001.tar!/sub012/BOLD/task001_run007/bold_dico_moco.txt		af49ee78a424562bf99ff9049fae8a4b	OpenfMRI	ds000113
12_participant	Stimulus	Stimulation setup	Response-/ synchronization setup	Functional MRI data acquisition	whole-body 7Tesla Siemens MAGNETOM magnetic resonance scanner			Siemens			7 Tesla			fmri_12_8	tar:https://openfmri.org/system/files/bold_raw.tar!/sub012/BOLD/task001_run008/bold.nii.gz	NifTI format	c0e5ac7272e63218645d8622ea4b457a	OpenfMRI	ds000113	Distortion correction	DoCo416	tar:https://openfmri.org/system/files/bold_dico_task001.tar!/sub013/BOLD/task001_run008/bold_dico.nii.gz	NifTI format	6aa42fd8ef82f9e1a6f917aec8e02ac7	OpenfMRI	ds000113	Motion correction	MoCo96	tar:https://openfmri.org/system/files/physio_task001.tar!/sub012/BOLD/task001_run008/bold_dico_moco.txt		4f3c46830e935e6af509eb4b42f825d6	OpenfMRI	ds000113
13_participant	Stimulus	Stimulation setup	Response-/ synchronization setup	Functional MRI data acquisition	whole-body 7Tesla Siemens MAGNETOM magnetic resonance scanner			Siemens			7 Tesla			fmri_13_1	tar:https://openfmri.org/system/files/bold_raw.tar!/sub013/BOLD/task001_run001/bold.nii.gz	NifTI format	6678f740155b972ddf3c9ea1d7b470f8	OpenfMRI	ds000113	Distortion correction	DoCo417	tar:https://openfmri.org/system/files/bold_dico_task001.tar!/sub014/BOLD/task001_run001/bold_dico.nii.gz	NifTI format	7078697b6e35e78a86a97a6cec5df9fb	OpenfMRI	ds000113	Motion correction	MoCo97	tar:https://openfmri.org/system/files/physio_task001.tar!/sub013/BOLD/task001_run001/bold_dico_moco.txt		9463fb5b4b685a4a389dfa10e5eb090a	OpenfMRI	ds000113
13_participant	Stimulus	Stimulation setup	Response-/ synchronization setup	Functional MRI data acquisition	whole-body 7Tesla Siemens MAGNETOM magnetic resonance scanner			Siemens			7 Tesla			fmri_13_2	tar:https://openfmri.org/system/files/bold_raw.tar!/sub013/BOLD/task001_run002/bold.nii.gz	NifTI format	87ec4904139d176ba4d618c36013d78d	OpenfMRI	ds000113	Distortion correction	DoCo418	tar:https://openfmri.org/system/files/bold_dico_task001.tar!/sub014/BOLD/task001_run002/bold_dico.nii.gz	NifTI format	fd33f62efce18bc060997be10efeefeb	OpenfMRI	ds000113	Motion correction	MoCo98	tar:https://openfmri.org/system/files/physio_task001.tar!/sub013/BOLD/task001_run002/bold_dico_moco.txt		f837adbe55845cd28f5d14ac3dac4ae5	OpenfMRI	ds000113
13_participant	Stimulus	Stimulation setup	Response-/ synchronization setup	Functional MRI data acquisition	whole-body 7Tesla Siemens MAGNETOM magnetic resonance scanner			Siemens			7 Tesla			fmri_13_3	tar:https://openfmri.org/system/files/bold_raw.tar!/sub013/BOLD/task001_run003/bold.nii.gz	NifTI format	5f143f59622b6e3009a6554b84a71a77	OpenfMRI	ds000113	Distortion correction	DoCo419	tar:https://openfmri.org/system/files/bold_dico_task001.tar!/sub014/BOLD/task001_run003/bold_dico.nii.gz	NifTI format	926c908d116aecf0a18f989321079985	OpenfMRI	ds000113	Motion correction	MoCo99	tar:https://openfmri.org/system/files/physio_task001.tar!/sub013/BOLD/task001_run003/bold_dico_moco.txt		53fe162452b85cf2964c8534491501ae	OpenfMRI	ds000113
13_participant	Stimulus	Stimulation setup	Response-/ synchronization setup	Functional MRI data acquisition	whole-body 7Tesla Siemens MAGNETOM magnetic resonance scanner			Siemens			7 Tesla			fmri_13_4	tar:https://openfmri.org/system/files/bold_raw.tar!/sub013/BOLD/task001_run004/bold.nii.gz	NifTI format	97cbd4465f4847a67320f017ba9dbd40	OpenfMRI	ds000113	Distortion correction	DoCo420	tar:https://openfmri.org/system/files/bold_dico_task001.tar!/sub014/BOLD/task001_run004/bold_dico.nii.gz	NifTI format	7617650f634d277ac44f9f5f4486802e	OpenfMRI	ds000113	Motion correction	MoCo100	tar:https://openfmri.org/system/files/physio_task001.tar!/sub013/BOLD/task001_run004/bold_dico_moco.txt		5f56779ff73f607505e4a36fb6a73ea4	OpenfMRI	ds000113
13_participant	Stimulus	Stimulation setup	Response-/ synchronization setup	Functional MRI data acquisition	whole-body 7Tesla Siemens MAGNETOM magnetic resonance scanner			Siemens			7 Tesla			fmri_13_5	tar:https://openfmri.org/system/files/bold_raw.tar!/sub013/BOLD/task001_run005/bold.nii.gz	NifTI format	d25934d729df6c46d8670d61e453ec38	OpenfMRI	ds000113	Distortion correction	DoCo421	tar:https://openfmri.org/system/files/bold_dico_task001.tar!/sub014/BOLD/task001_run005/bold_dico.nii.gz	NifTI format	d2327f3149f60eb57889b120cd3803cd	OpenfMRI	ds000113	Motion correction	MoCo101	tar:https://openfmri.org/system/files/physio_task001.tar!/sub013/BOLD/task001_run005/bold_dico_moco.txt		b128db628595739b87b72fbdc665d77d	OpenfMRI	ds000113
13_participant	Stimulus	Stimulation setup	Response-/ synchronization setup	Functional MRI data acquisition	whole-body 7Tesla Siemens MAGNETOM magnetic resonance scanner			Siemens			7 Tesla			fmri_13_6	tar:https://openfmri.org/system/files/bold_raw.tar!/sub013/BOLD/task001_run006/bold.nii.gz	NifTI format	cc015d9e808403f3194ed1ee7dc4cca9	OpenfMRI	ds000113	Distortion correction	DoCo422	tar:https://openfmri.org/system/files/bold_dico_task001.tar!/sub014/BOLD/task001_run006/bold_dico.nii.gz	NifTI format	f2967e573a0019a6c3184285cc79cea1	OpenfMRI	ds000113	Motion correction	MoCo102	tar:https://openfmri.org/system/files/physio_task001.tar!/sub013/BOLD/task001_run006/bold_dico_moco.txt		d34b91a80ad4f130f27557a331f9c07f	OpenfMRI	ds000113
13_participant	Stimulus	Stimulation setup	Response-/ synchronization setup	Functional MRI data acquisition	whole-body 7Tesla Siemens MAGNETOM magnetic resonance scanner			Siemens			7 Tesla			fmri_13_7	tar:https://openfmri.org/system/files/bold_raw.tar!/sub013/BOLD/task001_run007/bold.nii.gz	NifTI format	c866031de7f42df421e38a9bf8b600e1	OpenfMRI	ds000113	Distortion correction	DoCo423	tar:https://openfmri.org/system/files/bold_dico_task001.tar!/sub014/BOLD/task001_run007/bold_dico.nii.gz	NifTI format	4feaf903efe253ea0785ddb2b70fdc3f	OpenfMRI	ds000113	Motion correction	MoCo103	tar:https://openfmri.org/system/files/physio_task001.tar!/sub013/BOLD/task001_run007/bold_dico_moco.txt		61528e79abae144f6eefc91efd5d16d2	OpenfMRI	ds000113
13_participant	Stimulus	Stimulation setup	Response-/ synchronization setup	Functional MRI data acquisition	whole-body 7Tesla Siemens MAGNETOM magnetic resonance scanner			Siemens			7 Tesla			fmri_13_8	tar:https://openfmri.org/system/files/bold_raw.tar!/sub013/BOLD/task001_run008/bold.nii.gz	NifTI format	72038833d6087f2e791d153f3284fc43	OpenfMRI	ds000113	Distortion correction	DoCo424	tar:https://openfmri.org/system/files/bold_dico_task001.tar!/sub014/BOLD/task001_run008/bold_dico.nii.gz	NifTI format	268472bf1c117fc1cac71c6deb041db9	OpenfMRI	ds000113	Motion correction	MoCo104	tar:https://openfmri.org/system/files/physio_task001.tar!/sub013/BOLD/task001_run008/bold_dico_moco.txt		e00bbf152b90cdd23023d7e29ce8fe7e	OpenfMRI	ds000113
14_participant	Stimulus	Stimulation setup	Response-/ synchronization setup	Functional MRI data acquisition	whole-body 7Tesla Siemens MAGNETOM magnetic resonance scanner			Siemens			7 Tesla			fmri_14_1	tar:https://openfmri.org/system/files/bold_raw.tar!/sub014/BOLD/task001_run001/bold.nii.gz	NifTI format	66de37c70d1f255a2fc32072235fb40b	OpenfMRI	ds000113	Distortion correction	DoCo425	tar:https://openfmri.org/system/files/bold_dico_task001.tar!/sub015/BOLD/task001_run001/bold_dico.nii.gz	NifTI format	b7d90ca0b6f5d740110a70327693b400	OpenfMRI	ds000113	Motion correction	MoCo105	tar:https://openfmri.org/system/files/physio_task001.tar!/sub014/BOLD/task001_run001/bold_dico_moco.txt		8b391ef67355726ac976080eac462791	OpenfMRI	ds000113
14_participant	Stimulus	Stimulation setup	Response-/ synchronization setup	Functional MRI data acquisition	whole-body 7Tesla Siemens MAGNETOM magnetic resonance scanner			Siemens			7 Tesla			fmri_14_2	tar:https://openfmri.org/system/files/bold_raw.tar!/sub014/BOLD/task001_run002/bold.nii.gz	NifTI format	1e8d6f696d6f4b1303d86e7277cf849a	OpenfMRI	ds000113	Distortion correction	DoCo426	tar:https://openfmri.org/system/files/bold_dico_task001.tar!/sub015/BOLD/task001_run002/bold_dico.nii.gz	NifTI format	ea1b2d2f29d3d540e94fc881b631ff8d	OpenfMRI	ds000113	Motion correction	MoCo106	tar:https://openfmri.org/system/files/physio_task001.tar!/sub014/BOLD/task001_run002/bold_dico_moco.txt		78a211b46f33265dfa13297d14741447	OpenfMRI	ds000113
14_participant	Stimulus	Stimulation setup	Response-/ synchronization setup	Functional MRI data acquisition	whole-body 7Tesla Siemens MAGNETOM magnetic resonance scanner			Siemens			7 Tesla			fmri_14_3	tar:https://openfmri.org/system/files/bold_raw.tar!/sub014/BOLD/task001_run003/bold.nii.gz	NifTI format	866325730f350ddd7f1ed646ec88d5e5	OpenfMRI	ds000113	Distortion correction	DoCo427	tar:https://openfmri.org/system/files/bold_dico_task001.tar!/sub015/BOLD/task001_run003/bold_dico.nii.gz	NifTI format	94197df8b157be2e31f07ab725ca230e	OpenfMRI	ds000113	Motion correction	MoCo107	tar:https://openfmri.org/system/files/physio_task001.tar!/sub014/BOLD/task001_run003/bold_dico_moco.txt		32bf1859b8c8276f83fa5ea8b3b633ac	OpenfMRI	ds000113
14_participant	Stimulus	Stimulation setup	Response-/ synchronization setup	Functional MRI data acquisition	whole-body 7Tesla Siemens MAGNETOM magnetic resonance scanner			Siemens			7 Tesla			fmri_14_4	tar:https://openfmri.org/system/files/bold_raw.tar!/sub014/BOLD/task001_run004/bold.nii.gz	NifTI format	705ea5dc5631b5173b1782168d2fe5d4	OpenfMRI	ds000113	Distortion correction	DoCo428	tar:https://openfmri.org/system/files/bold_dico_task001.tar!/sub015/BOLD/task001_run004/bold_dico.nii.gz	NifTI format	4286f1c86a5d03fc3c73f42eb66695a3	OpenfMRI	ds000113	Motion correction	MoCo108	tar:https://openfmri.org/system/files/physio_task001.tar!/sub014/BOLD/task001_run004/bold_dico_moco.txt		fdb7556b15a9c893d9dc643375371daa	OpenfMRI	ds000113
14_participant	Stimulus	Stimulation setup	Response-/ synchronization setup	Functional MRI data acquisition	whole-body 7Tesla Siemens MAGNETOM magnetic resonance scanner			Siemens			7 Tesla			fmri_14_5	tar:https://openfmri.org/system/files/bold_raw.tar!/sub014/BOLD/task001_run005/bold.nii.gz	NifTI format	028159d9de1bc9f3cbe58be0fc619a12	OpenfMRI	ds000113	Distortion correction	DoCo429	tar:https://openfmri.org/system/files/bold_dico_task001.tar!/sub015/BOLD/task001_run005/bold_dico.nii.gz	NifTI format	2cec2791c8d877eaeff6042f84beba42	OpenfMRI	ds000113	Motion correction	MoCo109	tar:https://openfmri.org/system/files/physio_task001.tar!/sub014/BOLD/task001_run005/bold_dico_moco.txt		75bd25039175d8fd8d0a34967eab2ee6	OpenfMRI	ds000113
14_participant	Stimulus	Stimulation setup	Response-/ synchronization setup	Functional MRI data acquisition	whole-body 7Tesla Siemens MAGNETOM magnetic resonance scanner			Siemens			7 Tesla			fmri_14_6	tar:https://openfmri.org/system/files/bold_raw.tar!/sub014/BOLD/task001_run006/bold.nii.gz	NifTI format	1ef9f4f72d4e4965952c0afcf64edc0c	OpenfMRI	ds000113	Distortion correction	DoCo430	tar:https://openfmri.org/system/files/bold_dico_task001.tar!/sub015/BOLD/task001_run006/bold_dico.nii.gz	NifTI format	ff3977974458ef0de3a5c32cd9e00e59	OpenfMRI	ds000113	Motion correction	MoCo110	tar:https://openfmri.org/system/files/physio_task001.tar!/sub014/BOLD/task001_run006/bold_dico_moco.txt		2757d57310342aa5952ae591856a5ea3	OpenfMRI	ds000113
14_participant	Stimulus	Stimulation setup	Response-/ synchronization setup	Functional MRI data acquisition	whole-body 7Tesla Siemens MAGNETOM magnetic resonance scanner			Siemens			7 Tesla			fmri_14_7	tar:https://openfmri.org/system/files/bold_raw.tar!/sub014/BOLD/task001_run007/bold.nii.gz	NifTI format	2c4d9cdee9c225c5f490844046b16b6c	OpenfMRI	ds000113	Distortion correction	DoCo431	tar:https://openfmri.org/system/files/bold_dico_task001.tar!/sub015/BOLD/task001_run007/bold_dico.nii.gz	NifTI format	989adaaed0222ca1f98374c261ababff	OpenfMRI	ds000113	Motion correction	MoCo111	tar:https://openfmri.org/system/files/physio_task001.tar!/sub014/BOLD/task001_run007/bold_dico_moco.txt		27b21e22e6eb0a906863665da769f30c	OpenfMRI	ds000113
14_participant	Stimulus	Stimulation setup	Response-/ synchronization setup	Functional MRI data acquisition	whole-body 7Tesla Siemens MAGNETOM magnetic resonance scanner			Siemens			7 Tesla			fmri_14_8	tar:https://openfmri.org/system/files/bold_raw.tar!/sub014/BOLD/task001_run008/bold.nii.gz	NifTI format	631319a7011afe107b2a87dd149e5d28	OpenfMRI	ds000113	Distortion correction	DoCo432	tar:https://openfmri.org/system/files/bold_dico_task001.tar!/sub015/BOLD/task001_run008/bold_dico.nii.gz	NifTI format	4799c6d1ff690d705903d955d69a15af	OpenfMRI	ds000113	Motion correction	MoCo112	tar:https://openfmri.org/system/files/physio_task001.tar!/sub014/BOLD/task001_run008/bold_dico_moco.txt		3ac7c7c6a76035d10c2644267e5c0a0a	OpenfMRI	ds000113
15_participant	Stimulus	Stimulation setup	Response-/ synchronization setup	Functional MRI data acquisition	whole-body 7Tesla Siemens MAGNETOM magnetic resonance scanner			Siemens			7 Tesla			fmri_15_1	tar:https://openfmri.org/system/files/bold_raw.tar!/sub015/BOLD/task001_run001/bold.nii.gz	NifTI format	5a1dd87c83ba77bdd390b5d4acac5e68	OpenfMRI	ds000113	Distortion correction	DoCo433	tar:https://openfmri.org/system/files/bold_dico_task001.tar!/sub016/BOLD/task001_run001/bold_dico.nii.gz	NifTI format	bb368ec5dee1912c664562b1b544f023	OpenfMRI	ds000113	Motion correction	MoCo113	tar:https://openfmri.org/system/files/physio_task001.tar!/sub015/BOLD/task001_run001/bold_dico_moco.txt		88502297dfb3d5d15be81983355e4313	OpenfMRI	ds000113
15_participant	Stimulus	Stimulation setup	Response-/ synchronization setup	Functional MRI data acquisition	whole-body 7Tesla Siemens MAGNETOM magnetic resonance scanner			Siemens			7 Tesla			fmri_15_2	tar:https://openfmri.org/system/files/bold_raw.tar!/sub015/BOLD/task001_run002/bold.nii.gz	NifTI format	f9a3d1814c3b7ff918d8d0d85114ffb1	OpenfMRI	ds000113	Distortion correction	DoCo434	tar:https://openfmri.org/system/files/bold_dico_task001.tar!/sub016/BOLD/task001_run002/bold_dico.nii.gz	NifTI format	5abd27130a2188c2f6703becdb1a43ce	OpenfMRI	ds000113	Motion correction	MoCo114	tar:https://openfmri.org/system/files/physio_task001.tar!/sub015/BOLD/task001_run002/bold_dico_moco.txt		1330566639830aaaacb24e8e300be71a	OpenfMRI	ds000113
15_participant	Stimulus	Stimulation setup	Response-/ synchronization setup	Functional MRI data acquisition	whole-body 7Tesla Siemens MAGNETOM magnetic resonance scanner			Siemens			7 Tesla			fmri_15_3	tar:https://openfmri.org/system/files/bold_raw.tar!/sub015/BOLD/task001_run003/bold.nii.gz	NifTI format	892dac1cf84be058452bdb11b1787594	OpenfMRI	ds000113	Distortion correction	DoCo435	tar:https://openfmri.org/system/files/bold_dico_task001.tar!/sub016/BOLD/task001_run003/bold_dico.nii.gz	NifTI format	d497addc2ce9e436f5fd00122640f272	OpenfMRI	ds000113	Motion correction	MoCo115	tar:https://openfmri.org/system/files/physio_task001.tar!/sub015/BOLD/task001_run003/bold_dico_moco.txt		979996fbed48caa601f4e8b76a595f57	OpenfMRI	ds000113
15_participant	Stimulus	Stimulation setup	Response-/ synchronization setup	Functional MRI data acquisition	whole-body 7Tesla Siemens MAGNETOM magnetic resonance scanner			Siemens			7 Tesla			fmri_15_4	tar:https://openfmri.org/system/files/bold_raw.tar!/sub015/BOLD/task001_run004/bold.nii.gz	NifTI format	3a5d4a0b6d54e6f66593d4811a2da2d8	OpenfMRI	ds000113	Distortion correction	DoCo436	tar:https://openfmri.org/system/files/bold_dico_task001.tar!/sub016/BOLD/task001_run004/bold_dico.nii.gz	NifTI format	4a1a9340fcf7bcaf70919e7916478aa2	OpenfMRI	ds000113	Motion correction	MoCo116	tar:https://openfmri.org/system/files/physio_task001.tar!/sub015/BOLD/task001_run004/bold_dico_moco.txt		b84803d50fe033b408cf719f2f4fb24a	OpenfMRI	ds000113
15_participant	Stimulus	Stimulation setup	Response-/ synchronization setup	Functional MRI data acquisition	whole-body 7Tesla Siemens MAGNETOM magnetic resonance scanner			Siemens			7 Tesla			fmri_15_5	tar:https://openfmri.org/system/files/bold_raw.tar!/sub015/BOLD/task001_run005/bold.nii.gz	NifTI format	d4b7941f8d42fbddcca643b8aec106fa	OpenfMRI	ds000113	Distortion correction	DoCo437	tar:https://openfmri.org/system/files/bold_dico_task001.tar!/sub016/BOLD/task001_run005/bold_dico.nii.gz	NifTI format	df926e8ae5e60cc3c37d315fc12e76e8	OpenfMRI	ds000113	Motion correction	MoCo117	tar:https://openfmri.org/system/files/physio_task001.tar!/sub015/BOLD/task001_run005/bold_dico_moco.txt		99ea826a10750d9b85e1a725bef5b373	OpenfMRI	ds000113
15_participant	Stimulus	Stimulation setup	Response-/ synchronization setup	Functional MRI data acquisition	whole-body 7Tesla Siemens MAGNETOM magnetic resonance scanner			Siemens			7 Tesla			fmri_15_6	tar:https://openfmri.org/system/files/bold_raw.tar!/sub015/BOLD/task001_run006/bold.nii.gz	NifTI format	ae24c9603dd82a4e1ce85cc2a1165fa4	OpenfMRI	ds000113	Distortion correction	DoCo438	tar:https://openfmri.org/system/files/bold_dico_task001.tar!/sub016/BOLD/task001_run006/bold_dico.nii.gz	NifTI format	6d63589e2477ee0a0232f22c7fdb2473	OpenfMRI	ds000113	Motion correction	MoCo118	tar:https://openfmri.org/system/files/physio_task001.tar!/sub015/BOLD/task001_run006/bold_dico_moco.txt		f301d5f2ebdd6a687262413a4f92568f	OpenfMRI	ds000113
15_participant	Stimulus	Stimulation setup	Response-/ synchronization setup	Functional MRI data acquisition	whole-body 7Tesla Siemens MAGNETOM magnetic resonance scanner			Siemens			7 Tesla			fmri_15_7	tar:https://openfmri.org/system/files/bold_raw.tar!/sub015/BOLD/task001_run007/bold.nii.gz	NifTI format	2cce7ec7342cb031afdaaf9a63d3f0bf	OpenfMRI	ds000113	Distortion correction	DoCo439	tar:https://openfmri.org/system/files/bold_dico_task001.tar!/sub016/BOLD/task001_run007/bold_dico.nii.gz	NifTI format	b5c81d0ac7c32c3317d8052b992261c9	OpenfMRI	ds000113	Motion correction	MoCo119	tar:https://openfmri.org/system/files/physio_task001.tar!/sub015/BOLD/task001_run007/bold_dico_moco.txt		50ca03844ba798913becd457e442e83c	OpenfMRI	ds000113
15_participant	Stimulus	Stimulation setup	Response-/ synchronization setup	Functional MRI data acquisition	whole-body 7Tesla Siemens MAGNETOM magnetic resonance scanner			Siemens			7 Tesla			fmri_15_8	tar:https://openfmri.org/system/files/bold_raw.tar!/sub015/BOLD/task001_run008/bold.nii.gz	NifTI format	6c547a4455449057193dcec50e310816	OpenfMRI	ds000113	Distortion correction	DoCo440	tar:https://openfmri.org/system/files/bold_dico_task001.tar!/sub016/BOLD/task001_run008/bold_dico.nii.gz	NifTI format	81e4fe5f18e9ca9cc23fcb57ed57d2be	OpenfMRI	ds000113	Motion correction	MoCo120	tar:https://openfmri.org/system/files/physio_task001.tar!/sub015/BOLD/task001_run008/bold_dico_moco.txt		098363bdfcdaa5ec963af06aceb746c5	OpenfMRI	ds000113
16_participant	Stimulus	Stimulation setup	Response-/ synchronization setup	Functional MRI data acquisition	whole-body 7Tesla Siemens MAGNETOM magnetic resonance scanner			Siemens			7 Tesla			fmri_16_1	tar:https://openfmri.org/system/files/bold_raw.tar!/sub016/BOLD/task001_run001/bold.nii.gz	NifTI format	793a6496419afe81dc547d2e46c16aff	OpenfMRI	ds000113	Distortion correction	DoCo441	tar:https://openfmri.org/system/files/bold_dico_task001.tar!/sub017/BOLD/task001_run001/bold_dico.nii.gz	NifTI format	175372e43b0eaeb8e21494b50b76cf20	OpenfMRI	ds000113	Motion correction	MoCo121	tar:https://openfmri.org/system/files/physio_task001.tar!/sub016/BOLD/task001_run001/bold_dico_moco.txt		33b8608ca42d77ecb802cd4cc599c521	OpenfMRI	ds000113
16_participant	Stimulus	Stimulation setup	Response-/ synchronization setup	Functional MRI data acquisition	whole-body 7Tesla Siemens MAGNETOM magnetic resonance scanner			Siemens			7 Tesla			fmri_16_2	tar:https://openfmri.org/system/files/bold_raw.tar!/sub016/BOLD/task001_run002/bold.nii.gz	NifTI format	8c4ed43e50c263166d6d743cb833c403	OpenfMRI	ds000113	Distortion correction	DoCo442	tar:https://openfmri.org/system/files/bold_dico_task001.tar!/sub017/BOLD/task001_run002/bold_dico.nii.gz	NifTI format	f6c7b689482a2a01c3d141659185436f	OpenfMRI	ds000113	Motion correction	MoCo122	tar:https://openfmri.org/system/files/physio_task001.tar!/sub016/BOLD/task001_run002/bold_dico_moco.txt		b256787710d2be0c828b4842d9eb2e2a	OpenfMRI	ds000113
16_participant	Stimulus	Stimulation setup	Response-/ synchronization setup	Functional MRI data acquisition	whole-body 7Tesla Siemens MAGNETOM magnetic resonance scanner			Siemens			7 Tesla			fmri_16_3	tar:https://openfmri.org/system/files/bold_raw.tar!/sub016/BOLD/task001_run003/bold.nii.gz	NifTI format	e73aac9e791535d209249132a53d4aaf	OpenfMRI	ds000113	Distortion correction	DoCo443	tar:https://openfmri.org/system/files/bold_dico_task001.tar!/sub017/BOLD/task001_run003/bold_dico.nii.gz	NifTI format	71ce5f86750f44f079df121236ba5651	OpenfMRI	ds000113	Motion correction	MoCo123	tar:https://openfmri.org/system/files/physio_task001.tar!/sub016/BOLD/task001_run003/bold_dico_moco.txt		7daf8ee4122f973e6f19d31ab122b4b4	OpenfMRI	ds000113
16_participant	Stimulus	Stimulation setup	Response-/ synchronization setup	Functional MRI data acquisition	whole-body 7Tesla Siemens MAGNETOM magnetic resonance scanner			Siemens			7 Tesla			fmri_16_4	tar:https://openfmri.org/system/files/bold_raw.tar!/sub016/BOLD/task001_run004/bold.nii.gz	NifTI format	c564130cf824dd16a2ca217bddd2ffa2	OpenfMRI	ds000113	Distortion correction	DoCo444	tar:https://openfmri.org/system/files/bold_dico_task001.tar!/sub017/BOLD/task001_run004/bold_dico.nii.gz	NifTI format	01bb5d97edda7d048c40b3d314a25123	OpenfMRI	ds000113	Motion correction	MoCo124	tar:https://openfmri.org/system/files/physio_task001.tar!/sub016/BOLD/task001_run004/bold_dico_moco.txt		f819f1e29ddd038cad9983d602491590	OpenfMRI	ds000113
16_participant	Stimulus	Stimulation setup	Response-/ synchronization setup	Functional MRI data acquisition	whole-body 7Tesla Siemens MAGNETOM magnetic resonance scanner			Siemens			7 Tesla			fmri_16_5	tar:https://openfmri.org/system/files/bold_raw.tar!/sub016/BOLD/task001_run005/bold.nii.gz	NifTI format	04fbe10da1b5dfb876d683a4042fc58c	OpenfMRI	ds000113	Distortion correction	DoCo445	tar:https://openfmri.org/system/files/bold_dico_task001.tar!/sub017/BOLD/task001_run005/bold_dico.nii.gz	NifTI format	987b6e6a4127081421e6a87fe328d72d	OpenfMRI	ds000113	Motion correction	MoCo125	tar:https://openfmri.org/system/files/physio_task001.tar!/sub016/BOLD/task001_run005/bold_dico_moco.txt		1b8052a3f9ae60a45757a041a30d7df0	OpenfMRI	ds000113
16_participant	Stimulus	Stimulation setup	Response-/ synchronization setup	Functional MRI data acquisition	whole-body 7Tesla Siemens MAGNETOM magnetic resonance scanner			Siemens			7 Tesla			fmri_16_6	tar:https://openfmri.org/system/files/bold_raw.tar!/sub016/BOLD/task001_run006/bold.nii.gz	NifTI format	3a79aa449f4b489e147eb524286f3965	OpenfMRI	ds000113	Distortion correction	DoCo446	tar:https://openfmri.org/system/files/bold_dico_task001.tar!/sub017/BOLD/task001_run006/bold_dico.nii.gz	NifTI format	39cb393eee1e8047a6a7e7a9e7ece908	OpenfMRI	ds000113	Motion correction	MoCo126	tar:https://openfmri.org/system/files/physio_task001.tar!/sub016/BOLD/task001_run006/bold_dico_moco.txt		c8ffeec053961e92bfbf00402e33485b	OpenfMRI	ds000113
16_participant	Stimulus	Stimulation setup	Response-/ synchronization setup	Functional MRI data acquisition	whole-body 7Tesla Siemens MAGNETOM magnetic resonance scanner			Siemens			7 Tesla			fmri_16_7	tar:https://openfmri.org/system/files/bold_raw.tar!/sub016/BOLD/task001_run007/bold.nii.gz	NifTI format	8b802614dba58b6b94053ce067e28852	OpenfMRI	ds000113	Distortion correction	DoCo447	tar:https://openfmri.org/system/files/bold_dico_task001.tar!/sub017/BOLD/task001_run007/bold_dico.nii.gz	NifTI format	3e09d052854140b74e61125686616f70	OpenfMRI	ds000113	Motion correction	MoCo127	tar:https://openfmri.org/system/files/physio_task001.tar!/sub016/BOLD/task001_run007/bold_dico_moco.txt		8230e11fa72932304944b1f562cf2d0c	OpenfMRI	ds000113
16_participant	Stimulus	Stimulation setup	Response-/ synchronization setup	Functional MRI data acquisition	whole-body 7Tesla Siemens MAGNETOM magnetic resonance scanner			Siemens			7 Tesla			fmri_16_8	tar:https://openfmri.org/system/files/bold_raw.tar!/sub016/BOLD/task001_run008/bold.nii.gz	NifTI format	6ab9faee1ffd5309c5ffe6bff30a2945	OpenfMRI	ds000113	Distortion correction	DoCo448	tar:https://openfmri.org/system/files/bold_dico_task001.tar!/sub017/BOLD/task001_run008/bold_dico.nii.gz	NifTI format	5f98eebe9f7e71fa45b56d27f0b446be	OpenfMRI	ds000113	Motion correction	MoCo128	tar:https://openfmri.org/system/files/physio_task001.tar!/sub016/BOLD/task001_run008/bold_dico_moco.txt		b4673f695248df9456e518e6fac17408	OpenfMRI	ds000113
17_participant	Stimulus	Stimulation setup	Response-/ synchronization setup	Functional MRI data acquisition	whole-body 7Tesla Siemens MAGNETOM magnetic resonance scanner			Siemens			7 Tesla			fmri_17_1	tar:https://openfmri.org/system/files/bold_raw.tar!/sub017/BOLD/task001_run001/bold.nii.gz	NifTI format	6f2a72deec9e3a02ff220cc823bbc880	OpenfMRI	ds000113	Distortion correction	DoCo449	tar:https://openfmri.org/system/files/bold_dico_task001.tar!/sub018/BOLD/task001_run001/bold_dico.nii.gz	NifTI format	4e0220babd1d3214c4aa5320ab923742	OpenfMRI	ds000113	Motion correction	MoCo129	tar:https://openfmri.org/system/files/physio_task001.tar!/sub017/BOLD/task001_run001/bold_dico_moco.txt		fc7baf743fa77651b78d2d6f5115c66d	OpenfMRI	ds000113
17_participant	Stimulus	Stimulation setup	Response-/ synchronization setup	Functional MRI data acquisition	whole-body 7Tesla Siemens MAGNETOM magnetic resonance scanner			Siemens			7 Tesla			fmri_17_2	tar:https://openfmri.org/system/files/bold_raw.tar!/sub017/BOLD/task001_run002/bold.nii.gz	NifTI format	13a2219e94f55a81155a6888b9f34ff4	OpenfMRI	ds000113	Distortion correction	DoCo450	tar:https://openfmri.org/system/files/bold_dico_task001.tar!/sub018/BOLD/task001_run002/bold_dico.nii.gz	NifTI format	f39f1464c17f8ba86b9de520f4dfab91	OpenfMRI	ds000113	Motion correction	MoCo130	tar:https://openfmri.org/system/files/physio_task001.tar!/sub017/BOLD/task001_run002/bold_dico_moco.txt		d864180104424dfa61d5942cb0f4e4d6	OpenfMRI	ds000113
17_participant	Stimulus	Stimulation setup	Response-/ synchronization setup	Functional MRI data acquisition	whole-body 7Tesla Siemens MAGNETOM magnetic resonance scanner			Siemens			7 Tesla			fmri_17_3	tar:https://openfmri.org/system/files/bold_raw.tar!/sub017/BOLD/task001_run003/bold.nii.gz	NifTI format	c07fa5240480d9ef672e3b507dfd52b4	OpenfMRI	ds000113	Distortion correction	DoCo451	tar:https://openfmri.org/system/files/bold_dico_task001.tar!/sub018/BOLD/task001_run003/bold_dico.nii.gz	NifTI format	f7300945c09aacbe46ebc42e57dae005	OpenfMRI	ds000113	Motion correction	MoCo131	tar:https://openfmri.org/system/files/physio_task001.tar!/sub017/BOLD/task001_run003/bold_dico_moco.txt		7648c6eb20498f25e51357eaadbd155f	OpenfMRI	ds000113
17_participant	Stimulus	Stimulation setup	Response-/ synchronization setup	Functional MRI data acquisition	whole-body 7Tesla Siemens MAGNETOM magnetic resonance scanner			Siemens			7 Tesla			fmri_17_4	tar:https://openfmri.org/system/files/bold_raw.tar!/sub017/BOLD/task001_run004/bold.nii.gz	NifTI format	76b5d8acf5bc9006153444e6de6a23b9	OpenfMRI	ds000113	Distortion correction	DoCo452	tar:https://openfmri.org/system/files/bold_dico_task001.tar!/sub018/BOLD/task001_run004/bold_dico.nii.gz	NifTI format	3f58ecc7fbc0566dd257637a0c84630a	OpenfMRI	ds000113	Motion correction	MoCo132	tar:https://openfmri.org/system/files/physio_task001.tar!/sub017/BOLD/task001_run004/bold_dico_moco.txt		be20e6cf0d632390783130a18b8c1c57	OpenfMRI	ds000113
17_participant	Stimulus	Stimulation setup	Response-/ synchronization setup	Functional MRI data acquisition	whole-body 7Tesla Siemens MAGNETOM magnetic resonance scanner			Siemens			7 Tesla			fmri_17_5	tar:https://openfmri.org/system/files/bold_raw.tar!/sub017/BOLD/task001_run005/bold.nii.gz	NifTI format	9b6f05e965d3bd16ede455626b61e5f0	OpenfMRI	ds000113	Distortion correction	DoCo453	tar:https://openfmri.org/system/files/bold_dico_task001.tar!/sub018/BOLD/task001_run005/bold_dico.nii.gz	NifTI format	98bd572b9573624f55508dc59377d93c	OpenfMRI	ds000113	Motion correction	MoCo133	tar:https://openfmri.org/system/files/physio_task001.tar!/sub017/BOLD/task001_run005/bold_dico_moco.txt		fd58f8dab31c74cf21a6300ed7cf5ac6	OpenfMRI	ds000113
17_participant	Stimulus	Stimulation setup	Response-/ synchronization setup	Functional MRI data acquisition	whole-body 7Tesla Siemens MAGNETOM magnetic resonance scanner			Siemens			7 Tesla			fmri_17_6	tar:https://openfmri.org/system/files/bold_raw.tar!/sub017/BOLD/task001_run006/bold.nii.gz	NifTI format	e2fe4769703ef377673ade5a90fed5a4	OpenfMRI	ds000113	Distortion correction	DoCo454	tar:https://openfmri.org/system/files/bold_dico_task001.tar!/sub018/BOLD/task001_run006/bold_dico.nii.gz	NifTI format	9137402078b2c63d6ffd72a875cb7641	OpenfMRI	ds000113	Motion correction	MoCo134	tar:https://openfmri.org/system/files/physio_task001.tar!/sub017/BOLD/task001_run006/bold_dico_moco.txt		70ead12387e2b5c151a6909ea862f90a	OpenfMRI	ds000113
17_participant	Stimulus	Stimulation setup	Response-/ synchronization setup	Functional MRI data acquisition	whole-body 7Tesla Siemens MAGNETOM magnetic resonance scanner			Siemens			7 Tesla			fmri_17_7	tar:https://openfmri.org/system/files/bold_raw.tar!/sub017/BOLD/task001_run007/bold.nii.gz	NifTI format	a95284b44a78f34fe4ab7a44f505f670	OpenfMRI	ds000113	Distortion correction	DoCo455	tar:https://openfmri.org/system/files/bold_dico_task001.tar!/sub018/BOLD/task001_run007/bold_dico.nii.gz	NifTI format	29704577104e0ad00b93a8f283cded81	OpenfMRI	ds000113	Motion correction	MoCo135	tar:https://openfmri.org/system/files/physio_task001.tar!/sub017/BOLD/task001_run007/bold_dico_moco.txt		5d9dd08ecedba510dd59a5bd21afd337	OpenfMRI	ds000113
17_participant	Stimulus	Stimulation setup	Response-/ synchronization setup	Functional MRI data acquisition	whole-body 7Tesla Siemens MAGNETOM magnetic resonance scanner			Siemens			7 Tesla			fmri_17_8	tar:https://openfmri.org/system/files/bold_raw.tar!/sub017/BOLD/task001_run008/bold.nii.gz	NifTI format	010f8551f89c40797344212ebe955009	OpenfMRI	ds000113	Distortion correction	DoCo456	tar:https://openfmri.org/system/files/bold_dico_task001.tar!/sub018/BOLD/task001_run008/bold_dico.nii.gz	NifTI format	d8b19dcf204cdd17fce2bb155b101128	OpenfMRI	ds000113	Motion correction	MoCo136	tar:https://openfmri.org/system/files/physio_task001.tar!/sub017/BOLD/task001_run008/bold_dico_moco.txt		359b7799538f49f93e9c8516212bd90d	OpenfMRI	ds000113
18_participant	Stimulus	Stimulation setup	Response-/ synchronization setup	Functional MRI data acquisition	whole-body 7Tesla Siemens MAGNETOM magnetic resonance scanner			Siemens			7 Tesla			fmri_18_1	tar:https://openfmri.org/system/files/bold_raw.tar!/sub018/BOLD/task001_run001/bold.nii.gz	NifTI format	4a0a57ddc4d80e3d82cfcb30e95dad54	OpenfMRI	ds000113	Distortion correction	DoCo457	tar:https://openfmri.org/system/files/bold_dico_task001.tar!/sub019/BOLD/task001_run001/bold_dico.nii.gz	NifTI format	4d122dbd4a94230bdbe20f5b8afb1f85	OpenfMRI	ds000113	Motion correction	MoCo137	tar:https://openfmri.org/system/files/physio_task001.tar!/sub018/BOLD/task001_run001/bold_dico_moco.txt		fcf79a58cb5a488b85563591c7217d61	OpenfMRI	ds000113
18_participant	Stimulus	Stimulation setup	Response-/ synchronization setup	Functional MRI data acquisition	whole-body 7Tesla Siemens MAGNETOM magnetic resonance scanner			Siemens			7 Tesla			fmri_18_2	tar:https://openfmri.org/system/files/bold_raw.tar!/sub018/BOLD/task001_run002/bold.nii.gz	NifTI format	0fce0bb92bf1caa670066b3f4217bda1	OpenfMRI	ds000113	Distortion correction	DoCo458	tar:https://openfmri.org/system/files/bold_dico_task001.tar!/sub019/BOLD/task001_run002/bold_dico.nii.gz	NifTI format	74b90bae2737ccc4ed88995193978217	OpenfMRI	ds000113	Motion correction	MoCo138	tar:https://openfmri.org/system/files/physio_task001.tar!/sub018/BOLD/task001_run002/bold_dico_moco.txt		7398e6c61314608b3a1e8a8b7a0da1a7	OpenfMRI	ds000113
18_participant	Stimulus	Stimulation setup	Response-/ synchronization setup	Functional MRI data acquisition	whole-body 7Tesla Siemens MAGNETOM magnetic resonance scanner			Siemens			7 Tesla			fmri_18_3	tar:https://openfmri.org/system/files/bold_raw.tar!/sub018/BOLD/task001_run003/bold.nii.gz	NifTI format	1f4dc77bf2e75645381aa0aa9073d5d7	OpenfMRI	ds000113	Distortion correction	DoCo459	tar:https://openfmri.org/system/files/bold_dico_task001.tar!/sub019/BOLD/task001_run003/bold_dico.nii.gz	NifTI format	a61ba1e8b301ad0c179b8c1e4762c3ea	OpenfMRI	ds000113	Motion correction	MoCo139	tar:https://openfmri.org/system/files/physio_task001.tar!/sub018/BOLD/task001_run003/bold_dico_moco.txt		a3efcdfbcf3751c0f48f40942b086511	OpenfMRI	ds000113
18_participant	Stimulus	Stimulation setup	Response-/ synchronization setup	Functional MRI data acquisition	whole-body 7Tesla Siemens MAGNETOM magnetic resonance scanner			Siemens			7 Tesla			fmri_18_4	tar:https://openfmri.org/system/files/bold_raw.tar!/sub018/BOLD/task001_run004/bold.nii.gz	NifTI format	be972c3cd273b96a4b838fa82a603376	OpenfMRI	ds000113	Distortion correction	DoCo460	tar:https://openfmri.org/system/files/bold_dico_task001.tar!/sub019/BOLD/task001_run004/bold_dico.nii.gz	NifTI format	441852bd2bb606d71c7cb9f51788d8e2	OpenfMRI	ds000113	Motion correction	MoCo140	tar:https://openfmri.org/system/files/physio_task001.tar!/sub018/BOLD/task001_run004/bold_dico_moco.txt		30b2a4c0127d3541840abb5bd43287b7	OpenfMRI	ds000113
18_participant	Stimulus	Stimulation setup	Response-/ synchronization setup	Functional MRI data acquisition	whole-body 7Tesla Siemens MAGNETOM magnetic resonance scanner			Siemens			7 Tesla			fmri_18_5	tar:https://openfmri.org/system/files/bold_raw.tar!/sub018/BOLD/task001_run005/bold.nii.gz	NifTI format	7e585b7ecdeadff4e783ab787bc280b4	OpenfMRI	ds000113	Distortion correction	DoCo461	tar:https://openfmri.org/system/files/bold_dico_task001.tar!/sub019/BOLD/task001_run005/bold_dico.nii.gz	NifTI format	eca39b5c2b34f9501dc38eb984669322	OpenfMRI	ds000113	Motion correction	MoCo141	tar:https://openfmri.org/system/files/physio_task001.tar!/sub018/BOLD/task001_run005/bold_dico_moco.txt		80423d2ebafa2a23e27cec1f571a6f4d	OpenfMRI	ds000113
18_participant	Stimulus	Stimulation setup	Response-/ synchronization setup	Functional MRI data acquisition	whole-body 7Tesla Siemens MAGNETOM magnetic resonance scanner			Siemens			7 Tesla			fmri_18_6	tar:https://openfmri.org/system/files/bold_raw.tar!/sub018/BOLD/task001_run006/bold.nii.gz	NifTI format	307a92fa5a2b6f7f98d82a0c94ce9587	OpenfMRI	ds000113	Distortion correction	DoCo462	tar:https://openfmri.org/system/files/bold_dico_task001.tar!/sub019/BOLD/task001_run006/bold_dico.nii.gz	NifTI format	fdfd0e45e44a4152ee437ef61d2baca3	OpenfMRI	ds000113	Motion correction	MoCo142	tar:https://openfmri.org/system/files/physio_task001.tar!/sub018/BOLD/task001_run006/bold_dico_moco.txt		e73366ff9feb6ad17be796ce498637cf	OpenfMRI	ds000113
18_participant	Stimulus	Stimulation setup	Response-/ synchronization setup	Functional MRI data acquisition	whole-body 7Tesla Siemens MAGNETOM magnetic resonance scanner			Siemens			7 Tesla			fmri_18_7	tar:https://openfmri.org/system/files/bold_raw.tar!/sub018/BOLD/task001_run007/bold.nii.gz	NifTI format	018d4db70a5494c10a1f515f5e4c9cf6	OpenfMRI	ds000113	Distortion correction	DoCo463	tar:https://openfmri.org/system/files/bold_dico_task001.tar!/sub019/BOLD/task001_run007/bold_dico.nii.gz	NifTI format	54b9edc7c0350ffc40e31c1acba44ace	OpenfMRI	ds000113	Motion correction	MoCo143	tar:https://openfmri.org/system/files/physio_task001.tar!/sub018/BOLD/task001_run007/bold_dico_moco.txt		3888bebe761202584aa2ea5f2ab53362	OpenfMRI	ds000113
18_participant	Stimulus	Stimulation setup	Response-/ synchronization setup	Functional MRI data acquisition	whole-body 7Tesla Siemens MAGNETOM magnetic resonance scanner			Siemens			7 Tesla			fmri_18_8	tar:https://openfmri.org/system/files/bold_raw.tar!/sub018/BOLD/task001_run008/bold.nii.gz	NifTI format	0fc35add2371cf1db0412318490b8aa9	OpenfMRI	ds000113	Distortion correction	DoCo464	tar:https://openfmri.org/system/files/bold_dico_task001.tar!/sub019/BOLD/task001_run008/bold_dico.nii.gz	NifTI format	43687c2a5c567110005a8563067fe351	OpenfMRI	ds000113	Motion correction	MoCo144	tar:https://openfmri.org/system/files/physio_task001.tar!/sub018/BOLD/task001_run008/bold_dico_moco.txt		8cd0961a5d95babcbed63c943bdfde74	OpenfMRI	ds000113
19_participant	Stimulus	Stimulation setup	Response-/ synchronization setup	Functional MRI data acquisition	whole-body 7Tesla Siemens MAGNETOM magnetic resonance scanner			Siemens			7 Tesla			fmri_19_1	tar:https://openfmri.org/system/files/bold_raw.tar!/sub019/BOLD/task001_run001/bold.nii.gz	NifTI format	2a83ec249ca08855229fef46c2dc2e03	OpenfMRI	ds000113	Distortion correction	DoCo465	tar:https://openfmri.org/system/files/bold_dico_task001.tar!/sub020/BOLD/task001_run001/bold_dico.nii.gz	NifTI format	dd26dde77dc929a33b2f352e2b4518a6	OpenfMRI	ds000113	Motion correction	MoCo145	tar:https://openfmri.org/system/files/physio_task001.tar!/sub019/BOLD/task001_run001/bold_dico_moco.txt		6631f89acd4921763c0e498548dac164	OpenfMRI	ds000113
19_participant	Stimulus	Stimulation setup	Response-/ synchronization setup	Functional MRI data acquisition	whole-body 7Tesla Siemens MAGNETOM magnetic resonance scanner			Siemens			7 Tesla			fmri_19_2	tar:https://openfmri.org/system/files/bold_raw.tar!/sub019/BOLD/task001_run002/bold.nii.gz	NifTI format	72f29c086fbbadc558f518e7c1732173	OpenfMRI	ds000113	Distortion correction	DoCo466	tar:https://openfmri.org/system/files/bold_dico_task001.tar!/sub020/BOLD/task001_run002/bold_dico.nii.gz	NifTI format	4103232000e36e02811d864a7477ecdd	OpenfMRI	ds000113	Motion correction	MoCo146	tar:https://openfmri.org/system/files/physio_task001.tar!/sub019/BOLD/task001_run002/bold_dico_moco.txt		4364d0b0d0f1890d944ae0cbdb197771	OpenfMRI	ds000113
19_participant	Stimulus	Stimulation setup	Response-/ synchronization setup	Functional MRI data acquisition	whole-body 7Tesla Siemens MAGNETOM magnetic resonance scanner			Siemens			7 Tesla			fmri_19_3	tar:https://openfmri.org/system/files/bold_raw.tar!/sub019/BOLD/task001_run003/bold.nii.gz	NifTI format	25918793fc7d1bf818d0785f7c00bf63	OpenfMRI	ds000113	Distortion correction	DoCo467	tar:https://openfmri.org/system/files/bold_dico_task001.tar!/sub020/BOLD/task001_run003/bold_dico.nii.gz	NifTI format	262385a4bda6271c97e88b15af8cb316	OpenfMRI	ds000113	Motion correction	MoCo147	tar:https://openfmri.org/system/files/physio_task001.tar!/sub019/BOLD/task001_run003/bold_dico_moco.txt		13f0bb3c51e9db3cd8cd30fcb6a93b72	OpenfMRI	ds000113
19_participant	Stimulus	Stimulation setup	Response-/ synchronization setup	Functional MRI data acquisition	whole-body 7Tesla Siemens MAGNETOM magnetic resonance scanner			Siemens			7 Tesla			fmri_19_4	tar:https://openfmri.org/system/files/bold_raw.tar!/sub019/BOLD/task001_run004/bold.nii.gz	NifTI format	96d0b8820d77850fa27901e98e259b5a	OpenfMRI	ds000113	Distortion correction	DoCo468	tar:https://openfmri.org/system/files/bold_dico_task001.tar!/sub020/BOLD/task001_run004/bold_dico.nii.gz	NifTI format	48f2f204a8207a323995a33489518741	OpenfMRI	ds000113	Motion correction	MoCo148	tar:https://openfmri.org/system/files/physio_task001.tar!/sub019/BOLD/task001_run004/bold_dico_moco.txt		067a0924b0d81872bd289bd6cf0f9a5d	OpenfMRI	ds000113
19_participant	Stimulus	Stimulation setup	Response-/ synchronization setup	Functional MRI data acquisition	whole-body 7Tesla Siemens MAGNETOM magnetic resonance scanner			Siemens			7 Tesla			fmri_19_5	tar:https://openfmri.org/system/files/bold_raw.tar!/sub019/BOLD/task001_run005/bold.nii.gz	NifTI format	0e33938e2f65f60d4c1f6a321b0fc62a	OpenfMRI	ds000113	Distortion correction	DoCo469	tar:https://openfmri.org/system/files/bold_dico_task001.tar!/sub020/BOLD/task001_run005/bold_dico.nii.gz	NifTI format	aeb2fd8f67d35400e1ca5016149be950	OpenfMRI	ds000113	Motion correction	MoCo149	tar:https://openfmri.org/system/files/physio_task001.tar!/sub019/BOLD/task001_run005/bold_dico_moco.txt		4e15277618ba52634a80a5f037855e3a	OpenfMRI	ds000113
19_participant	Stimulus	Stimulation setup	Response-/ synchronization setup	Functional MRI data acquisition	whole-body 7Tesla Siemens MAGNETOM magnetic resonance scanner			Siemens			7 Tesla			fmri_19_6	tar:https://openfmri.org/system/files/bold_raw.tar!/sub019/BOLD/task001_run006/bold.nii.gz	NifTI format	1468cab7f0e124ecb35375fb7f73022e	OpenfMRI	ds000113	Distortion correction	DoCo470	tar:https://openfmri.org/system/files/bold_dico_task001.tar!/sub020/BOLD/task001_run006/bold_dico.nii.gz	NifTI format	95957d8141d983bf86494ade1291e7c9	OpenfMRI	ds000113	Motion correction	MoCo150	tar:https://openfmri.org/system/files/physio_task001.tar!/sub019/BOLD/task001_run006/bold_dico_moco.txt		26c1b62a3163b2ae531dc720abb2f93a	OpenfMRI	ds000113
19_participant	Stimulus	Stimulation setup	Response-/ synchronization setup	Functional MRI data acquisition	whole-body 7Tesla Siemens MAGNETOM magnetic resonance scanner			Siemens			7 Tesla			fmri_19_7	tar:https://openfmri.org/system/files/bold_raw.tar!/sub019/BOLD/task001_run007/bold.nii.gz	NifTI format	c9cb6a5a9d508e20c2ab8dce3e8caa95	OpenfMRI	ds000113	Distortion correction	DoCo471	tar:https://openfmri.org/system/files/bold_dico_task001.tar!/sub020/BOLD/task001_run007/bold_dico.nii.gz	NifTI format	a47e7b36a5461268c2371ff0946d3cd5	OpenfMRI	ds000113	Motion correction	MoCo151	tar:https://openfmri.org/system/files/physio_task001.tar!/sub019/BOLD/task001_run007/bold_dico_moco.txt		56b7d4a27e4d218500d24a89e6f7861d	OpenfMRI	ds000113
19_participant	Stimulus	Stimulation setup	Response-/ synchronization setup	Functional MRI data acquisition	whole-body 7Tesla Siemens MAGNETOM magnetic resonance scanner			Siemens			7 Tesla			fmri_19_8	tar:https://openfmri.org/system/files/bold_raw.tar!/sub019/BOLD/task001_run008/bold.nii.gz	NifTI format	c5b65713f1b487d967d81c2360ea554a	OpenfMRI	ds000113	Distortion correction	DoCo472	tar:https://openfmri.org/system/files/bold_dico_task001.tar!/sub020/BOLD/task001_run008/bold_dico.nii.gz	NifTI format	2c09f538c03182bb35f566b9ced16dcd	OpenfMRI	ds000113	Motion correction	MoCo152	tar:https://openfmri.org/system/files/physio_task001.tar!/sub019/BOLD/task001_run008/bold_dico_moco.txt		6ac480d6f573bdfd5398c2c328b16d49	OpenfMRI	ds000113
20_participant	Stimulus	Stimulation setup	Response-/ synchronization setup	Functional MRI data acquisition	whole-body 7Tesla Siemens MAGNETOM magnetic resonance scanner			Siemens			7 Tesla			fmri_20_1	tar:https://openfmri.org/system/files/bold_raw.tar!/sub020/BOLD/task001_run001/bold.nii.gz	NifTI format	0234601c5df0f1ccfd65751dd86fbd35	OpenfMRI	ds000113	Distortion correction	DoCo473	tar:https://openfmri.org/system/files/bold_dico_task001.tar!/sub020/BOLD/task001_run001/bold_dico.nii.gz	NifTI format	dd26dde77dc929a33b2f352e2b4518a6	OpenfMRI	ds000113	Motion correction	MoCo153	tar:https://openfmri.org/system/files/physio_task001.tar!/sub020/BOLD/task001_run001/bold_dico_moco.txt		98fde911f536b32cb0f7b402d40d3179	OpenfMRI	ds000113
20_participant	Stimulus	Stimulation setup	Response-/ synchronization setup	Functional MRI data acquisition	whole-body 7Tesla Siemens MAGNETOM magnetic resonance scanner			Siemens			7 Tesla			fmri_20_2	tar:https://openfmri.org/system/files/bold_raw.tar!/sub020/BOLD/task001_run002/bold.nii.gz	NifTI format	c8c01e19f58f409c1581622c3b73801e	OpenfMRI	ds000113	Distortion correction	DoCo474	tar:https://openfmri.org/system/files/bold_dico_task001.tar!/sub020/BOLD/task001_run002/bold_dico.nii.gz	NifTI format	4103232000e36e02811d864a7477ecdd	OpenfMRI	ds000113	Motion correction	MoCo154	tar:https://openfmri.org/system/files/physio_task001.tar!/sub020/BOLD/task001_run002/bold_dico_moco.txt		16c7e4f7e0093255fad9465fd6ee16a4	OpenfMRI	ds000113
20_participant	Stimulus	Stimulation setup	Response-/ synchronization setup	Functional MRI data acquisition	whole-body 7Tesla Siemens MAGNETOM magnetic resonance scanner			Siemens			7 Tesla			fmri_20_3	tar:https://openfmri.org/system/files/bold_raw.tar!/sub020/BOLD/task001_run003/bold.nii.gz	NifTI format	e92b30426c325f9fabda83b4032bfe18	OpenfMRI	ds000113	Distortion correction	DoCo475	tar:https://openfmri.org/system/files/bold_dico_task001.tar!/sub020/BOLD/task001_run003/bold_dico.nii.gz	NifTI format	262385a4bda6271c97e88b15af8cb316	OpenfMRI	ds000113	Motion correction	MoCo155	tar:https://openfmri.org/system/files/physio_task001.tar!/sub020/BOLD/task001_run003/bold_dico_moco.txt		e41edc88b420b6bf2451689ce0b7b9d1	OpenfMRI	ds000113
20_participant	Stimulus	Stimulation setup	Response-/ synchronization setup	Functional MRI data acquisition	whole-body 7Tesla Siemens MAGNETOM magnetic resonance scanner			Siemens			7 Tesla			fmri_20_4	tar:https://openfmri.org/system/files/bold_raw.tar!/sub020/BOLD/task001_run004/bold.nii.gz	NifTI format	95d2eaadec106a642d5c48a59322ca05	OpenfMRI	ds000113	Distortion correction	DoCo476	tar:https://openfmri.org/system/files/bold_dico_task001.tar!/sub020/BOLD/task001_run004/bold_dico.nii.gz	NifTI format	48f2f204a8207a323995a33489518741	OpenfMRI	ds000113	Motion correction	MoCo156	tar:https://openfmri.org/system/files/physio_task001.tar!/sub020/BOLD/task001_run004/bold_dico_moco.txt		1c7625d013f524f8f9f8a0e39b2b8ba5	OpenfMRI	ds000113
20_participant	Stimulus	Stimulation setup	Response-/ synchronization setup	Functional MRI data acquisition	whole-body 7Tesla Siemens MAGNETOM magnetic resonance scanner			Siemens			7 Tesla			fmri_20_5	tar:https://openfmri.org/system/files/bold_raw.tar!/sub020/BOLD/task001_run005/bold.nii.gz	NifTI format	e67b6afb8881686d723af1b579a92fc0	OpenfMRI	ds000113	Distortion correction	DoCo477	tar:https://openfmri.org/system/files/bold_dico_task001.tar!/sub020/BOLD/task001_run005/bold_dico.nii.gz	NifTI format	aeb2fd8f67d35400e1ca5016149be950	OpenfMRI	ds000113	Motion correction	MoCo157	tar:https://openfmri.org/system/files/physio_task001.tar!/sub020/BOLD/task001_run005/bold_dico_moco.txt		411827b9a8f50aa0254576fc0f3e4b74	OpenfMRI	ds000113
20_participant	Stimulus	Stimulation setup	Response-/ synchronization setup	Functional MRI data acquisition	whole-body 7Tesla Siemens MAGNETOM magnetic resonance scanner			Siemens			7 Tesla			fmri_20_6	tar:https://openfmri.org/system/files/bold_raw.tar!/sub020/BOLD/task001_run006/bold.nii.gz	NifTI format	918a1ae26bddedd0eb312fb044053a51	OpenfMRI	ds000113	Distortion correction	DoCo478	tar:https://openfmri.org/system/files/bold_dico_task001.tar!/sub020/BOLD/task001_run006/bold_dico.nii.gz	NifTI format	95957d8141d983bf86494ade1291e7c9	OpenfMRI	ds000113	Motion correction	MoCo158	tar:https://openfmri.org/system/files/physio_task001.tar!/sub020/BOLD/task001_run006/bold_dico_moco.txt		99384027027a721397059cd3af4cf071	OpenfMRI	ds000113
20_participant	Stimulus	Stimulation setup	Response-/ synchronization setup	Functional MRI data acquisition	whole-body 7Tesla Siemens MAGNETOM magnetic resonance scanner			Siemens			7 Tesla			fmri_20_7	tar:https://openfmri.org/system/files/bold_raw.tar!/sub020/BOLD/task001_run007/bold.nii.gz	NifTI format	8be4a6cbd51ea43e7adf5ada46ad12a6	OpenfMRI	ds000113	Distortion correction	DoCo479	tar:https://openfmri.org/system/files/bold_dico_task001.tar!/sub020/BOLD/task001_run007/bold_dico.nii.gz	NifTI format	a47e7b36a5461268c2371ff0946d3cd5	OpenfMRI	ds000113	Motion correction	MoCo159	tar:https://openfmri.org/system/files/physio_task001.tar!/sub020/BOLD/task001_run007/bold_dico_moco.txt		275a82f4592c21892df1e16b3ffc809f	OpenfMRI	ds000113
20_participant	Stimulus	Stimulation setup	Response-/ synchronization setup	Functional MRI data acquisition	whole-body 7Tesla Siemens MAGNETOM magnetic resonance scanner			Siemens			7 Tesla			fmri_20_8	tar:https://openfmri.org/system/files/bold_raw.tar!/sub020/BOLD/task001_run008/bold.nii.gz	NifTI format	143dc3413e677da0e93ba33577aec31b	OpenfMRI	ds000113	Distortion correction	DoCo480	tar:https://openfmri.org/system/files/bold_dico_task001.tar!/sub020/BOLD/task001_run008/bold_dico.nii.gz	NifTI format	2c09f538c03182bb35f566b9ced16dcd	OpenfMRI	ds000113	Motion correction	MoCo160	tar:https://openfmri.org/system/files/physio_task001.tar!/sub020/BOLD/task001_run008/bold_dico_moco.txt		48609b48b58fb08c38c17d1951ccdd06	OpenfMRI	ds000113
phantom	Stimulus	Stimulation setup	Response-/ synchronization setup	Functional MRI data acquisition	whole-body 7Tesla Siemens MAGNETOM magnetic resonance scanner			Siemens			7 Tesla			fmri_phantom_1	tar:https://openfmri.org/system/files/physio_task001.tar!/subphantom/BOLD/task001_run001/bold.nii.gz	NifTI format	f476a09f72c198bf965f465ce0f2b126	OpenfMRI	ds000113	Distortion correction	DoCo481	tar:https://openfmri.org/system/files/physio_task001.tar!/subphantom/BOLD/task001_run001/bold_dico.nii.gz	NifTI format	cde9ebf0f0b9d88398249213302a9026	OpenfMRI	ds000113	Motion correction	MoCo161	tar:https://openfmri.org/system/files/physio_task001.tar!/subphantom/BOLD/task001_run001/bold_dico_moco.txt		b36aec325bef1f1893f0dc5cf0f900a0	OpenfMRI	ds000113
phantom	Stimulus	Stimulation setup	Response-/ synchronization setup	Functional MRI data acquisition	whole-body 7Tesla Siemens MAGNETOM magnetic resonance scanner			Siemens			7 Tesla			fmri_phantom_2	tar:https://openfmri.org/system/files/physio_task001.tar!/subphantom/BOLD/task001_run002/bold.nii.gz	NifTI format	43d6b7edd6ae3c4f9dcec7bfbf7c2246	OpenfMRI	ds000113	Distortion correction	DoCo482	tar:https://openfmri.org/system/files/physio_task001.tar!/subphantom/BOLD/task001_run002/bold_dico.nii.gz	NifTI format	baf9c9843425d72aaf98d2ed368375fa	OpenfMRI	ds000113	Motion correction	MoCo162	tar:https://openfmri.org/system/files/physio_task001.tar!/subphantom/BOLD/task001_run002/bold_dico_moco.txt		aabadf550e2cfaf33b6ce677e1ff7410	OpenfMRI	ds000113
phantom	Stimulus	Stimulation setup	Response-/ synchronization setup	Functional MRI data acquisition	whole-body 7Tesla Siemens MAGNETOM magnetic resonance scanner			Siemens			7 Tesla			fmri_phantom_3	tar:https://openfmri.org/system/files/physio_task001.tar!/subphantom/BOLD/task001_run003/bold.nii.gz	NifTI format	d78a9cbb58538b6e810f040f3df5d598	OpenfMRI	ds000113	Distortion correction	DoCo483	tar:https://openfmri.org/system/files/physio_task001.tar!/subphantom/BOLD/task001_run003/bold_dico.nii.gz	NifTI format	b4ee55f1119aa3c993fe6606c4e86814	OpenfMRI	ds000113	Motion correction	MoCo163	tar:https://openfmri.org/system/files/physio_task001.tar!/subphantom/BOLD/task001_run003/bold_dico_moco.txt		614abb167df1544c4190deaef5493e1e	OpenfMRI	ds000113
phantom	Stimulus	Stimulation setup	Response-/ synchronization setup	Functional MRI data acquisition	whole-body 7Tesla Siemens MAGNETOM magnetic resonance scanner			Siemens			7 Tesla			fmri_phantom_4	tar:https://openfmri.org/system/files/physio_task001.tar!/subphantom/BOLD/task001_run004/bold.nii.gz	NifTI format	ac74af095489d9442df8c8944f8d4ff6	OpenfMRI	ds000113	Distortion correction	DoCo484	tar:https://openfmri.org/system/files/physio_task001.tar!/subphantom/BOLD/task001_run004/bold_dico.nii.gz	NifTI format	d11a6566552e32eef23ec0a3dc74f915	OpenfMRI	ds000113	Motion correction	MoCo164	tar:https://openfmri.org/system/files/physio_task001.tar!/subphantom/BOLD/task001_run004/bold_dico_moco.txt		4cb76cd1b4614b3bc9c03b966cf16a70	OpenfMRI	ds000113
phantom	Stimulus	Stimulation setup	Response-/ synchronization setup	Functional MRI data acquisition	whole-body 7Tesla Siemens MAGNETOM magnetic resonance scanner			Siemens			7 Tesla			fmri_phantom_5	tar:https://openfmri.org/system/files/physio_task001.tar!/subphantom/BOLD/task001_run005/bold.nii.gz	NifTI format	cecf46f81c0d07645f18a9f53ba20361	OpenfMRI	ds000113	Distortion correction	DoCo485	tar:https://openfmri.org/system/files/physio_task001.tar!/subphantom/BOLD/task001_run005/bold_dico.nii.gz	NifTI format	fd35a18f4e43319b36bbe905fc9c8613	OpenfMRI	ds000113	Motion correction	MoCo165	tar:https://openfmri.org/system/files/physio_task001.tar!/subphantom/BOLD/task001_run005/bold_dico_moco.txt		285e813305e813772da94171cecd5621	OpenfMRI	ds000113
phantom	Stimulus	Stimulation setup	Response-/ synchronization setup	Functional MRI data acquisition	whole-body 7Tesla Siemens MAGNETOM magnetic resonance scanner			Siemens			7 Tesla			fmri_phantom_6	tar:https://openfmri.org/system/files/physio_task001.tar!/subphantom/BOLD/task001_run006/bold.nii.gz	NifTI format	b54713b994c92b84740da3ec14e70023	OpenfMRI	ds000113	Distortion correction	DoCo486	tar:https://openfmri.org/system/files/physio_task001.tar!/subphantom/BOLD/task001_run006/bold_dico.nii.gz	NifTI format	181e28c9733f7d038391d0412a6e4f79	OpenfMRI	ds000113	Motion correction	MoCo166	tar:https://openfmri.org/system/files/physio_task001.tar!/subphantom/BOLD/task001_run006/bold_dico_moco.txt		83d1dcc991e726ff37cc2a8c8f44bf6b	OpenfMRI	ds000113
phantom	Stimulus	Stimulation setup	Response-/ synchronization setup	Functional MRI data acquisition	whole-body 7Tesla Siemens MAGNETOM magnetic resonance scanner			Siemens			7 Tesla			fmri_phantom_7	tar:https://openfmri.org/system/files/physio_task001.tar!/subphantom/BOLD/task001_run007/bold.nii.gz	NifTI format	b2a3b0ef7a8c5d570af2bc288b10202a	OpenfMRI	ds000113	Distortion correction	DoCo487	tar:https://openfmri.org/system/files/physio_task001.tar!/subphantom/BOLD/task001_run007/bold_dico.nii.gz	NifTI format	a94ed95f10450ffbd4ee13ff67e946cf	OpenfMRI	ds000113	Motion correction	MoCo167	tar:https://openfmri.org/system/files/physio_task001.tar!/subphantom/BOLD/task001_run007/bold_dico_moco.txt		ac7dba2273c2f5d59f472641a1f5482d	OpenfMRI	ds000113
phantom	Stimulus	Stimulation setup	Response-/ synchronization setup	Functional MRI data acquisition	whole-body 7Tesla Siemens MAGNETOM magnetic resonance scanner			Siemens			7 Tesla			fmri_phantom_8	tar:https://openfmri.org/system/files/physio_task001.tar!/subphantom/BOLD/task001_run008/bold.nii.gz	NifTI format	289691ec3ef25c785b3d9c056dbd2872	OpenfMRI	ds000113	Distortion correction	DoCo488	tar:https://openfmri.org/system/files/physio_task001.tar!/subphantom/BOLD/task001_run008/bold_dico.nii.gz	NifTI format	fc26e364963c83ceb1b294592d7c7894	OpenfMRI	ds000113	Motion correction	MoCo168	tar:https://openfmri.org/system/files/physio_task001.tar!/subphantom/BOLD/task001_run008/bold_dico_moco.txt		b0605902858a73663a745c4933c7a433	OpenfMRI	ds000113
