# Supplementary material for: A high-resolution 7-Tesla fMRI dataset from complex natural stimulation with an audio movie
Source: Sci Data. 2014 May 27;1:140003. doi: 10.1038/sdata.2014.3 (PMC4322572; doi:10.1038/sdata.2014.3)
Supplement: Supplementary file 1 [file sdata20143-isa1.zip › a_assay_physiology-all.txt]

Sample Name	Protocol REF	Parameter Value[instrument]	Term Source REF	Term Accession Number	Parameter Value[manufacturer]	Term Source REF	Term Accession Number	Parameter Value[data type]	Term Source REF	Term Accession Number	Assay Name	Raw Data File	Comment[MD5 checksum]	Comment[Data Repository]	Comment[Data Record Accession]
1_participant	Physiological recordings	Nonin 8600 FO pulse oxymeter;Siemens respiratory belt with Honeywell 40PC001B1A pressure sensor			Nonin;Siemens;Honeywell			respiratory trace;cardiac trace;oxygen saturation			Physiology_1_1	tar:https://openfmri.org/system/files/physio_task001.tar!/sub001/physio/task001_run001/physio.txt.gz	aa7d3d33a51196784d08c038a1690224	OpenfMRI	ds000113
1_participant	Physiological recordings	Nonin 8600 FO pulse oxymeter;Siemens respiratory belt with Honeywell 40PC001B1A pressure sensor			Nonin;Siemens;Honeywell			respiratory trace;cardiac trace;oxygen saturation			Physiology_1_2	tar:https://openfmri.org/system/files/physio_task001.tar!/sub001/physio/task001_run002/physio.txt.gz	836cc72d0111520093988cbf53808192	OpenfMRI	ds000113
1_participant	Physiological recordings	Nonin 8600 FO pulse oxymeter;Siemens respiratory belt with Honeywell 40PC001B1A pressure sensor			Nonin;Siemens;Honeywell			respiratory trace;cardiac trace;oxygen saturation			Physiology_1_3	tar:https://openfmri.org/system/files/physio_task001.tar!/sub001/physio/task001_run003/physio.txt.gz	1e9a9d7e7664045bf1cf942143660f51	OpenfMRI	ds000113
1_participant	Physiological recordings	Nonin 8600 FO pulse oxymeter;Siemens respiratory belt with Honeywell 40PC001B1A pressure sensor			Nonin;Siemens;Honeywell			respiratory trace;cardiac trace;oxygen saturation			Physiology_1_4	tar:https://openfmri.org/system/files/physio_task001.tar!/sub001/physio/task001_run004/physio.txt.gz	633d58bd2ad03433067413257cdf0ead	OpenfMRI	ds000113
1_participant	Physiological recordings	Nonin 8600 FO pulse oxymeter;Siemens respiratory belt with Honeywell 40PC001B1A pressure sensor			Nonin;Siemens;Honeywell			respiratory trace;cardiac trace;oxygen saturation			Physiology_1_5	tar:https://openfmri.org/system/files/physio_task001.tar!/sub001/physio/task001_run005/physio.txt.gz	f673588dd04751ec923f169c73ce3073	OpenfMRI	ds000113
1_participant	Physiological recordings	Nonin 8600 FO pulse oxymeter;Siemens respiratory belt with Honeywell 40PC001B1A pressure sensor			Nonin;Siemens;Honeywell			respiratory trace;cardiac trace;oxygen saturation			Physiology_1_6	tar:https://openfmri.org/system/files/physio_task001.tar!/sub001/physio/task001_run006/physio.txt.gz	0fb7a8439b61457118d685ff62db7ab8	OpenfMRI	ds000113
1_participant	Physiological recordings	Nonin 8600 FO pulse oxymeter;Siemens respiratory belt with Honeywell 40PC001B1A pressure sensor			Nonin;Siemens;Honeywell			respiratory trace;cardiac trace;oxygen saturation			Physiology_1_7	tar:https://openfmri.org/system/files/physio_task001.tar!/sub001/physio/task001_run007/physio.txt.gz	5f52fcb680dea8969609820417639c65	OpenfMRI	ds000113
1_participant	Physiological recordings	Nonin 8600 FO pulse oxymeter;Siemens respiratory belt with Honeywell 40PC001B1A pressure sensor			Nonin;Siemens;Honeywell			respiratory trace;cardiac trace;oxygen saturation			Physiology_1_8	tar:https://openfmri.org/system/files/physio_task001.tar!/sub001/physio/task001_run008/physio.txt.gz	8e566acce9c6d73a45820ab9fff4ff32	OpenfMRI	ds000113
2_participant	Physiological recordings	Nonin 8600 FO pulse oxymeter;Siemens respiratory belt with Honeywell 40PC001B1A pressure sensor			Nonin;Siemens;Honeywell			respiratory trace;cardiac trace;oxygen saturation			Physiology_2_1	tar:https://openfmri.org/system/files/physio_task001.tar!/sub002/physio/task001_run001/physio.txt.gz	fd01549a8f013a356326cbe3aeba3e42	OpenfMRI	ds000113
2_participant	Physiological recordings	Nonin 8600 FO pulse oxymeter;Siemens respiratory belt with Honeywell 40PC001B1A pressure sensor			Nonin;Siemens;Honeywell			respiratory trace;cardiac trace;oxygen saturation			Physiology_2_2	tar:https://openfmri.org/system/files/physio_task001.tar!/sub002/physio/task001_run002/physio.txt.gz	39e80732ac5a477ccf61309c0293a92d	OpenfMRI	ds000113
2_participant	Physiological recordings	Nonin 8600 FO pulse oxymeter;Siemens respiratory belt with Honeywell 40PC001B1A pressure sensor			Nonin;Siemens;Honeywell			respiratory trace;cardiac trace;oxygen saturation			Physiology_2_3	tar:https://openfmri.org/system/files/physio_task001.tar!/sub002/physio/task001_run003/physio.txt.gz	b2b118fc4b0bc143500f910adc76f6c0	OpenfMRI	ds000113
2_participant	Physiological recordings	Nonin 8600 FO pulse oxymeter;Siemens respiratory belt with Honeywell 40PC001B1A pressure sensor			Nonin;Siemens;Honeywell			respiratory trace;cardiac trace;oxygen saturation			Physiology_2_4	tar:https://openfmri.org/system/files/physio_task001.tar!/sub002/physio/task001_run004/physio.txt.gz	55c2f4b471db6586b61e6138b153fe5d	OpenfMRI	ds000113
2_participant	Physiological recordings	Nonin 8600 FO pulse oxymeter;Siemens respiratory belt with Honeywell 40PC001B1A pressure sensor			Nonin;Siemens;Honeywell			respiratory trace;cardiac trace;oxygen saturation			Physiology_2_5	tar:https://openfmri.org/system/files/physio_task001.tar!/sub002/physio/task001_run005/physio.txt.gz	26d3d70d5601f1c6f509c6622fb93f8c	OpenfMRI	ds000113
2_participant	Physiological recordings	Nonin 8600 FO pulse oxymeter;Siemens respiratory belt with Honeywell 40PC001B1A pressure sensor			Nonin;Siemens;Honeywell			respiratory trace;cardiac trace;oxygen saturation			Physiology_2_6	tar:https://openfmri.org/system/files/physio_task001.tar!/sub002/physio/task001_run006/physio.txt.gz	769a05b6a7178ce83d8ecca852041195	OpenfMRI	ds000113
2_participant	Physiological recordings	Nonin 8600 FO pulse oxymeter;Siemens respiratory belt with Honeywell 40PC001B1A pressure sensor			Nonin;Siemens;Honeywell			respiratory trace;cardiac trace;oxygen saturation			Physiology_2_7	tar:https://openfmri.org/system/files/physio_task001.tar!/sub002/physio/task001_run007/physio.txt.gz	18baf7f74baa947b843e530b63364159	OpenfMRI	ds000113
2_participant	Physiological recordings	Nonin 8600 FO pulse oxymeter;Siemens respiratory belt with Honeywell 40PC001B1A pressure sensor			Nonin;Siemens;Honeywell			respiratory trace;cardiac trace;oxygen saturation			Physiology_2_8	tar:https://openfmri.org/system/files/physio_task001.tar!/sub002/physio/task001_run008/physio.txt.gz	3dd62c19aeeff8f9064ca0a0e82a83d4	OpenfMRI	ds000113
3_participant	Physiological recordings	Nonin 8600 FO pulse oxymeter;Siemens respiratory belt with Honeywell 40PC001B1A pressure sensor			Nonin;Siemens;Honeywell			respiratory trace;cardiac trace;oxygen saturation			Physiology_3_1	tar:https://openfmri.org/system/files/physio_task001.tar!/sub003/physio/task001_run001/physio.txt.gz	6060bb5fa4df96376848916d1f1d8006	OpenfMRI	ds000113
3_participant	Physiological recordings	Nonin 8600 FO pulse oxymeter;Siemens respiratory belt with Honeywell 40PC001B1A pressure sensor			Nonin;Siemens;Honeywell			respiratory trace;cardiac trace;oxygen saturation			Physiology_3_2	tar:https://openfmri.org/system/files/physio_task001.tar!/sub003/physio/task001_run002/physio.txt.gz	39079b44bc8af5a6d7dce3d7b7d14127	OpenfMRI	ds000113
3_participant	Physiological recordings	Nonin 8600 FO pulse oxymeter;Siemens respiratory belt with Honeywell 40PC001B1A pressure sensor			Nonin;Siemens;Honeywell			respiratory trace;cardiac trace;oxygen saturation			Physiology_3_3	tar:https://openfmri.org/system/files/physio_task001.tar!/sub003/physio/task001_run003/physio.txt.gz	1e324bc1efedf003a655b25d808fce98	OpenfMRI	ds000113
3_participant	Physiological recordings	Nonin 8600 FO pulse oxymeter;Siemens respiratory belt with Honeywell 40PC001B1A pressure sensor			Nonin;Siemens;Honeywell			respiratory trace;cardiac trace;oxygen saturation			Physiology_3_4	tar:https://openfmri.org/system/files/physio_task001.tar!/sub003/physio/task001_run004/physio.txt.gz	1c7966eff36131ea5f6cc5d099325cc8	OpenfMRI	ds000113
3_participant	Physiological recordings	Nonin 8600 FO pulse oxymeter;Siemens respiratory belt with Honeywell 40PC001B1A pressure sensor			Nonin;Siemens;Honeywell			respiratory trace;cardiac trace;oxygen saturation			Physiology_3_5	tar:https://openfmri.org/system/files/physio_task001.tar!/sub003/physio/task001_run005/physio.txt.gz	13798456d33631a7df15ae4ecb1d5cd1	OpenfMRI	ds000113
3_participant	Physiological recordings	Nonin 8600 FO pulse oxymeter;Siemens respiratory belt with Honeywell 40PC001B1A pressure sensor			Nonin;Siemens;Honeywell			respiratory trace;cardiac trace;oxygen saturation			Physiology_3_6	tar:https://openfmri.org/system/files/physio_task001.tar!/sub003/physio/task001_run006/physio.txt.gz	23d1d1adbb7a8010fd53f48a4a361610	OpenfMRI	ds000113
3_participant	Physiological recordings	Nonin 8600 FO pulse oxymeter;Siemens respiratory belt with Honeywell 40PC001B1A pressure sensor			Nonin;Siemens;Honeywell			respiratory trace;cardiac trace;oxygen saturation			Physiology_3_7	tar:https://openfmri.org/system/files/physio_task001.tar!/sub003/physio/task001_run007/physio.txt.gz	0a5ed2bc632b47aa6795cf1a8afd198a	OpenfMRI	ds000113
3_participant	Physiological recordings	Nonin 8600 FO pulse oxymeter;Siemens respiratory belt with Honeywell 40PC001B1A pressure sensor			Nonin;Siemens;Honeywell			respiratory trace;cardiac trace;oxygen saturation			Physiology_3_8	tar:https://openfmri.org/system/files/physio_task001.tar!/sub003/physio/task001_run008/physio.txt.gz	ae5265b8ba360b7ad1b969de5bc19f06	OpenfMRI	ds000113
4_participant	Physiological recordings	Nonin 8600 FO pulse oxymeter;Siemens respiratory belt with Honeywell 40PC001B1A pressure sensor			Nonin;Siemens;Honeywell			respiratory trace;cardiac trace;oxygen saturation			Physiology_4_1	tar:https://openfmri.org/system/files/physio_task001.tar!/sub004/physio/task001_run001/physio.txt.gz	5546e7345da6c5160f7b401306ee7d56	OpenfMRI	ds000113
4_participant	Physiological recordings	Nonin 8600 FO pulse oxymeter;Siemens respiratory belt with Honeywell 40PC001B1A pressure sensor			Nonin;Siemens;Honeywell			respiratory trace;cardiac trace;oxygen saturation			Physiology_4_2	tar:https://openfmri.org/system/files/physio_task001.tar!/sub004/physio/task001_run002/physio.txt.gz	349379bf46d046afe98166cfb7357054	OpenfMRI	ds000113
4_participant	Physiological recordings	Nonin 8600 FO pulse oxymeter;Siemens respiratory belt with Honeywell 40PC001B1A pressure sensor			Nonin;Siemens;Honeywell			respiratory trace;cardiac trace;oxygen saturation			Physiology_4_3	tar:https://openfmri.org/system/files/physio_task001.tar!/sub004/physio/task001_run003/physio.txt.gz	0fd5fb3d70f31e60680454e529a9701e	OpenfMRI	ds000113
4_participant	Physiological recordings	Nonin 8600 FO pulse oxymeter;Siemens respiratory belt with Honeywell 40PC001B1A pressure sensor			Nonin;Siemens;Honeywell			respiratory trace;cardiac trace;oxygen saturation			Physiology_4_4	tar:https://openfmri.org/system/files/physio_task001.tar!/sub004/physio/task001_run004/physio.txt.gz	0093d8304aac06d6ce98b9e7b0e33646	OpenfMRI	ds000113
4_participant	Physiological recordings	Nonin 8600 FO pulse oxymeter;Siemens respiratory belt with Honeywell 40PC001B1A pressure sensor			Nonin;Siemens;Honeywell			respiratory trace;cardiac trace;oxygen saturation			Physiology_4_5	tar:https://openfmri.org/system/files/physio_task001.tar!/sub004/physio/task001_run005/physio.txt.gz	74a24c71136314a050efc286b51ecfd6	OpenfMRI	ds000113
4_participant	Physiological recordings	Nonin 8600 FO pulse oxymeter;Siemens respiratory belt with Honeywell 40PC001B1A pressure sensor			Nonin;Siemens;Honeywell			respiratory trace;cardiac trace;oxygen saturation			Physiology_4_6	tar:https://openfmri.org/system/files/physio_task001.tar!/sub004/physio/task001_run006/physio.txt.gz	1f11ef35e587c6124f11aca79a7290ea	OpenfMRI	ds000113
4_participant	Physiological recordings	Nonin 8600 FO pulse oxymeter;Siemens respiratory belt with Honeywell 40PC001B1A pressure sensor			Nonin;Siemens;Honeywell			respiratory trace;cardiac trace;oxygen saturation			Physiology_4_7	tar:https://openfmri.org/system/files/physio_task001.tar!/sub004/physio/task001_run007/physio.txt.gz	956cfbe1862ded6147c86c25ab33173f	OpenfMRI	ds000113
4_participant	Physiological recordings	Nonin 8600 FO pulse oxymeter;Siemens respiratory belt with Honeywell 40PC001B1A pressure sensor			Nonin;Siemens;Honeywell			respiratory trace;cardiac trace;oxygen saturation			Physiology_4_8	tar:https://openfmri.org/system/files/physio_task001.tar!/sub004/physio/task001_run008/physio.txt.gz	33dc43f43843d16781b1aa69fb6b9469	OpenfMRI	ds000113
5_participant	Physiological recordings	Nonin 8600 FO pulse oxymeter;Siemens respiratory belt with Honeywell 40PC001B1A pressure sensor			Nonin;Siemens;Honeywell			respiratory trace;cardiac trace;oxygen saturation			Physiology_5_1	tar:https://openfmri.org/system/files/physio_task001.tar!/sub005/physio/task001_run001/physio.txt.gz	f1154facad4bddf07ac28a399863b432	OpenfMRI	ds000113
5_participant	Physiological recordings	Nonin 8600 FO pulse oxymeter;Siemens respiratory belt with Honeywell 40PC001B1A pressure sensor			Nonin;Siemens;Honeywell			respiratory trace;cardiac trace;oxygen saturation			Physiology_5_2	tar:https://openfmri.org/system/files/physio_task001.tar!/sub005/physio/task001_run002/physio.txt.gz	022a0665754872eac0bc332acce4dc76	OpenfMRI	ds000113
5_participant	Physiological recordings	Nonin 8600 FO pulse oxymeter;Siemens respiratory belt with Honeywell 40PC001B1A pressure sensor			Nonin;Siemens;Honeywell			respiratory trace;cardiac trace;oxygen saturation			Physiology_5_3	tar:https://openfmri.org/system/files/physio_task001.tar!/sub005/physio/task001_run003/physio.txt.gz	dfaf000dc225aef7c64c3113c5d4705e	OpenfMRI	ds000113
5_participant	Physiological recordings	Nonin 8600 FO pulse oxymeter;Siemens respiratory belt with Honeywell 40PC001B1A pressure sensor			Nonin;Siemens;Honeywell			respiratory trace;cardiac trace;oxygen saturation			Physiology_5_4	tar:https://openfmri.org/system/files/physio_task001.tar!/sub005/physio/task001_run004/physio.txt.gz	5140cd38395e2ab7a09e82df1a725e05	OpenfMRI	ds000113
5_participant	Physiological recordings	Nonin 8600 FO pulse oxymeter;Siemens respiratory belt with Honeywell 40PC001B1A pressure sensor			Nonin;Siemens;Honeywell			respiratory trace;cardiac trace;oxygen saturation			Physiology_5_5	tar:https://openfmri.org/system/files/physio_task001.tar!/sub005/physio/task001_run005/physio.txt.gz	d213ebd4d014f87350e0ce0379da4774	OpenfMRI	ds000113
5_participant	Physiological recordings	Nonin 8600 FO pulse oxymeter;Siemens respiratory belt with Honeywell 40PC001B1A pressure sensor			Nonin;Siemens;Honeywell			respiratory trace;cardiac trace;oxygen saturation			Physiology_5_6	tar:https://openfmri.org/system/files/physio_task001.tar!/sub005/physio/task001_run006/physio.txt.gz	7bfe909e7210a7bf1e6f433e37647ec1	OpenfMRI	ds000113
5_participant	Physiological recordings	Nonin 8600 FO pulse oxymeter;Siemens respiratory belt with Honeywell 40PC001B1A pressure sensor			Nonin;Siemens;Honeywell			respiratory trace;cardiac trace;oxygen saturation			Physiology_5_7	tar:https://openfmri.org/system/files/physio_task001.tar!/sub005/physio/task001_run007/physio.txt.gz	85fcff5f12a4b8de2bd2cb0190ce01c6	OpenfMRI	ds000113
5_participant	Physiological recordings	Nonin 8600 FO pulse oxymeter;Siemens respiratory belt with Honeywell 40PC001B1A pressure sensor			Nonin;Siemens;Honeywell			respiratory trace;cardiac trace;oxygen saturation			Physiology_5_8	tar:https://openfmri.org/system/files/physio_task001.tar!/sub005/physio/task001_run008/physio.txt.gz	b7b3a7605dd89f7ce7714784770249e8	OpenfMRI	ds000113
6_participant	Physiological recordings	Nonin 8600 FO pulse oxymeter;Siemens respiratory belt with Honeywell 40PC001B1A pressure sensor			Nonin;Siemens;Honeywell			respiratory trace;cardiac trace;oxygen saturation			Physiology_6_1	tar:https://openfmri.org/system/files/physio_task001.tar!/sub006/physio/task001_run001/physio.txt.gz	08d73fbe815a231c812d97092c7ab869	OpenfMRI	ds000113
6_participant	Physiological recordings	Nonin 8600 FO pulse oxymeter;Siemens respiratory belt with Honeywell 40PC001B1A pressure sensor			Nonin;Siemens;Honeywell			respiratory trace;cardiac trace;oxygen saturation			Physiology_6_2	tar:https://openfmri.org/system/files/physio_task001.tar!/sub006/physio/task001_run002/physio.txt.gz	1ea25265fab62dfb543b35dffba566d0	OpenfMRI	ds000113
6_participant	Physiological recordings	Nonin 8600 FO pulse oxymeter;Siemens respiratory belt with Honeywell 40PC001B1A pressure sensor			Nonin;Siemens;Honeywell			respiratory trace;cardiac trace;oxygen saturation			Physiology_6_3	tar:https://openfmri.org/system/files/physio_task001.tar!/sub006/physio/task001_run003/physio.txt.gz	8b2ef47bdb0de25ecac27b2c8f9a6ade	OpenfMRI	ds000113
6_participant	Physiological recordings	Nonin 8600 FO pulse oxymeter;Siemens respiratory belt with Honeywell 40PC001B1A pressure sensor			Nonin;Siemens;Honeywell			respiratory trace;cardiac trace;oxygen saturation			Physiology_6_4	tar:https://openfmri.org/system/files/physio_task001.tar!/sub006/physio/task001_run004/physio.txt.gz	6f388e41396100507cd717d0ff970b25	OpenfMRI	ds000113
6_participant	Physiological recordings	Nonin 8600 FO pulse oxymeter;Siemens respiratory belt with Honeywell 40PC001B1A pressure sensor			Nonin;Siemens;Honeywell			respiratory trace;cardiac trace;oxygen saturation			Physiology_6_5	tar:https://openfmri.org/system/files/physio_task001.tar!/sub006/physio/task001_run005/physio.txt.gz	9cec7035546423f05faa88a6a5fa951a	OpenfMRI	ds000113
6_participant	Physiological recordings	Nonin 8600 FO pulse oxymeter;Siemens respiratory belt with Honeywell 40PC001B1A pressure sensor			Nonin;Siemens;Honeywell			respiratory trace;cardiac trace;oxygen saturation			Physiology_6_6	tar:https://openfmri.org/system/files/physio_task001.tar!/sub006/physio/task001_run006/physio.txt.gz	e4476e498197f4842699374832786656	OpenfMRI	ds000113
6_participant	Physiological recordings	Nonin 8600 FO pulse oxymeter;Siemens respiratory belt with Honeywell 40PC001B1A pressure sensor			Nonin;Siemens;Honeywell			respiratory trace;cardiac trace;oxygen saturation			Physiology_6_7	tar:https://openfmri.org/system/files/physio_task001.tar!/sub006/physio/task001_run007/physio.txt.gz	bb6d3c42d3f6b9a676851245a2ab5042	OpenfMRI	ds000113
6_participant	Physiological recordings	Nonin 8600 FO pulse oxymeter;Siemens respiratory belt with Honeywell 40PC001B1A pressure sensor			Nonin;Siemens;Honeywell			respiratory trace;cardiac trace;oxygen saturation			Physiology_6_8	tar:https://openfmri.org/system/files/physio_task001.tar!/sub006/physio/task001_run008/physio.txt.gz	d6096693baaaa68a03d40f107c275b53	OpenfMRI	ds000113
7_participant	Physiological recordings	Nonin 8600 FO pulse oxymeter;Siemens respiratory belt with Honeywell 40PC001B1A pressure sensor			Nonin;Siemens;Honeywell			respiratory trace;cardiac trace;oxygen saturation			Physiology_7_1	tar:https://openfmri.org/system/files/physio_task001.tar!/sub007/physio/task001_run001/physio.txt.gz	24659d13b9889940a5dea1c4dcfb161e	OpenfMRI	ds000113
7_participant	Physiological recordings	Nonin 8600 FO pulse oxymeter;Siemens respiratory belt with Honeywell 40PC001B1A pressure sensor			Nonin;Siemens;Honeywell			respiratory trace;cardiac trace;oxygen saturation			Physiology_7_2	tar:https://openfmri.org/system/files/physio_task001.tar!/sub007/physio/task001_run002/physio.txt.gz	85492c6c0a70278064e596cad33768f9	OpenfMRI	ds000113
7_participant	Physiological recordings	Nonin 8600 FO pulse oxymeter;Siemens respiratory belt with Honeywell 40PC001B1A pressure sensor			Nonin;Siemens;Honeywell			respiratory trace;cardiac trace;oxygen saturation			Physiology_7_3	tar:https://openfmri.org/system/files/physio_task001.tar!/sub007/physio/task001_run003/physio.txt.gz	8c039b37de8452cada937e1fd3e79ff5	OpenfMRI	ds000113
7_participant	Physiological recordings	Nonin 8600 FO pulse oxymeter;Siemens respiratory belt with Honeywell 40PC001B1A pressure sensor			Nonin;Siemens;Honeywell			respiratory trace;cardiac trace;oxygen saturation			Physiology_7_4	tar:https://openfmri.org/system/files/physio_task001.tar!/sub007/physio/task001_run004/physio.txt.gz	4de7aaec6788732fe867dd68b020e3f2	OpenfMRI	ds000113
7_participant	Physiological recordings	Nonin 8600 FO pulse oxymeter;Siemens respiratory belt with Honeywell 40PC001B1A pressure sensor			Nonin;Siemens;Honeywell			respiratory trace;cardiac trace;oxygen saturation			Physiology_7_5	tar:https://openfmri.org/system/files/physio_task001.tar!/sub007/physio/task001_run005/physio.txt.gz	a054e6847c1c0c101b4f810aa598a1cd	OpenfMRI	ds000113
7_participant	Physiological recordings	Nonin 8600 FO pulse oxymeter;Siemens respiratory belt with Honeywell 40PC001B1A pressure sensor			Nonin;Siemens;Honeywell			respiratory trace;cardiac trace;oxygen saturation			Physiology_7_6	tar:https://openfmri.org/system/files/physio_task001.tar!/sub007/physio/task001_run006/physio.txt.gz	e74869b0be051e14030b6d2918978385	OpenfMRI	ds000113
7_participant	Physiological recordings	Nonin 8600 FO pulse oxymeter;Siemens respiratory belt with Honeywell 40PC001B1A pressure sensor			Nonin;Siemens;Honeywell			respiratory trace;cardiac trace;oxygen saturation			Physiology_7_7	tar:https://openfmri.org/system/files/physio_task001.tar!/sub007/physio/task001_run007/physio.txt.gz	98c53369ea98b45f340a1733750f9262	OpenfMRI	ds000113
7_participant	Physiological recordings	Nonin 8600 FO pulse oxymeter;Siemens respiratory belt with Honeywell 40PC001B1A pressure sensor			Nonin;Siemens;Honeywell			respiratory trace;cardiac trace;oxygen saturation			Physiology_7_8	tar:https://openfmri.org/system/files/physio_task001.tar!/sub007/physio/task001_run008/physio.txt.gz	78c15add8589738347e05aa18f80c572	OpenfMRI	ds000113
8_participant	Physiological recordings	Nonin 8600 FO pulse oxymeter;Siemens respiratory belt with Honeywell 40PC001B1A pressure sensor			Nonin;Siemens;Honeywell			respiratory trace;cardiac trace;oxygen saturation			Physiology_8_1	tar:https://openfmri.org/system/files/physio_task001.tar!/sub008/physio/task001_run001/physio.txt.gz	8fcf2371b779c6c35a2dd0226f1e7010	OpenfMRI	ds000113
8_participant	Physiological recordings	Nonin 8600 FO pulse oxymeter;Siemens respiratory belt with Honeywell 40PC001B1A pressure sensor			Nonin;Siemens;Honeywell			respiratory trace;cardiac trace;oxygen saturation			Physiology_8_2	tar:https://openfmri.org/system/files/physio_task001.tar!/sub008/physio/task001_run002/physio.txt.gz	f55a9739bbf601ff5aecdb68500b3cf1	OpenfMRI	ds000113
8_participant	Physiological recordings	Nonin 8600 FO pulse oxymeter;Siemens respiratory belt with Honeywell 40PC001B1A pressure sensor			Nonin;Siemens;Honeywell			respiratory trace;cardiac trace;oxygen saturation			Physiology_8_3	tar:https://openfmri.org/system/files/physio_task001.tar!/sub008/physio/task001_run003/physio.txt.gz	2d88f04cb4040c54a875b60d64e770d4	OpenfMRI	ds000113
8_participant	Physiological recordings	Nonin 8600 FO pulse oxymeter;Siemens respiratory belt with Honeywell 40PC001B1A pressure sensor			Nonin;Siemens;Honeywell			respiratory trace;cardiac trace;oxygen saturation			Physiology_8_4	tar:https://openfmri.org/system/files/physio_task001.tar!/sub008/physio/task001_run004/physio.txt.gz	eedccd91620c0579087ad91bc5804355	OpenfMRI	ds000113
8_participant	Physiological recordings	Nonin 8600 FO pulse oxymeter;Siemens respiratory belt with Honeywell 40PC001B1A pressure sensor			Nonin;Siemens;Honeywell			respiratory trace;cardiac trace;oxygen saturation			Physiology_8_5	tar:https://openfmri.org/system/files/physio_task001.tar!/sub008/physio/task001_run005/physio.txt.gz	6724941a8175de2151c3730a8ba71e4e	OpenfMRI	ds000113
8_participant	Physiological recordings	Nonin 8600 FO pulse oxymeter;Siemens respiratory belt with Honeywell 40PC001B1A pressure sensor			Nonin;Siemens;Honeywell			respiratory trace;cardiac trace;oxygen saturation			Physiology_8_6	tar:https://openfmri.org/system/files/physio_task001.tar!/sub008/physio/task001_run006/physio.txt.gz	3be728585c46e5be4c60ba28bb268e21	OpenfMRI	ds000113
8_participant	Physiological recordings	Nonin 8600 FO pulse oxymeter;Siemens respiratory belt with Honeywell 40PC001B1A pressure sensor			Nonin;Siemens;Honeywell			respiratory trace;cardiac trace;oxygen saturation			Physiology_8_7	tar:https://openfmri.org/system/files/physio_task001.tar!/sub008/physio/task001_run007/physio.txt.gz	82c8da8889be4c88bca7f2292176c220	OpenfMRI	ds000113
8_participant	Physiological recordings	Nonin 8600 FO pulse oxymeter;Siemens respiratory belt with Honeywell 40PC001B1A pressure sensor			Nonin;Siemens;Honeywell			respiratory trace;cardiac trace;oxygen saturation			Physiology_8_8	tar:https://openfmri.org/system/files/physio_task001.tar!/sub008/physio/task001_run008/physio.txt.gz	8dd49bb2cfaefdf5a4f76441c1f1c66e	OpenfMRI	ds000113
9_participant	Physiological recordings	Nonin 8600 FO pulse oxymeter;Siemens respiratory belt with Honeywell 40PC001B1A pressure sensor			Nonin;Siemens;Honeywell			respiratory trace;cardiac trace;oxygen saturation			Physiology_9_1	tar:https://openfmri.org/system/files/physio_task001.tar!/sub009/physio/task001_run001/physio.txt.gz	f1c6840766e6e6761ac158e6c2d0eb77	OpenfMRI	ds000113
9_participant	Physiological recordings	Nonin 8600 FO pulse oxymeter;Siemens respiratory belt with Honeywell 40PC001B1A pressure sensor			Nonin;Siemens;Honeywell			respiratory trace;cardiac trace;oxygen saturation			Physiology_9_2	tar:https://openfmri.org/system/files/physio_task001.tar!/sub009/physio/task001_run002/physio.txt.gz	ae6617a76ab3489b6d659a78ca1d892e	OpenfMRI	ds000113
9_participant	Physiological recordings	Nonin 8600 FO pulse oxymeter;Siemens respiratory belt with Honeywell 40PC001B1A pressure sensor			Nonin;Siemens;Honeywell			respiratory trace;cardiac trace;oxygen saturation			Physiology_9_3	tar:https://openfmri.org/system/files/physio_task001.tar!/sub009/physio/task001_run003/physio.txt.gz	1da9c1c4778b77be06d35f63dce78cf2	OpenfMRI	ds000113
9_participant	Physiological recordings	Nonin 8600 FO pulse oxymeter;Siemens respiratory belt with Honeywell 40PC001B1A pressure sensor			Nonin;Siemens;Honeywell			respiratory trace;cardiac trace;oxygen saturation			Physiology_9_4	tar:https://openfmri.org/system/files/physio_task001.tar!/sub009/physio/task001_run004/physio.txt.gz	3d064868e94ea099eddf1e09c6b96914	OpenfMRI	ds000113
9_participant	Physiological recordings	Nonin 8600 FO pulse oxymeter;Siemens respiratory belt with Honeywell 40PC001B1A pressure sensor			Nonin;Siemens;Honeywell			respiratory trace;cardiac trace;oxygen saturation			Physiology_9_5	tar:https://openfmri.org/system/files/physio_task001.tar!/sub009/physio/task001_run005/physio.txt.gz	5bd78b17b84ba94b4be67d79a9260f5e	OpenfMRI	ds000113
9_participant	Physiological recordings	Nonin 8600 FO pulse oxymeter;Siemens respiratory belt with Honeywell 40PC001B1A pressure sensor			Nonin;Siemens;Honeywell			respiratory trace;cardiac trace;oxygen saturation			Physiology_9_6	tar:https://openfmri.org/system/files/physio_task001.tar!/sub009/physio/task001_run006/physio.txt.gz	2409fc801932a94e075dd1056bde5115	OpenfMRI	ds000113
9_participant	Physiological recordings	Nonin 8600 FO pulse oxymeter;Siemens respiratory belt with Honeywell 40PC001B1A pressure sensor			Nonin;Siemens;Honeywell			respiratory trace;cardiac trace;oxygen saturation			Physiology_9_7	tar:https://openfmri.org/system/files/physio_task001.tar!/sub009/physio/task001_run007/physio.txt.gz	4a121112fa9627d0605cf6601ebbb188	OpenfMRI	ds000113
9_participant	Physiological recordings	Nonin 8600 FO pulse oxymeter;Siemens respiratory belt with Honeywell 40PC001B1A pressure sensor			Nonin;Siemens;Honeywell			respiratory trace;cardiac trace;oxygen saturation			Physiology_9_8	tar:https://openfmri.org/system/files/physio_task001.tar!/sub009/physio/task001_run008/physio.txt.gz	9acb84f76b912ac3b5aee6d106b7413f	OpenfMRI	ds000113
10_participant	Physiological recordings	Nonin 8600 FO pulse oxymeter;Siemens respiratory belt with Honeywell 40PC001B1A pressure sensor			Nonin;Siemens;Honeywell			respiratory trace;cardiac trace;oxygen saturation			Physiology_10_1	tar:https://openfmri.org/system/files/physio_task001.tar!/sub010/physio/task001_run001/physio.txt.gz	34e65c48938950d83711ba9d873df681	OpenfMRI	ds000113
10_participant	Physiological recordings	Nonin 8600 FO pulse oxymeter;Siemens respiratory belt with Honeywell 40PC001B1A pressure sensor			Nonin;Siemens;Honeywell			respiratory trace;cardiac trace;oxygen saturation			Physiology_10_2	tar:https://openfmri.org/system/files/physio_task001.tar!/sub010/physio/task001_run002/physio.txt.gz	31c68245d4e90c016fb74d074c212714	OpenfMRI	ds000113
10_participant	Physiological recordings	Nonin 8600 FO pulse oxymeter;Siemens respiratory belt with Honeywell 40PC001B1A pressure sensor			Nonin;Siemens;Honeywell			respiratory trace;cardiac trace;oxygen saturation			Physiology_10_3	tar:https://openfmri.org/system/files/physio_task001.tar!/sub010/physio/task001_run003/physio.txt.gz	a0e45c93a21d877f8a2f04cd4fcf6c11	OpenfMRI	ds000113
10_participant	Physiological recordings	Nonin 8600 FO pulse oxymeter;Siemens respiratory belt with Honeywell 40PC001B1A pressure sensor			Nonin;Siemens;Honeywell			respiratory trace;cardiac trace;oxygen saturation			Physiology_10_4	tar:https://openfmri.org/system/files/physio_task001.tar!/sub010/physio/task001_run004/physio.txt.gz	1d8bcd1f0bc14a886ef1c1fa5d9c46fd	OpenfMRI	ds000113
10_participant	Physiological recordings	Nonin 8600 FO pulse oxymeter;Siemens respiratory belt with Honeywell 40PC001B1A pressure sensor			Nonin;Siemens;Honeywell			respiratory trace;cardiac trace;oxygen saturation			Physiology_10_5	tar:https://openfmri.org/system/files/physio_task001.tar!/sub010/physio/task001_run005/physio.txt.gz	5519b7b1ee5d0f1563f5fa98073dbfe7	OpenfMRI	ds000113
10_participant	Physiological recordings	Nonin 8600 FO pulse oxymeter;Siemens respiratory belt with Honeywell 40PC001B1A pressure sensor			Nonin;Siemens;Honeywell			respiratory trace;cardiac trace;oxygen saturation			Physiology_10_6	tar:https://openfmri.org/system/files/physio_task001.tar!/sub010/physio/task001_run006/physio.txt.gz	701cee5fe153f482e9ca51cef5024dc0	OpenfMRI	ds000113
10_participant	Physiological recordings	Nonin 8600 FO pulse oxymeter;Siemens respiratory belt with Honeywell 40PC001B1A pressure sensor			Nonin;Siemens;Honeywell			respiratory trace;cardiac trace;oxygen saturation			Physiology_10_7	tar:https://openfmri.org/system/files/physio_task001.tar!/sub010/physio/task001_run007/physio.txt.gz	ff25a92e9aaa1e14aea79108cc4f097c	OpenfMRI	ds000113
10_participant	Physiological recordings	Nonin 8600 FO pulse oxymeter;Siemens respiratory belt with Honeywell 40PC001B1A pressure sensor			Nonin;Siemens;Honeywell			respiratory trace;cardiac trace;oxygen saturation			Physiology_10_8	tar:https://openfmri.org/system/files/physio_task001.tar!/sub010/physio/task001_run008/physio.txt.gz	160d7d109bfd50edf4ef9e7b086e8238	OpenfMRI	ds000113
11_participant	Physiological recordings	Nonin 8600 FO pulse oxymeter;Siemens respiratory belt with Honeywell 40PC001B1A pressure sensor			Nonin;Siemens;Honeywell			respiratory trace;cardiac trace;oxygen saturation			Physiology_11_1	tar:https://openfmri.org/system/files/physio_task001.tar!/sub011/physio/task001_run001/physio.txt.gz	bb9a3baa01f2f7cbd3660d2b183a612f	OpenfMRI	ds000113
11_participant	Physiological recordings	Nonin 8600 FO pulse oxymeter;Siemens respiratory belt with Honeywell 40PC001B1A pressure sensor			Nonin;Siemens;Honeywell			respiratory trace;cardiac trace;oxygen saturation			Physiology_11_2	tar:https://openfmri.org/system/files/physio_task001.tar!/sub011/physio/task001_run002/physio.txt.gz	50c12ca20a8eef04625245c70ccc99f1	OpenfMRI	ds000113
11_participant	Physiological recordings	Nonin 8600 FO pulse oxymeter;Siemens respiratory belt with Honeywell 40PC001B1A pressure sensor			Nonin;Siemens;Honeywell			respiratory trace;cardiac trace;oxygen saturation			Physiology_11_3	tar:https://openfmri.org/system/files/physio_task001.tar!/sub011/physio/task001_run003/physio.txt.gz	b1d3cfc2e93889bd6132145c0bd7efd2	OpenfMRI	ds000113
11_participant	Physiological recordings	Nonin 8600 FO pulse oxymeter;Siemens respiratory belt with Honeywell 40PC001B1A pressure sensor			Nonin;Siemens;Honeywell			respiratory trace;cardiac trace;oxygen saturation			Physiology_11_4	tar:https://openfmri.org/system/files/physio_task001.tar!/sub011/physio/task001_run004/physio.txt.gz	105df6d386a5b85013d1b3c8a6e3a24c	OpenfMRI	ds000113
11_participant	Physiological recordings	Nonin 8600 FO pulse oxymeter;Siemens respiratory belt with Honeywell 40PC001B1A pressure sensor			Nonin;Siemens;Honeywell			respiratory trace;cardiac trace;oxygen saturation			Physiology_11_5	tar:https://openfmri.org/system/files/physio_task001.tar!/sub011/physio/task001_run005/physio.txt.gz	88f0e4a38cef317e7c6848ff01e54fa5	OpenfMRI	ds000113
11_participant	Physiological recordings	Nonin 8600 FO pulse oxymeter;Siemens respiratory belt with Honeywell 40PC001B1A pressure sensor			Nonin;Siemens;Honeywell			respiratory trace;cardiac trace;oxygen saturation			Physiology_11_6	tar:https://openfmri.org/system/files/physio_task001.tar!/sub011/physio/task001_run006/physio.txt.gz	b4418d6c443e91a45072f967e84bd573	OpenfMRI	ds000113
11_participant	Physiological recordings	Nonin 8600 FO pulse oxymeter;Siemens respiratory belt with Honeywell 40PC001B1A pressure sensor			Nonin;Siemens;Honeywell			respiratory trace;cardiac trace;oxygen saturation			Physiology_11_7	tar:https://openfmri.org/system/files/physio_task001.tar!/sub011/physio/task001_run007/physio.txt.gz	7aac39ef4682c0cb298936e0fe5714d1	OpenfMRI	ds000113
11_participant	Physiological recordings	Nonin 8600 FO pulse oxymeter;Siemens respiratory belt with Honeywell 40PC001B1A pressure sensor			Nonin;Siemens;Honeywell			respiratory trace;cardiac trace;oxygen saturation			Physiology_11_8	tar:https://openfmri.org/system/files/physio_task001.tar!/sub011/physio/task001_run008/physio.txt.gz	64be773e6e78c6e5f76c4f19edd9148f	OpenfMRI	ds000113
12_participant	Physiological recordings	Nonin 8600 FO pulse oxymeter;Siemens respiratory belt with Honeywell 40PC001B1A pressure sensor			Nonin;Siemens;Honeywell			respiratory trace;cardiac trace;oxygen saturation			Physiology_12_1	tar:https://openfmri.org/system/files/physio_task001.tar!/sub012/physio/task001_run001/physio.txt.gz	f058b7002a58cc626f4fbf14e65ba40b	OpenfMRI	ds000113
12_participant	Physiological recordings	Nonin 8600 FO pulse oxymeter;Siemens respiratory belt with Honeywell 40PC001B1A pressure sensor			Nonin;Siemens;Honeywell			respiratory trace;cardiac trace;oxygen saturation			Physiology_12_2	tar:https://openfmri.org/system/files/physio_task001.tar!/sub012/physio/task001_run002/physio.txt.gz	1770cf9fde47f64731c91e79f834b7ac	OpenfMRI	ds000113
12_participant	Physiological recordings	Nonin 8600 FO pulse oxymeter;Siemens respiratory belt with Honeywell 40PC001B1A pressure sensor			Nonin;Siemens;Honeywell			respiratory trace;cardiac trace;oxygen saturation			Physiology_12_3	tar:https://openfmri.org/system/files/physio_task001.tar!/sub012/physio/task001_run003/physio.txt.gz	e82d693e0052ed479a87e090a5d338a1	OpenfMRI	ds000113
12_participant	Physiological recordings	Nonin 8600 FO pulse oxymeter;Siemens respiratory belt with Honeywell 40PC001B1A pressure sensor			Nonin;Siemens;Honeywell			respiratory trace;cardiac trace;oxygen saturation			Physiology_12_4	tar:https://openfmri.org/system/files/physio_task001.tar!/sub012/physio/task001_run004/physio.txt.gz	3c5f5b016e668a87991e23c607a283c3	OpenfMRI	ds000113
12_participant	Physiological recordings	Nonin 8600 FO pulse oxymeter;Siemens respiratory belt with Honeywell 40PC001B1A pressure sensor			Nonin;Siemens;Honeywell			respiratory trace;cardiac trace;oxygen saturation			Physiology_12_5	tar:https://openfmri.org/system/files/physio_task001.tar!/sub012/physio/task001_run005/physio.txt.gz	fbc45f3f29d15bbf505a30db1b607d4c	OpenfMRI	ds000113
12_participant	Physiological recordings	Nonin 8600 FO pulse oxymeter;Siemens respiratory belt with Honeywell 40PC001B1A pressure sensor			Nonin;Siemens;Honeywell			respiratory trace;cardiac trace;oxygen saturation			Physiology_12_6	tar:https://openfmri.org/system/files/physio_task001.tar!/sub012/physio/task001_run006/physio.txt.gz	ea4e876c9b2244c948df80f2a236bc50	OpenfMRI	ds000113
12_participant	Physiological recordings	Nonin 8600 FO pulse oxymeter;Siemens respiratory belt with Honeywell 40PC001B1A pressure sensor			Nonin;Siemens;Honeywell			respiratory trace;cardiac trace;oxygen saturation			Physiology_12_7	tar:https://openfmri.org/system/files/physio_task001.tar!/sub012/physio/task001_run007/physio.txt.gz	4f723631d79eed633d463b74bee4d7a8	OpenfMRI	ds000113
12_participant	Physiological recordings	Nonin 8600 FO pulse oxymeter;Siemens respiratory belt with Honeywell 40PC001B1A pressure sensor			Nonin;Siemens;Honeywell			respiratory trace;cardiac trace;oxygen saturation			Physiology_12_8	tar:https://openfmri.org/system/files/physio_task001.tar!/sub012/physio/task001_run008/physio.txt.gz	31d0f828799627271da92b26c1caca98	OpenfMRI	ds000113
13_participant	Physiological recordings	Nonin 8600 FO pulse oxymeter;Siemens respiratory belt with Honeywell 40PC001B1A pressure sensor			Nonin;Siemens;Honeywell			respiratory trace;cardiac trace;oxygen saturation			Physiology_13_1	tar:https://openfmri.org/system/files/physio_task001.tar!/sub013/physio/task001_run001/physio.txt.gz	1a4658c1ef61b8eac85405b2bdbc68ba	OpenfMRI	ds000113
13_participant	Physiological recordings	Nonin 8600 FO pulse oxymeter;Siemens respiratory belt with Honeywell 40PC001B1A pressure sensor			Nonin;Siemens;Honeywell			respiratory trace;cardiac trace;oxygen saturation			Physiology_13_2	tar:https://openfmri.org/system/files/physio_task001.tar!/sub013/physio/task001_run002/physio.txt.gz	046e2eedd634b246ce8e62924c8f3a0f	OpenfMRI	ds000113
13_participant	Physiological recordings	Nonin 8600 FO pulse oxymeter;Siemens respiratory belt with Honeywell 40PC001B1A pressure sensor			Nonin;Siemens;Honeywell			respiratory trace;cardiac trace;oxygen saturation			Physiology_13_3	tar:https://openfmri.org/system/files/physio_task001.tar!/sub013/physio/task001_run003/physio.txt.gz	9edd34174969791804a9624760314d4f	OpenfMRI	ds000113
13_participant	Physiological recordings	Nonin 8600 FO pulse oxymeter;Siemens respiratory belt with Honeywell 40PC001B1A pressure sensor			Nonin;Siemens;Honeywell			respiratory trace;cardiac trace;oxygen saturation			Physiology_13_4	tar:https://openfmri.org/system/files/physio_task001.tar!/sub013/physio/task001_run004/physio.txt.gz	b2fe69d57af31a895cee92f5bbd31436	OpenfMRI	ds000113
13_participant	Physiological recordings	Nonin 8600 FO pulse oxymeter;Siemens respiratory belt with Honeywell 40PC001B1A pressure sensor			Nonin;Siemens;Honeywell			respiratory trace;cardiac trace;oxygen saturation			Physiology_13_5	tar:https://openfmri.org/system/files/physio_task001.tar!/sub013/physio/task001_run005/physio.txt.gz	a09ddd71637b8e384889758eaeb0d435	OpenfMRI	ds000113
13_participant	Physiological recordings	Nonin 8600 FO pulse oxymeter;Siemens respiratory belt with Honeywell 40PC001B1A pressure sensor			Nonin;Siemens;Honeywell			respiratory trace;cardiac trace;oxygen saturation			Physiology_13_6	tar:https://openfmri.org/system/files/physio_task001.tar!/sub013/physio/task001_run006/physio.txt.gz	ad4b2a80b262c22a68f287aa4fa1fe73	OpenfMRI	ds000113
13_participant	Physiological recordings	Nonin 8600 FO pulse oxymeter;Siemens respiratory belt with Honeywell 40PC001B1A pressure sensor			Nonin;Siemens;Honeywell			respiratory trace;cardiac trace;oxygen saturation			Physiology_13_7	tar:https://openfmri.org/system/files/physio_task001.tar!/sub013/physio/task001_run007/physio.txt.gz	d087c11f033cabcb74d260615b19b57c	OpenfMRI	ds000113
13_participant	Physiological recordings	Nonin 8600 FO pulse oxymeter;Siemens respiratory belt with Honeywell 40PC001B1A pressure sensor			Nonin;Siemens;Honeywell			respiratory trace;cardiac trace;oxygen saturation			Physiology_13_8	tar:https://openfmri.org/system/files/physio_task001.tar!/sub013/physio/task001_run008/physio.txt.gz	b131a522f2c84a45928db256e57c5a48	OpenfMRI	ds000113
14_participant	Physiological recordings	Nonin 8600 FO pulse oxymeter;Siemens respiratory belt with Honeywell 40PC001B1A pressure sensor			Nonin;Siemens;Honeywell			respiratory trace;cardiac trace;oxygen saturation			Physiology_14_1	tar:https://openfmri.org/system/files/physio_task001.tar!/sub014/physio/task001_run001/physio.txt.gz	d1e8efc9d960608f9b1758e61040f24c	OpenfMRI	ds000113
14_participant	Physiological recordings	Nonin 8600 FO pulse oxymeter;Siemens respiratory belt with Honeywell 40PC001B1A pressure sensor			Nonin;Siemens;Honeywell			respiratory trace;cardiac trace;oxygen saturation			Physiology_14_2	tar:https://openfmri.org/system/files/physio_task001.tar!/sub014/physio/task001_run002/physio.txt.gz	0123931e86e933f1c104caab58ee81de	OpenfMRI	ds000113
14_participant	Physiological recordings	Nonin 8600 FO pulse oxymeter;Siemens respiratory belt with Honeywell 40PC001B1A pressure sensor			Nonin;Siemens;Honeywell			respiratory trace;cardiac trace;oxygen saturation			Physiology_14_3	tar:https://openfmri.org/system/files/physio_task001.tar!/sub014/physio/task001_run003/physio.txt.gz	5609c1f56f729cf06f06ff518f3e2ce3	OpenfMRI	ds000113
14_participant	Physiological recordings	Nonin 8600 FO pulse oxymeter;Siemens respiratory belt with Honeywell 40PC001B1A pressure sensor			Nonin;Siemens;Honeywell			respiratory trace;cardiac trace;oxygen saturation			Physiology_14_4	tar:https://openfmri.org/system/files/physio_task001.tar!/sub014/physio/task001_run004/physio.txt.gz	3d538f23427bf408b023b0a23823ba7f	OpenfMRI	ds000113
14_participant	Physiological recordings	Nonin 8600 FO pulse oxymeter;Siemens respiratory belt with Honeywell 40PC001B1A pressure sensor			Nonin;Siemens;Honeywell			respiratory trace;cardiac trace;oxygen saturation			Physiology_14_5	tar:https://openfmri.org/system/files/physio_task001.tar!/sub014/physio/task001_run005/physio.txt.gz	a6fe618ee80013a7888691458e560c59	OpenfMRI	ds000113
14_participant	Physiological recordings	Nonin 8600 FO pulse oxymeter;Siemens respiratory belt with Honeywell 40PC001B1A pressure sensor			Nonin;Siemens;Honeywell			respiratory trace;cardiac trace;oxygen saturation			Physiology_14_6	tar:https://openfmri.org/system/files/physio_task001.tar!/sub014/physio/task001_run006/physio.txt.gz	b46108b4143b6513d670ff7399cc8eb5	OpenfMRI	ds000113
14_participant	Physiological recordings	Nonin 8600 FO pulse oxymeter;Siemens respiratory belt with Honeywell 40PC001B1A pressure sensor			Nonin;Siemens;Honeywell			respiratory trace;cardiac trace;oxygen saturation			Physiology_14_7	tar:https://openfmri.org/system/files/physio_task001.tar!/sub014/physio/task001_run007/physio.txt.gz	eb27998732ee8aa2ae1c54db4a80d80e	OpenfMRI	ds000113
14_participant	Physiological recordings	Nonin 8600 FO pulse oxymeter;Siemens respiratory belt with Honeywell 40PC001B1A pressure sensor			Nonin;Siemens;Honeywell			respiratory trace;cardiac trace;oxygen saturation			Physiology_14_8	tar:https://openfmri.org/system/files/physio_task001.tar!/sub014/physio/task001_run008/physio.txt.gz	5a47501e116d494e4f45eaea06a73b99	OpenfMRI	ds000113
15_participant	Physiological recordings	Nonin 8600 FO pulse oxymeter;Siemens respiratory belt with Honeywell 40PC001B1A pressure sensor			Nonin;Siemens;Honeywell			respiratory trace;cardiac trace;oxygen saturation			Physiology_15_1	tar:https://openfmri.org/system/files/physio_task001.tar!/sub015/physio/task001_run001/physio.txt.gz	d5f31e08217fff7e4a84743edb431f21	OpenfMRI	ds000113
15_participant	Physiological recordings	Nonin 8600 FO pulse oxymeter;Siemens respiratory belt with Honeywell 40PC001B1A pressure sensor			Nonin;Siemens;Honeywell			respiratory trace;cardiac trace;oxygen saturation			Physiology_15_2	tar:https://openfmri.org/system/files/physio_task001.tar!/sub015/physio/task001_run002/physio.txt.gz	08b304c068b068d78f31f7908e0ca94e	OpenfMRI	ds000113
15_participant	Physiological recordings	Nonin 8600 FO pulse oxymeter;Siemens respiratory belt with Honeywell 40PC001B1A pressure sensor			Nonin;Siemens;Honeywell			respiratory trace;cardiac trace;oxygen saturation			Physiology_15_3	tar:https://openfmri.org/system/files/physio_task001.tar!/sub015/physio/task001_run003/physio.txt.gz	2e7e0b477acd845cba9d8b27aa35e1e4	OpenfMRI	ds000113
15_participant	Physiological recordings	Nonin 8600 FO pulse oxymeter;Siemens respiratory belt with Honeywell 40PC001B1A pressure sensor			Nonin;Siemens;Honeywell			respiratory trace;cardiac trace;oxygen saturation			Physiology_15_4	tar:https://openfmri.org/system/files/physio_task001.tar!/sub015/physio/task001_run004/physio.txt.gz	a48d20d991c4e8c0aa864552827514b6	OpenfMRI	ds000113
15_participant	Physiological recordings	Nonin 8600 FO pulse oxymeter;Siemens respiratory belt with Honeywell 40PC001B1A pressure sensor			Nonin;Siemens;Honeywell			respiratory trace;cardiac trace;oxygen saturation			Physiology_15_5	tar:https://openfmri.org/system/files/physio_task001.tar!/sub015/physio/task001_run005/physio.txt.gz	32ca8a7777d091eed00486d2b4198ab5	OpenfMRI	ds000113
15_participant	Physiological recordings	Nonin 8600 FO pulse oxymeter;Siemens respiratory belt with Honeywell 40PC001B1A pressure sensor			Nonin;Siemens;Honeywell			respiratory trace;cardiac trace;oxygen saturation			Physiology_15_6	tar:https://openfmri.org/system/files/physio_task001.tar!/sub015/physio/task001_run006/physio.txt.gz	11ef7fa5e4733203d5eb2cf8f08c4bde	OpenfMRI	ds000113
15_participant	Physiological recordings	Nonin 8600 FO pulse oxymeter;Siemens respiratory belt with Honeywell 40PC001B1A pressure sensor			Nonin;Siemens;Honeywell			respiratory trace;cardiac trace;oxygen saturation			Physiology_15_7	tar:https://openfmri.org/system/files/physio_task001.tar!/sub015/physio/task001_run007/physio.txt.gz	a263f8c9c40e9a9e2d35e2c6ecfed51d	OpenfMRI	ds000113
15_participant	Physiological recordings	Nonin 8600 FO pulse oxymeter;Siemens respiratory belt with Honeywell 40PC001B1A pressure sensor			Nonin;Siemens;Honeywell			respiratory trace;cardiac trace;oxygen saturation			Physiology_15_8	tar:https://openfmri.org/system/files/physio_task001.tar!/sub015/physio/task001_run008/physio.txt.gz	f72f3f5ee087d734ecd3c256ae7c9f9a	OpenfMRI	ds000113
16_participant	Physiological recordings	Nonin 8600 FO pulse oxymeter;Siemens respiratory belt with Honeywell 40PC001B1A pressure sensor			Nonin;Siemens;Honeywell			respiratory trace;cardiac trace;oxygen saturation			Physiology_16_1	tar:https://openfmri.org/system/files/physio_task001.tar!/sub016/physio/task001_run001/physio.txt.gz	07565b8bab1d74bb69cc545fc20e4454	OpenfMRI	ds000113
16_participant	Physiological recordings	Nonin 8600 FO pulse oxymeter;Siemens respiratory belt with Honeywell 40PC001B1A pressure sensor			Nonin;Siemens;Honeywell			respiratory trace;cardiac trace;oxygen saturation			Physiology_16_2	tar:https://openfmri.org/system/files/physio_task001.tar!/sub016/physio/task001_run002/physio.txt.gz	deafd1028995a95517b9e50d51c5bebe	OpenfMRI	ds000113
16_participant	Physiological recordings	Nonin 8600 FO pulse oxymeter;Siemens respiratory belt with Honeywell 40PC001B1A pressure sensor			Nonin;Siemens;Honeywell			respiratory trace;cardiac trace;oxygen saturation			Physiology_16_3	tar:https://openfmri.org/system/files/physio_task001.tar!/sub016/physio/task001_run003/physio.txt.gz	0143da38c25c990c38c3a85e7e8baef5	OpenfMRI	ds000113
16_participant	Physiological recordings	Nonin 8600 FO pulse oxymeter;Siemens respiratory belt with Honeywell 40PC001B1A pressure sensor			Nonin;Siemens;Honeywell			respiratory trace;cardiac trace;oxygen saturation			Physiology_16_4	tar:https://openfmri.org/system/files/physio_task001.tar!/sub016/physio/task001_run004/physio.txt.gz	6a0bf9b9d8ae855c69aa69f6d4703d02	OpenfMRI	ds000113
16_participant	Physiological recordings	Nonin 8600 FO pulse oxymeter;Siemens respiratory belt with Honeywell 40PC001B1A pressure sensor			Nonin;Siemens;Honeywell			respiratory trace;cardiac trace;oxygen saturation			Physiology_16_5	tar:https://openfmri.org/system/files/physio_task001.tar!/sub016/physio/task001_run005/physio.txt.gz	89c4dacc1e91efe4227e2b013dc06b81	OpenfMRI	ds000113
16_participant	Physiological recordings	Nonin 8600 FO pulse oxymeter;Siemens respiratory belt with Honeywell 40PC001B1A pressure sensor			Nonin;Siemens;Honeywell			respiratory trace;cardiac trace;oxygen saturation			Physiology_16_6	tar:https://openfmri.org/system/files/physio_task001.tar!/sub016/physio/task001_run006/physio.txt.gz	49e5211f9268302282f6493b3121ce7b	OpenfMRI	ds000113
16_participant	Physiological recordings	Nonin 8600 FO pulse oxymeter;Siemens respiratory belt with Honeywell 40PC001B1A pressure sensor			Nonin;Siemens;Honeywell			respiratory trace;cardiac trace;oxygen saturation			Physiology_16_7	tar:https://openfmri.org/system/files/physio_task001.tar!/sub016/physio/task001_run007/physio.txt.gz	e3a8df46cfe3078376d08390036f445f	OpenfMRI	ds000113
16_participant	Physiological recordings	Nonin 8600 FO pulse oxymeter;Siemens respiratory belt with Honeywell 40PC001B1A pressure sensor			Nonin;Siemens;Honeywell			respiratory trace;cardiac trace;oxygen saturation			Physiology_16_8	tar:https://openfmri.org/system/files/physio_task001.tar!/sub016/physio/task001_run008/physio.txt.gz	e12514f8cd949fd1875a79df19f9e728	OpenfMRI	ds000113
17_participant	Physiological recordings	Nonin 8600 FO pulse oxymeter;Siemens respiratory belt with Honeywell 40PC001B1A pressure sensor			Nonin;Siemens;Honeywell			respiratory trace;cardiac trace;oxygen saturation			Physiology_17_1	tar:https://openfmri.org/system/files/physio_task001.tar!/sub017/physio/task001_run001/physio.txt.gz	b9f847378b47e1d79afa77dfc5f4983e	OpenfMRI	ds000113
17_participant	Physiological recordings	Nonin 8600 FO pulse oxymeter;Siemens respiratory belt with Honeywell 40PC001B1A pressure sensor			Nonin;Siemens;Honeywell			respiratory trace;cardiac trace;oxygen saturation			Physiology_17_2	tar:https://openfmri.org/system/files/physio_task001.tar!/sub017/physio/task001_run002/physio.txt.gz	09f88d60e6c462034602d6a54fb674f1	OpenfMRI	ds000113
17_participant	Physiological recordings	Nonin 8600 FO pulse oxymeter;Siemens respiratory belt with Honeywell 40PC001B1A pressure sensor			Nonin;Siemens;Honeywell			respiratory trace;cardiac trace;oxygen saturation			Physiology_17_3	tar:https://openfmri.org/system/files/physio_task001.tar!/sub017/physio/task001_run003/physio.txt.gz	d44b896f20af614bce3fea76b0b52428	OpenfMRI	ds000113
17_participant	Physiological recordings	Nonin 8600 FO pulse oxymeter;Siemens respiratory belt with Honeywell 40PC001B1A pressure sensor			Nonin;Siemens;Honeywell			respiratory trace;cardiac trace;oxygen saturation			Physiology_17_4	tar:https://openfmri.org/system/files/physio_task001.tar!/sub017/physio/task001_run004/physio.txt.gz	62bdc61b04e2c14e4bf5a807c633ce84	OpenfMRI	ds000113
17_participant	Physiological recordings	Nonin 8600 FO pulse oxymeter;Siemens respiratory belt with Honeywell 40PC001B1A pressure sensor			Nonin;Siemens;Honeywell			respiratory trace;cardiac trace;oxygen saturation			Physiology_17_5	tar:https://openfmri.org/system/files/physio_task001.tar!/sub017/physio/task001_run005/physio.txt.gz	8e09476defccf4feb4b960b5a91d8504	OpenfMRI	ds000113
17_participant	Physiological recordings	Nonin 8600 FO pulse oxymeter;Siemens respiratory belt with Honeywell 40PC001B1A pressure sensor			Nonin;Siemens;Honeywell			respiratory trace;cardiac trace;oxygen saturation			Physiology_17_6	tar:https://openfmri.org/system/files/physio_task001.tar!/sub017/physio/task001_run006/physio.txt.gz	650dbb9c3d889c5cfdc9ac7e469c0eee	OpenfMRI	ds000113
17_participant	Physiological recordings	Nonin 8600 FO pulse oxymeter;Siemens respiratory belt with Honeywell 40PC001B1A pressure sensor			Nonin;Siemens;Honeywell			respiratory trace;cardiac trace;oxygen saturation			Physiology_17_7	tar:https://openfmri.org/system/files/physio_task001.tar!/sub017/physio/task001_run007/physio.txt.gz	06b36df698c9335b8e340b210cd1d2e7	OpenfMRI	ds000113
17_participant	Physiological recordings	Nonin 8600 FO pulse oxymeter;Siemens respiratory belt with Honeywell 40PC001B1A pressure sensor			Nonin;Siemens;Honeywell			respiratory trace;cardiac trace;oxygen saturation			Physiology_17_8	tar:https://openfmri.org/system/files/physio_task001.tar!/sub017/physio/task001_run008/physio.txt.gz	aeddae67b806bddd7fd1639bfe8582e4	OpenfMRI	ds000113
18_participant	Physiological recordings	Nonin 8600 FO pulse oxymeter;Siemens respiratory belt with Honeywell 40PC001B1A pressure sensor			Nonin;Siemens;Honeywell			respiratory trace;cardiac trace;oxygen saturation			Physiology_18_1	tar:https://openfmri.org/system/files/physio_task001.tar!/sub018/physio/task001_run001/physio.txt.gz	348c63cd57218d52d7134a9fa7b72614	OpenfMRI	ds000113
18_participant	Physiological recordings	Nonin 8600 FO pulse oxymeter;Siemens respiratory belt with Honeywell 40PC001B1A pressure sensor			Nonin;Siemens;Honeywell			respiratory trace;cardiac trace;oxygen saturation			Physiology_18_2	tar:https://openfmri.org/system/files/physio_task001.tar!/sub018/physio/task001_run002/physio.txt.gz	326da4b0cfa0e634497d40ac1852e067	OpenfMRI	ds000113
18_participant	Physiological recordings	Nonin 8600 FO pulse oxymeter;Siemens respiratory belt with Honeywell 40PC001B1A pressure sensor			Nonin;Siemens;Honeywell			respiratory trace;cardiac trace;oxygen saturation			Physiology_18_3	tar:https://openfmri.org/system/files/physio_task001.tar!/sub018/physio/task001_run003/physio.txt.gz	0ef716a72ba1a07e5101e9f2b0cdfa19	OpenfMRI	ds000113
18_participant	Physiological recordings	Nonin 8600 FO pulse oxymeter;Siemens respiratory belt with Honeywell 40PC001B1A pressure sensor			Nonin;Siemens;Honeywell			respiratory trace;cardiac trace;oxygen saturation			Physiology_18_4	tar:https://openfmri.org/system/files/physio_task001.tar!/sub018/physio/task001_run004/physio.txt.gz	e476df444ba2a11591fa8d983cfe5005	OpenfMRI	ds000113
18_participant	Physiological recordings	Nonin 8600 FO pulse oxymeter;Siemens respiratory belt with Honeywell 40PC001B1A pressure sensor			Nonin;Siemens;Honeywell			respiratory trace;cardiac trace;oxygen saturation			Physiology_18_5	tar:https://openfmri.org/system/files/physio_task001.tar!/sub018/physio/task001_run005/physio.txt.gz	91ecbd218540a8d0783d05240466495c	OpenfMRI	ds000113
18_participant	Physiological recordings	Nonin 8600 FO pulse oxymeter;Siemens respiratory belt with Honeywell 40PC001B1A pressure sensor			Nonin;Siemens;Honeywell			respiratory trace;cardiac trace;oxygen saturation			Physiology_18_6	tar:https://openfmri.org/system/files/physio_task001.tar!/sub018/physio/task001_run006/physio.txt.gz	bd5da4da66d40486e7e441f7e56e97b7	OpenfMRI	ds000113
18_participant	Physiological recordings	Nonin 8600 FO pulse oxymeter;Siemens respiratory belt with Honeywell 40PC001B1A pressure sensor			Nonin;Siemens;Honeywell			respiratory trace;cardiac trace;oxygen saturation			Physiology_18_7	tar:https://openfmri.org/system/files/physio_task001.tar!/sub018/physio/task001_run007/physio.txt.gz	4d58f098a87acce17665d3e01931b571	OpenfMRI	ds000113
18_participant	Physiological recordings	Nonin 8600 FO pulse oxymeter;Siemens respiratory belt with Honeywell 40PC001B1A pressure sensor			Nonin;Siemens;Honeywell			respiratory trace;cardiac trace;oxygen saturation			Physiology_18_8	tar:https://openfmri.org/system/files/physio_task001.tar!/sub018/physio/task001_run008/physio.txt.gz	f4d88be3470fbb927494ba1249439edb	OpenfMRI	ds000113
19_participant	Physiological recordings	Nonin 8600 FO pulse oxymeter;Siemens respiratory belt with Honeywell 40PC001B1A pressure sensor			Nonin;Siemens;Honeywell			respiratory trace;cardiac trace;oxygen saturation			Physiology_19_1	tar:https://openfmri.org/system/files/physio_task001.tar!/sub019/physio/task001_run001/physio.txt.gz	c57c9250feae89641742f7fbc9a77e2f	OpenfMRI	ds000113
19_participant	Physiological recordings	Nonin 8600 FO pulse oxymeter;Siemens respiratory belt with Honeywell 40PC001B1A pressure sensor			Nonin;Siemens;Honeywell			respiratory trace;cardiac trace;oxygen saturation			Physiology_19_2	tar:https://openfmri.org/system/files/physio_task001.tar!/sub019/physio/task001_run002/physio.txt.gz	b8a0c92f02cc8506f9bf0ac36e5b134f	OpenfMRI	ds000113
19_participant	Physiological recordings	Nonin 8600 FO pulse oxymeter;Siemens respiratory belt with Honeywell 40PC001B1A pressure sensor			Nonin;Siemens;Honeywell			respiratory trace;cardiac trace;oxygen saturation			Physiology_19_3	tar:https://openfmri.org/system/files/physio_task001.tar!/sub019/physio/task001_run003/physio.txt.gz	53457c1b068ba9cd11eb81446c278ad9	OpenfMRI	ds000113
19_participant	Physiological recordings	Nonin 8600 FO pulse oxymeter;Siemens respiratory belt with Honeywell 40PC001B1A pressure sensor			Nonin;Siemens;Honeywell			respiratory trace;cardiac trace;oxygen saturation			Physiology_19_4	tar:https://openfmri.org/system/files/physio_task001.tar!/sub019/physio/task001_run004/physio.txt.gz	f4f773310c554df5f2f8d501f22da871	OpenfMRI	ds000113
19_participant	Physiological recordings	Nonin 8600 FO pulse oxymeter;Siemens respiratory belt with Honeywell 40PC001B1A pressure sensor			Nonin;Siemens;Honeywell			respiratory trace;cardiac trace;oxygen saturation			Physiology_19_5	tar:https://openfmri.org/system/files/physio_task001.tar!/sub019/physio/task001_run005/physio.txt.gz	79cdf8b04ef2e7bed3571f2c9eb37beb	OpenfMRI	ds000113
19_participant	Physiological recordings	Nonin 8600 FO pulse oxymeter;Siemens respiratory belt with Honeywell 40PC001B1A pressure sensor			Nonin;Siemens;Honeywell			respiratory trace;cardiac trace;oxygen saturation			Physiology_19_6	tar:https://openfmri.org/system/files/physio_task001.tar!/sub019/physio/task001_run006/physio.txt.gz	b99b58c1b47c0a90f3df70a5cd18dab8	OpenfMRI	ds000113
19_participant	Physiological recordings	Nonin 8600 FO pulse oxymeter;Siemens respiratory belt with Honeywell 40PC001B1A pressure sensor			Nonin;Siemens;Honeywell			respiratory trace;cardiac trace;oxygen saturation			Physiology_19_7	tar:https://openfmri.org/system/files/physio_task001.tar!/sub019/physio/task001_run007/physio.txt.gz	3b3d578f8a4f72761dc43ff40b508e3a	OpenfMRI	ds000113
19_participant	Physiological recordings	Nonin 8600 FO pulse oxymeter;Siemens respiratory belt with Honeywell 40PC001B1A pressure sensor			Nonin;Siemens;Honeywell			respiratory trace;cardiac trace;oxygen saturation			Physiology_19_8	tar:https://openfmri.org/system/files/physio_task001.tar!/sub019/physio/task001_run008/physio.txt.gz	dc05bb56291bbe90e66f3a465e9d55df	OpenfMRI	ds000113
20_participant	Physiological recordings	Nonin 8600 FO pulse oxymeter;Siemens respiratory belt with Honeywell 40PC001B1A pressure sensor			Nonin;Siemens;Honeywell			respiratory trace;cardiac trace;oxygen saturation			Physiology_20_1	tar:https://openfmri.org/system/files/physio_task001.tar!/sub020/physio/task001_run001/physio.txt.gz	34648038da475ad4f1bdae440a4990a5	OpenfMRI	ds000113
20_participant	Physiological recordings	Nonin 8600 FO pulse oxymeter;Siemens respiratory belt with Honeywell 40PC001B1A pressure sensor			Nonin;Siemens;Honeywell			respiratory trace;cardiac trace;oxygen saturation			Physiology_20_2	tar:https://openfmri.org/system/files/physio_task001.tar!/sub020/physio/task001_run002/physio.txt.gz	d47ed51f9eb84b8f956a8343e240a81e	OpenfMRI	ds000113
20_participant	Physiological recordings	Nonin 8600 FO pulse oxymeter;Siemens respiratory belt with Honeywell 40PC001B1A pressure sensor			Nonin;Siemens;Honeywell			respiratory trace;cardiac trace;oxygen saturation			Physiology_20_3	tar:https://openfmri.org/system/files/physio_task001.tar!/sub020/physio/task001_run003/physio.txt.gz	1b6821b5e137c94ecaaffbae4dfafa6d	OpenfMRI	ds000113
20_participant	Physiological recordings	Nonin 8600 FO pulse oxymeter;Siemens respiratory belt with Honeywell 40PC001B1A pressure sensor			Nonin;Siemens;Honeywell			respiratory trace;cardiac trace;oxygen saturation			Physiology_20_4	tar:https://openfmri.org/system/files/physio_task001.tar!/sub020/physio/task001_run004/physio.txt.gz	e852d3735126f3444e681f6c03f3523f	OpenfMRI	ds000113
20_participant	Physiological recordings	Nonin 8600 FO pulse oxymeter;Siemens respiratory belt with Honeywell 40PC001B1A pressure sensor			Nonin;Siemens;Honeywell			respiratory trace;cardiac trace;oxygen saturation			Physiology_20_5	tar:https://openfmri.org/system/files/physio_task001.tar!/sub020/physio/task001_run005/physio.txt.gz	5d37c6f9ce3cbc35f1f4c9ca0105438c	OpenfMRI	ds000113
20_participant	Physiological recordings	Nonin 8600 FO pulse oxymeter;Siemens respiratory belt with Honeywell 40PC001B1A pressure sensor			Nonin;Siemens;Honeywell			respiratory trace;cardiac trace;oxygen saturation			Physiology_20_6	tar:https://openfmri.org/system/files/physio_task001.tar!/sub020/physio/task001_run006/physio.txt.gz	020ee0ecf0d2a7761d469b84f794fb29	OpenfMRI	ds000113
20_participant	Physiological recordings	Nonin 8600 FO pulse oxymeter;Siemens respiratory belt with Honeywell 40PC001B1A pressure sensor			Nonin;Siemens;Honeywell			respiratory trace;cardiac trace;oxygen saturation			Physiology_20_7	tar:https://openfmri.org/system/files/physio_task001.tar!/sub020/physio/task001_run007/physio.txt.gz	cf2cba6e6950122bbc2f5cb56d5712c9	OpenfMRI	ds000113
20_participant	Physiological recordings	Nonin 8600 FO pulse oxymeter;Siemens respiratory belt with Honeywell 40PC001B1A pressure sensor			Nonin;Siemens;Honeywell			respiratory trace;cardiac trace;oxygen saturation			Physiology_20_8	tar:https://openfmri.org/system/files/physio_task001.tar!/sub020/physio/task001_run008/physio.txt.gz	e37cd9bed155ea4ccd0f2eb7c72e0d77	OpenfMRI	ds000113
