# Supplementary material for: A high-resolution 7-Tesla fMRI dataset from complex natural stimulation with an audio movie
Source: Sci Data. 2014 May 27;1:140003. doi: 10.1038/sdata.2014.3 (PMC4322572; doi:10.1038/sdata.2014.3)
Supplement: Supplementary file 1 [file sdata20143-isa1.zip › a_assay_smri-all.txt]

Sample Name	Protocol REF	Parameter Value[structural MRI assay]	Parameter Value[instrument]	Term Source REF	Term Accession Number	Parameter Value[manufacturer]	Term Source REF	Term Accession Number	Parameter Value[magnetic field strength]	Term Source REF	Term Accession Number	Parameter Value[pulse sequence]	Term Source REF	Term Accession Number	Parameter Value[data]	Term Source REF	Term Accession Number	Assay Name	Raw Data File	Comment[file format]	Comment[MD5 checksum]	Comment[Data Repository]	Comment[Data Record Accession]
1_participant	Structural MRI data acquisition	T1-weighted imaging	3 Tesla Philips Achieva equipped with a 32 channel head coil			Philips			3 Tesla			3D turbo field echo sequence (TFE)			gray-white contrast			Structural_1	tar:https://openfmri.org/system/files/structural.tar!/sub001/anatomy/highres001.nii.gz	NifTI format	99d36b59ccefc9a6549209e62ed8d056	OpenfMRI	ds000113
2_participant	Structural MRI data acquisition	T1-weighted imaging	3 Tesla Philips Achieva equipped with a 32 channel head coil			Philips			3 Tesla			3D turbo field echo sequence (TFE)			gray-white contrast			Structural_2	tar:https://openfmri.org/system/files/structural.tar!/sub002/anatomy/highres001.nii.gz	NifTI format	deb13774fc71830ccb94f189925369b4	OpenfMRI	ds000113
3_participant	Structural MRI data acquisition	T1-weighted imaging	3 Tesla Philips Achieva equipped with a 32 channel head coil			Philips			3 Tesla			3D turbo field echo sequence (TFE)			gray-white contrast			Structural_3	tar:https://openfmri.org/system/files/structural.tar!/sub003/anatomy/highres001.nii.gz	NifTI format	f963b4c1d14d3bdc832507090ceb032e	OpenfMRI	ds000113
4_participant	Structural MRI data acquisition	T1-weighted imaging	3 Tesla Philips Achieva equipped with a 32 channel head coil			Philips			3 Tesla			3D turbo field echo sequence (TFE)			gray-white contrast			Structural_4	tar:https://openfmri.org/system/files/structural.tar!/sub004/anatomy/highres001.nii.gz	NifTI format	b11246d20cfaf2f30674db27dedf613f	OpenfMRI	ds000113
5_participant	Structural MRI data acquisition	T1-weighted imaging	3 Tesla Philips Achieva equipped with a 32 channel head coil			Philips			3 Tesla			3D turbo field echo sequence (TFE)			gray-white contrast			Structural_5	tar:https://openfmri.org/system/files/structural.tar!/sub005/anatomy/highres001.nii.gz	NifTI format	b6538534ffd62266b291d722b239b75f	OpenfMRI	ds000113
6_participant	Structural MRI data acquisition	T1-weighted imaging	3 Tesla Philips Achieva equipped with a 32 channel head coil			Philips			3 Tesla			3D turbo field echo sequence (TFE)			gray-white contrast			Structural_6	tar:https://openfmri.org/system/files/structural.tar!/sub006/anatomy/highres001.nii.gz	NifTI format	9e816f96762c5929fb5e0a2116daf6c9	OpenfMRI	ds000113
7_participant	Structural MRI data acquisition	T1-weighted imaging	3 Tesla Philips Achieva equipped with a 32 channel head coil			Philips			3 Tesla			3D turbo field echo sequence (TFE)			gray-white contrast			Structural_7	tar:https://openfmri.org/system/files/structural.tar!/sub007/anatomy/highres001.nii.gz	NifTI format	e0541bcf819516bc0b6d101bfe9b5ff0	OpenfMRI	ds000113
8_participant	Structural MRI data acquisition	T1-weighted imaging	3 Tesla Philips Achieva equipped with a 32 channel head coil			Philips			3 Tesla			3D turbo field echo sequence (TFE)			gray-white contrast			Structural_8	tar:https://openfmri.org/system/files/structural.tar!/sub008/anatomy/highres001.nii.gz	NifTI format	28541bdf84939f0f97b0a8b85c899ab8	OpenfMRI	ds000113
9_participant	Structural MRI data acquisition	T1-weighted imaging	3 Tesla Philips Achieva equipped with a 32 channel head coil			Philips			3 Tesla			3D turbo field echo sequence (TFE)			gray-white contrast			Structural_9	tar:https://openfmri.org/system/files/structural.tar!/sub009/anatomy/highres001.nii.gz	NifTI format	eea798391de7ff7bd796fa037a2c1347	OpenfMRI	ds000113
10_participant	Structural MRI data acquisition	T1-weighted imaging	3 Tesla Philips Achieva equipped with a 32 channel head coil			Philips			3 Tesla			3D turbo field echo sequence (TFE)			gray-white contrast			Structural_10	tar:https://openfmri.org/system/files/structural.tar!/sub010/anatomy/highres001.nii.gz	NifTI format	6aee047bfa1ac0af2d33d588b14dbf2a	OpenfMRI	ds000113
11_participant	Structural MRI data acquisition	T1-weighted imaging	3 Tesla Philips Achieva equipped with a 32 channel head coil			Philips			3 Tesla			3D turbo field echo sequence (TFE)			gray-white contrast			Structural_11	tar:https://openfmri.org/system/files/structural.tar!/sub011/anatomy/highres001.nii.gz	NifTI format	f21336a51f31b22a0de941a8451a225b	OpenfMRI	ds000113
12_participant	Structural MRI data acquisition	T1-weighted imaging	3 Tesla Philips Achieva equipped with a 32 channel head coil			Philips			3 Tesla			3D turbo field echo sequence (TFE)			gray-white contrast			Structural_12	tar:https://openfmri.org/system/files/structural.tar!/sub012/anatomy/highres001.nii.gz	NifTI format	c440243bc496afffe5c50357c51491e3	OpenfMRI	ds000113
13_participant	Structural MRI data acquisition	T1-weighted imaging	3 Tesla Philips Achieva equipped with a 32 channel head coil			Philips			3 Tesla			3D turbo field echo sequence (TFE)			gray-white contrast			Structural_13	tar:https://openfmri.org/system/files/structural.tar!/sub013/anatomy/highres001.nii.gz	NifTI format	09b0f537fde589ee7c35d740db8e29e9	OpenfMRI	ds000113
14_participant	Structural MRI data acquisition	T1-weighted imaging	3 Tesla Philips Achieva equipped with a 32 channel head coil			Philips			3 Tesla			3D turbo field echo sequence (TFE)			gray-white contrast			Structural_14	tar:https://openfmri.org/system/files/structural.tar!/sub014/anatomy/highres001.nii.gz	NifTI format	f574fc98c1425b1b491cde9d58cff2e1	OpenfMRI	ds000113
15_participant	Structural MRI data acquisition	T1-weighted imaging	3 Tesla Philips Achieva equipped with a 32 channel head coil			Philips			3 Tesla			3D turbo field echo sequence (TFE)			gray-white contrast			Structural_15	tar:https://openfmri.org/system/files/structural.tar!/sub015/anatomy/highres001.nii.gz	NifTI format	ad4a6f288cc8a37383b237fa6117f987	OpenfMRI	ds000113
16_participant	Structural MRI data acquisition	T1-weighted imaging	3 Tesla Philips Achieva equipped with a 32 channel head coil			Philips			3 Tesla			3D turbo field echo sequence (TFE)			gray-white contrast			Structural_16	tar:https://openfmri.org/system/files/structural.tar!/sub016/anatomy/highres001.nii.gz	NifTI format	13e900ea0bd5d419c51cff119608003a	OpenfMRI	ds000113
17_participant	Structural MRI data acquisition	T1-weighted imaging	3 Tesla Philips Achieva equipped with a 32 channel head coil			Philips			3 Tesla			3D turbo field echo sequence (TFE)			gray-white contrast			Structural_17	tar:https://openfmri.org/system/files/structural.tar!/sub017/anatomy/highres001.nii.gz	NifTI format	22dafe09c26a50a3d2244b53947d17eb	OpenfMRI	ds000113
18_participant	Structural MRI data acquisition	T1-weighted imaging	3 Tesla Philips Achieva equipped with a 32 channel head coil			Philips			3 Tesla			3D turbo field echo sequence (TFE)			gray-white contrast			Structural_18	tar:https://openfmri.org/system/files/structural.tar!/sub018/anatomy/highres001.nii.gz	NifTI format	6ec572291ff663012fec495750cb2a68	OpenfMRI	ds000113
19_participant	Structural MRI data acquisition	T1-weighted imaging	3 Tesla Philips Achieva equipped with a 32 channel head coil			Philips			3 Tesla			3D turbo field echo sequence (TFE)			gray-white contrast			Structural_19	tar:https://openfmri.org/system/files/structural.tar!/sub019/anatomy/highres001.nii.gz	NifTI format	7534ca399ac0300544c41272d5cb5c34	OpenfMRI	ds000113
20_participant	Structural MRI data acquisition	T1-weighted imaging	3 Tesla Philips Achieva equipped with a 32 channel head coil			Philips			3 Tesla			3D turbo field echo sequence (TFE)			gray-white contrast			Structural_20	tar:https://openfmri.org/system/files/structural.tar!/sub020/anatomy/highres001.nii.gz	NifTI format	cc6a64456841325321bfa4ddccd18aca	OpenfMRI	ds000113
1_participant	Structural MRI data acquisition	T2-weighted imaging	3 Tesla Philips Achieva equipped with a 32 channel head coil			Philips			3 Tesla			3D turbo spin echo sequence (TSE)			fluid-tissue contrast			Structural_21	tar:https://openfmri.org/system/files/structural.tar!/sub001/anatomy/other/t2w001.nii.gz	NifTI format	0ff9c2aab710319fe8fe7795bb45e718	OpenfMRI	ds000113
2_participant	Structural MRI data acquisition	T2-weighted imaging	3 Tesla Philips Achieva equipped with a 32 channel head coil			Philips			3 Tesla			3D turbo spin echo sequence (TSE)			fluid-tissue contrast			Structural_22	tar:https://openfmri.org/system/files/structural.tar!/sub002/anatomy/other/t2w001.nii.gz	NifTI format	9e3f991206dfa8de1800097e8a8ef9bc	OpenfMRI	ds000113
3_participant	Structural MRI data acquisition	T2-weighted imaging	3 Tesla Philips Achieva equipped with a 32 channel head coil			Philips			3 Tesla			3D turbo spin echo sequence (TSE)			fluid-tissue contrast			Structural_23	tar:https://openfmri.org/system/files/structural.tar!/sub003/anatomy/other/t2w001.nii.gz	NifTI format	2605acb89cb9f0dd245eb85bceab775f	OpenfMRI	ds000113
4_participant	Structural MRI data acquisition	T2-weighted imaging	3 Tesla Philips Achieva equipped with a 32 channel head coil			Philips			3 Tesla			3D turbo spin echo sequence (TSE)			fluid-tissue contrast			Structural_24	tar:https://openfmri.org/system/files/structural.tar!/sub004/anatomy/other/t2w001.nii.gz	NifTI format	9b90a1e5a6f6108fc3163867c7decb37	OpenfMRI	ds000113
5_participant	Structural MRI data acquisition	T2-weighted imaging	3 Tesla Philips Achieva equipped with a 32 channel head coil			Philips			3 Tesla			3D turbo spin echo sequence (TSE)			fluid-tissue contrast			Structural_25	tar:https://openfmri.org/system/files/structural.tar!/sub005/anatomy/other/t2w001.nii.gz	NifTI format	c7511dcc132471db00f2e307bb0ef828	OpenfMRI	ds000113
6_participant	Structural MRI data acquisition	T2-weighted imaging	3 Tesla Philips Achieva equipped with a 32 channel head coil			Philips			3 Tesla			3D turbo spin echo sequence (TSE)			fluid-tissue contrast			Structural_26	tar:https://openfmri.org/system/files/structural.tar!/sub006/anatomy/other/t2w001.nii.gz	NifTI format	c46f70ed0e6ce198564c8ba140d636e3	OpenfMRI	ds000113
7_participant	Structural MRI data acquisition	T2-weighted imaging	3 Tesla Philips Achieva equipped with a 32 channel head coil			Philips			3 Tesla			3D turbo spin echo sequence (TSE)			fluid-tissue contrast			Structural_27	tar:https://openfmri.org/system/files/structural.tar!/sub007/anatomy/other/t2w001.nii.gz	NifTI format	a38078fd5c2856c1483863cab67da3f2	OpenfMRI	ds000113
8_participant	Structural MRI data acquisition	T2-weighted imaging	3 Tesla Philips Achieva equipped with a 32 channel head coil			Philips			3 Tesla			3D turbo spin echo sequence (TSE)			fluid-tissue contrast			Structural_28	tar:https://openfmri.org/system/files/structural.tar!/sub008/anatomy/other/t2w001.nii.gz	NifTI format	2155d5e4fa3bf719d4785ff7678be382	OpenfMRI	ds000113
9_participant	Structural MRI data acquisition	T2-weighted imaging	3 Tesla Philips Achieva equipped with a 32 channel head coil			Philips			3 Tesla			3D turbo spin echo sequence (TSE)			fluid-tissue contrast			Structural_29	tar:https://openfmri.org/system/files/structural.tar!/sub009/anatomy/other/t2w001.nii.gz	NifTI format	125b65e750765bfe2d1b1f5bb5f2d763	OpenfMRI	ds000113
10_participant	Structural MRI data acquisition	T2-weighted imaging	3 Tesla Philips Achieva equipped with a 32 channel head coil			Philips			3 Tesla			3D turbo spin echo sequence (TSE)			fluid-tissue contrast			Structural_30	tar:https://openfmri.org/system/files/structural.tar!/sub010/anatomy/other/t2w001.nii.gz	NifTI format	7be032d83f391d95b0166fcfddb2abca	OpenfMRI	ds000113
11_participant	Structural MRI data acquisition	T2-weighted imaging	3 Tesla Philips Achieva equipped with a 32 channel head coil			Philips			3 Tesla			3D turbo spin echo sequence (TSE)			fluid-tissue contrast			Structural_31	tar:https://openfmri.org/system/files/structural.tar!/sub011/anatomy/other/t2w001.nii.gz	NifTI format	c5e59dd97259fc0cfa110c590cca1515	OpenfMRI	ds000113
12_participant	Structural MRI data acquisition	T2-weighted imaging	3 Tesla Philips Achieva equipped with a 32 channel head coil			Philips			3 Tesla			3D turbo spin echo sequence (TSE)			fluid-tissue contrast			Structural_32	tar:https://openfmri.org/system/files/structural.tar!/sub012/anatomy/other/t2w001.nii.gz	NifTI format	9628ee869d8e01deed6643107fb33142	OpenfMRI	ds000113
13_participant	Structural MRI data acquisition	T2-weighted imaging	3 Tesla Philips Achieva equipped with a 32 channel head coil			Philips			3 Tesla			3D turbo spin echo sequence (TSE)			fluid-tissue contrast			Structural_33	tar:https://openfmri.org/system/files/structural.tar!/sub013/anatomy/other/t2w001.nii.gz	NifTI format	802d05f29add097f5a82b499bdccb262	OpenfMRI	ds000113
14_participant	Structural MRI data acquisition	T2-weighted imaging	3 Tesla Philips Achieva equipped with a 32 channel head coil			Philips			3 Tesla			3D turbo spin echo sequence (TSE)			fluid-tissue contrast			Structural_34	tar:https://openfmri.org/system/files/structural.tar!/sub014/anatomy/other/t2w001.nii.gz	NifTI format	5a80a798d6e8958cf0ecf44826bcb173	OpenfMRI	ds000113
15_participant	Structural MRI data acquisition	T2-weighted imaging	3 Tesla Philips Achieva equipped with a 32 channel head coil			Philips			3 Tesla			3D turbo spin echo sequence (TSE)			fluid-tissue contrast			Structural_35	tar:https://openfmri.org/system/files/structural.tar!/sub015/anatomy/other/t2w001.nii.gz	NifTI format	9bc55eb81ff4518c9e5253708270e9d4	OpenfMRI	ds000113
16_participant	Structural MRI data acquisition	T2-weighted imaging	3 Tesla Philips Achieva equipped with a 32 channel head coil			Philips			3 Tesla			3D turbo spin echo sequence (TSE)			fluid-tissue contrast			Structural_36	tar:https://openfmri.org/system/files/structural.tar!/sub016/anatomy/other/t2w001.nii.gz	NifTI format	858a6ca04b00d207e4b2556bacf359b5	OpenfMRI	ds000113
17_participant	Structural MRI data acquisition	T2-weighted imaging	3 Tesla Philips Achieva equipped with a 32 channel head coil			Philips			3 Tesla			3D turbo spin echo sequence (TSE)			fluid-tissue contrast			Structural_37	tar:https://openfmri.org/system/files/structural.tar!/sub017/anatomy/other/t2w001.nii.gz	NifTI format	606c0f43b7daf2c9694a55181223a7a6	OpenfMRI	ds000113
18_participant	Structural MRI data acquisition	T2-weighted imaging	3 Tesla Philips Achieva equipped with a 32 channel head coil			Philips			3 Tesla			3D turbo spin echo sequence (TSE)			fluid-tissue contrast			Structural_38	tar:https://openfmri.org/system/files/structural.tar!/sub018/anatomy/other/t2w001.nii.gz	NifTI format	c4702f4eeac747845abdac7cd18cc0c6	OpenfMRI	ds000113
19_participant	Structural MRI data acquisition	T2-weighted imaging	3 Tesla Philips Achieva equipped with a 32 channel head coil			Philips			3 Tesla			3D turbo spin echo sequence (TSE)			fluid-tissue contrast			Structural_39	tar:https://openfmri.org/system/files/structural.tar!/sub019/anatomy/other/t2w001.nii.gz	NifTI format	7a9d893560ba7c0ecac4cd010593f9f4	OpenfMRI	ds000113
20_participant	Structural MRI data acquisition	T2-weighted imaging	3 Tesla Philips Achieva equipped with a 32 channel head coil			Philips			3 Tesla			3D turbo spin echo sequence (TSE)			fluid-tissue contrast			Structural_40	tar:https://openfmri.org/system/files/structural.tar!/sub020/anatomy/other/t2w001.nii.gz	NifTI format	dcfce7f0842d540d82ed2564a9026267	OpenfMRI	ds000113
1_participant	Structural MRI data acquisition	Susceptibility-weighted imaging	3 Tesla Philips Achieva equipped with a 32 channel head coil			Philips			3 Tesla			3D Presto fast field echo sequence (FFE)			venography			Structural_41	tar:https://openfmri.org/system/files/structural.tar!/sub001/anatomy/other/swi001_mag.nii.gz	NifTI format	141cd8dd3abb789c79b7d23cca05255b	OpenfMRI	ds000113
2_participant	Structural MRI data acquisition	Susceptibility-weighted imaging	3 Tesla Philips Achieva equipped with a 32 channel head coil			Philips			3 Tesla			3D Presto fast field echo sequence (FFE)			venography			Structural_42	tar:https://openfmri.org/system/files/structural.tar!/sub002/anatomy/other/swi001_mag.nii.gz	NifTI format	95bd8d76d417d2503769d81e03a7e007	OpenfMRI	ds000113
3_participant	Structural MRI data acquisition	Susceptibility-weighted imaging	3 Tesla Philips Achieva equipped with a 32 channel head coil			Philips			3 Tesla			3D Presto fast field echo sequence (FFE)			venography			Structural_43	tar:https://openfmri.org/system/files/structural.tar!/sub003/anatomy/other/swi001_mag.nii.gz	NifTI format	b578587fd24dcf006bcfd75526bec875	OpenfMRI	ds000113
4_participant	Structural MRI data acquisition	Susceptibility-weighted imaging	3 Tesla Philips Achieva equipped with a 32 channel head coil			Philips			3 Tesla			3D Presto fast field echo sequence (FFE)			venography			Structural_44	tar:https://openfmri.org/system/files/structural.tar!/sub004/anatomy/other/swi001_mag.nii.gz	NifTI format	8f2c840ecc607f82167b89b5b0a36a51	OpenfMRI	ds000113
5_participant	Structural MRI data acquisition	Susceptibility-weighted imaging	3 Tesla Philips Achieva equipped with a 32 channel head coil			Philips			3 Tesla			3D Presto fast field echo sequence (FFE)			venography			Structural_45	tar:https://openfmri.org/system/files/structural.tar!/sub005/anatomy/other/swi001_mag.nii.gz	NifTI format	73802a7fe08de8580c7ec98d71155a8a	OpenfMRI	ds000113
6_participant	Structural MRI data acquisition	Susceptibility-weighted imaging	3 Tesla Philips Achieva equipped with a 32 channel head coil			Philips			3 Tesla			3D Presto fast field echo sequence (FFE)			venography			Structural_46	tar:https://openfmri.org/system/files/structural.tar!/sub006/anatomy/other/swi001_mag.nii.gz	NifTI format	b078e4ba6a9c1d148c658fc8553ef1d9	OpenfMRI	ds000113
7_participant	Structural MRI data acquisition	Susceptibility-weighted imaging	3 Tesla Philips Achieva equipped with a 32 channel head coil			Philips			3 Tesla			3D Presto fast field echo sequence (FFE)			venography			Structural_47	tar:https://openfmri.org/system/files/structural.tar!/sub007/anatomy/other/swi001_mag.nii.gz	NifTI format	58b7cdb627199dd9982e47154d6e0681	OpenfMRI	ds000113
8_participant	Structural MRI data acquisition	Susceptibility-weighted imaging	3 Tesla Philips Achieva equipped with a 32 channel head coil			Philips			3 Tesla			3D Presto fast field echo sequence (FFE)			venography			Structural_48	tar:https://openfmri.org/system/files/structural.tar!/sub008/anatomy/other/swi001_mag.nii.gz	NifTI format	8e230563b79d0d94504507bd2f419042	OpenfMRI	ds000113
9_participant	Structural MRI data acquisition	Susceptibility-weighted imaging	3 Tesla Philips Achieva equipped with a 32 channel head coil			Philips			3 Tesla			3D Presto fast field echo sequence (FFE)			venography			Structural_49	tar:https://openfmri.org/system/files/structural.tar!/sub009/anatomy/other/swi001_mag.nii.gz	NifTI format	07a2468a4692d845547e7cb8919add17	OpenfMRI	ds000113
10_participant	Structural MRI data acquisition	Susceptibility-weighted imaging	3 Tesla Philips Achieva equipped with a 32 channel head coil			Philips			3 Tesla			3D Presto fast field echo sequence (FFE)			venography			Structural_50	tar:https://openfmri.org/system/files/structural.tar!/sub010/anatomy/other/swi001_mag.nii.gz	NifTI format	8a45af6ae52cba6af817c9fa91acc8e5	OpenfMRI	ds000113
11_participant	Structural MRI data acquisition	Susceptibility-weighted imaging	3 Tesla Philips Achieva equipped with a 32 channel head coil			Philips			3 Tesla			3D Presto fast field echo sequence (FFE)			venography			Structural_51	tar:https://openfmri.org/system/files/structural.tar!/sub011/anatomy/other/swi001_mag.nii.gz	NifTI format	3a80c644cbccd117cfc633089c202bcd	OpenfMRI	ds000113
12_participant	Structural MRI data acquisition	Susceptibility-weighted imaging	3 Tesla Philips Achieva equipped with a 32 channel head coil			Philips			3 Tesla			3D Presto fast field echo sequence (FFE)			venography			Structural_52	tar:https://openfmri.org/system/files/structural.tar!/sub012/anatomy/other/swi001_mag.nii.gz	NifTI format	7e539bb8b2cd26d08d322678d7946f33	OpenfMRI	ds000113
13_participant	Structural MRI data acquisition	Susceptibility-weighted imaging	3 Tesla Philips Achieva equipped with a 32 channel head coil			Philips			3 Tesla			3D Presto fast field echo sequence (FFE)			venography			Structural_53	tar:https://openfmri.org/system/files/structural.tar!/sub013/anatomy/other/swi001_mag.nii.gz	NifTI format	bd19c4c1f20ef2017700ee822dcbb002	OpenfMRI	ds000113
14_participant	Structural MRI data acquisition	Susceptibility-weighted imaging	3 Tesla Philips Achieva equipped with a 32 channel head coil			Philips			3 Tesla			3D Presto fast field echo sequence (FFE)			venography			Structural_54	tar:https://openfmri.org/system/files/structural.tar!/sub014/anatomy/other/swi001_mag.nii.gz	NifTI format	bec5ccda36bf03bf56ebf31f209a4310	OpenfMRI	ds000113
15_participant	Structural MRI data acquisition	Susceptibility-weighted imaging	3 Tesla Philips Achieva equipped with a 32 channel head coil			Philips			3 Tesla			3D Presto fast field echo sequence (FFE)			venography			Structural_55	tar:https://openfmri.org/system/files/structural.tar!/sub015/anatomy/other/swi001_mag.nii.gz	NifTI format	f92c61cd90d21a8e0065c3a4b7c84211	OpenfMRI	ds000113
16_participant	Structural MRI data acquisition	Susceptibility-weighted imaging	3 Tesla Philips Achieva equipped with a 32 channel head coil			Philips			3 Tesla			3D Presto fast field echo sequence (FFE)			venography			Structural_56	tar:https://openfmri.org/system/files/structural.tar!/sub016/anatomy/other/swi001_mag.nii.gz	NifTI format	8c4bb98711ed1ff1445b3c011bbafc7c	OpenfMRI	ds000113
17_participant	Structural MRI data acquisition	Susceptibility-weighted imaging	3 Tesla Philips Achieva equipped with a 32 channel head coil			Philips			3 Tesla			3D Presto fast field echo sequence (FFE)			venography			Structural_57	tar:https://openfmri.org/system/files/structural.tar!/sub017/anatomy/other/swi001_mag.nii.gz	NifTI format	5424dd6c4c1027244dd42dcf840e1a79	OpenfMRI	ds000113
18_participant	Structural MRI data acquisition	Susceptibility-weighted imaging	3 Tesla Philips Achieva equipped with a 32 channel head coil			Philips			3 Tesla			3D Presto fast field echo sequence (FFE)			venography			Structural_58	tar:https://openfmri.org/system/files/structural.tar!/sub018/anatomy/other/swi001_mag.nii.gz	NifTI format	6fe0ffa65e4918763204a1cdac5d804e	OpenfMRI	ds000113
19_participant	Structural MRI data acquisition	Susceptibility-weighted imaging	3 Tesla Philips Achieva equipped with a 32 channel head coil			Philips			3 Tesla			3D Presto fast field echo sequence (FFE)			venography			Structural_59	tar:https://openfmri.org/system/files/structural.tar!/sub019/anatomy/other/swi001_mag.nii.gz	NifTI format	15acc58636ba45caa4db3562924f4532	OpenfMRI	ds000113
20_participant	Structural MRI data acquisition	Susceptibility-weighted imaging	3 Tesla Philips Achieva equipped with a 32 channel head coil			Philips			3 Tesla			3D Presto fast field echo sequence (FFE)			venography			Structural_60	tar:https://openfmri.org/system/files/structural.tar!/sub020/anatomy/other/swi001_mag.nii.gz	NifTI format	a7325e4d37e4bb9bcbb80b176d39cb41	OpenfMRI	ds000113
1_participant	Structural MRI data acquisition	Susceptibility-weighted imaging	3 Tesla Philips Achieva equipped with a 32 channel head coil			Philips			3 Tesla			3D Presto fast field echo sequence (FFE)			venography			Structural_41	tar:https://openfmri.org/system/files/structural.tar!/sub001/anatomy/other/swi001_pha.nii.gz	NifTI format	2268d86b482a52f818a979f6424b6565	OpenfMRI	ds000113
2_participant	Structural MRI data acquisition	Susceptibility-weighted imaging	3 Tesla Philips Achieva equipped with a 32 channel head coil			Philips			3 Tesla			3D Presto fast field echo sequence (FFE)			venography			Structural_42	tar:https://openfmri.org/system/files/structural.tar!/sub002/anatomy/other/swi001_pha.nii.gz	NifTI format	f8a22ebe17f9475275307da6536fc4a7	OpenfMRI	ds000113
3_participant	Structural MRI data acquisition	Susceptibility-weighted imaging	3 Tesla Philips Achieva equipped with a 32 channel head coil			Philips			3 Tesla			3D Presto fast field echo sequence (FFE)			venography			Structural_43	tar:https://openfmri.org/system/files/structural.tar!/sub003/anatomy/other/swi001_pha.nii.gz	NifTI format	8ae6d36b83fa23963c7beab9f93c0235	OpenfMRI	ds000113
4_participant	Structural MRI data acquisition	Susceptibility-weighted imaging	3 Tesla Philips Achieva equipped with a 32 channel head coil			Philips			3 Tesla			3D Presto fast field echo sequence (FFE)			venography			Structural_44	tar:https://openfmri.org/system/files/structural.tar!/sub004/anatomy/other/swi001_pha.nii.gz	NifTI format	0c276567e1a12ad63c7c153628379cb5	OpenfMRI	ds000113
5_participant	Structural MRI data acquisition	Susceptibility-weighted imaging	3 Tesla Philips Achieva equipped with a 32 channel head coil			Philips			3 Tesla			3D Presto fast field echo sequence (FFE)			venography			Structural_45	tar:https://openfmri.org/system/files/structural.tar!/sub005/anatomy/other/swi001_pha.nii.gz	NifTI format	b4bb835aa9caf87c56f1d862f8f748ee	OpenfMRI	ds000113
6_participant	Structural MRI data acquisition	Susceptibility-weighted imaging	3 Tesla Philips Achieva equipped with a 32 channel head coil			Philips			3 Tesla			3D Presto fast field echo sequence (FFE)			venography			Structural_46	tar:https://openfmri.org/system/files/structural.tar!/sub006/anatomy/other/swi001_pha.nii.gz	NifTI format	86705a2c5c7199fc8fedd3e608494362	OpenfMRI	ds000113
7_participant	Structural MRI data acquisition	Susceptibility-weighted imaging	3 Tesla Philips Achieva equipped with a 32 channel head coil			Philips			3 Tesla			3D Presto fast field echo sequence (FFE)			venography			Structural_47	tar:https://openfmri.org/system/files/structural.tar!/sub007/anatomy/other/swi001_pha.nii.gz	NifTI format	0b935da9b16b24ea9e6e0f4cb24c3ad0	OpenfMRI	ds000113
8_participant	Structural MRI data acquisition	Susceptibility-weighted imaging	3 Tesla Philips Achieva equipped with a 32 channel head coil			Philips			3 Tesla			3D Presto fast field echo sequence (FFE)			venography			Structural_48	tar:https://openfmri.org/system/files/structural.tar!/sub008/anatomy/other/swi001_pha.nii.gz	NifTI format	1961070dbb727538b249ad0fc8db6c6d	OpenfMRI	ds000113
9_participant	Structural MRI data acquisition	Susceptibility-weighted imaging	3 Tesla Philips Achieva equipped with a 32 channel head coil			Philips			3 Tesla			3D Presto fast field echo sequence (FFE)			venography			Structural_49	tar:https://openfmri.org/system/files/structural.tar!/sub009/anatomy/other/swi001_pha.nii.gz	NifTI format	6e2b8676b6dda42bc6ed3c6a393571e6	OpenfMRI	ds000113
10_participant	Structural MRI data acquisition	Susceptibility-weighted imaging	3 Tesla Philips Achieva equipped with a 32 channel head coil			Philips			3 Tesla			3D Presto fast field echo sequence (FFE)			venography			Structural_50	tar:https://openfmri.org/system/files/structural.tar!/sub010/anatomy/other/swi001_pha.nii.gz	NifTI format	404b2de6a26a504a6466aad8032c11df	OpenfMRI	ds000113
11_participant	Structural MRI data acquisition	Susceptibility-weighted imaging	3 Tesla Philips Achieva equipped with a 32 channel head coil			Philips			3 Tesla			3D Presto fast field echo sequence (FFE)			venography			Structural_51	tar:https://openfmri.org/system/files/structural.tar!/sub011/anatomy/other/swi001_pha.nii.gz	NifTI format	5db82a6e272b5f70c202177453410dad	OpenfMRI	ds000113
12_participant	Structural MRI data acquisition	Susceptibility-weighted imaging	3 Tesla Philips Achieva equipped with a 32 channel head coil			Philips			3 Tesla			3D Presto fast field echo sequence (FFE)			venography			Structural_52	tar:https://openfmri.org/system/files/structural.tar!/sub012/anatomy/other/swi001_pha.nii.gz	NifTI format	9e0837886df94b35ce720b06ff2e211f	OpenfMRI	ds000113
13_participant	Structural MRI data acquisition	Susceptibility-weighted imaging	3 Tesla Philips Achieva equipped with a 32 channel head coil			Philips			3 Tesla			3D Presto fast field echo sequence (FFE)			venography			Structural_53	tar:https://openfmri.org/system/files/structural.tar!/sub013/anatomy/other/swi001_pha.nii.gz	NifTI format	5d9a09571d0f715b885514f0f1f3ffa6	OpenfMRI	ds000113
14_participant	Structural MRI data acquisition	Susceptibility-weighted imaging	3 Tesla Philips Achieva equipped with a 32 channel head coil			Philips			3 Tesla			3D Presto fast field echo sequence (FFE)			venography			Structural_54	tar:https://openfmri.org/system/files/structural.tar!/sub014/anatomy/other/swi001_pha.nii.gz	NifTI format	942de9fa84fe615b6848011b63e6024f	OpenfMRI	ds000113
15_participant	Structural MRI data acquisition	Susceptibility-weighted imaging	3 Tesla Philips Achieva equipped with a 32 channel head coil			Philips			3 Tesla			3D Presto fast field echo sequence (FFE)			venography			Structural_55	tar:https://openfmri.org/system/files/structural.tar!/sub015/anatomy/other/swi001_pha.nii.gz	NifTI format	51a80bf53711183bff8ef1dee12e9552	OpenfMRI	ds000113
16_participant	Structural MRI data acquisition	Susceptibility-weighted imaging	3 Tesla Philips Achieva equipped with a 32 channel head coil			Philips			3 Tesla			3D Presto fast field echo sequence (FFE)			venography			Structural_56	tar:https://openfmri.org/system/files/structural.tar!/sub016/anatomy/other/swi001_pha.nii.gz	NifTI format	fa11283501c1525f621f993aca6f7d58	OpenfMRI	ds000113
17_participant	Structural MRI data acquisition	Susceptibility-weighted imaging	3 Tesla Philips Achieva equipped with a 32 channel head coil			Philips			3 Tesla			3D Presto fast field echo sequence (FFE)			venography			Structural_57	tar:https://openfmri.org/system/files/structural.tar!/sub017/anatomy/other/swi001_pha.nii.gz	NifTI format	d304e60a4d5c5cb4cbb6a939acaf8e36	OpenfMRI	ds000113
18_participant	Structural MRI data acquisition	Susceptibility-weighted imaging	3 Tesla Philips Achieva equipped with a 32 channel head coil			Philips			3 Tesla			3D Presto fast field echo sequence (FFE)			venography			Structural_58	tar:https://openfmri.org/system/files/structural.tar!/sub018/anatomy/other/swi001_pha.nii.gz	NifTI format	537962f2974c5abffb7b5a7ce2897aa9	OpenfMRI	ds000113
19_participant	Structural MRI data acquisition	Susceptibility-weighted imaging	3 Tesla Philips Achieva equipped with a 32 channel head coil			Philips			3 Tesla			3D Presto fast field echo sequence (FFE)			venography			Structural_59	tar:https://openfmri.org/system/files/structural.tar!/sub019/anatomy/other/swi001_pha.nii.gz	NifTI format	58243e82758ee57713405e9b93658cc2	OpenfMRI	ds000113
20_participant	Structural MRI data acquisition	Susceptibility-weighted imaging	3 Tesla Philips Achieva equipped with a 32 channel head coil			Philips			3 Tesla			3D Presto fast field echo sequence (FFE)			venography			Structural_60	tar:https://openfmri.org/system/files/structural.tar!/sub020/anatomy/other/swi001_pha.nii.gz	NifTI format	49a8ee69fce492b6831bc122ddb03b6a	OpenfMRI	ds000113
1_participant	Structural MRI data acquisition	Diffusion tensor imaging	3 Tesla Philips Achieva equipped with a 32 channel head coil			Philips			3 Tesla			diffusion-weighted single-shot spinecho sequence (EPI)						Structural_61	tar:https://openfmri.org/system/files/dti.tar!/sub001/dti/dti001.nii.gz	NifTI format	2c9398cccbfca7db161166dbebeceb5d	OpenfMRI	ds000113
2_participant	Structural MRI data acquisition	Diffusion tensor imaging	3 Tesla Philips Achieva equipped with a 32 channel head coil			Philips			3 Tesla			diffusion-weighted single-shot spinecho sequence (EPI)						Structural_62	tar:https://openfmri.org/system/files/dti.tar!/sub002/dti/dti001.nii.gz	NifTI format	def62677fb3fb76db8734cdc758b18f9	OpenfMRI	ds000113
3_participant	Structural MRI data acquisition	Diffusion tensor imaging	3 Tesla Philips Achieva equipped with a 32 channel head coil			Philips			3 Tesla			diffusion-weighted single-shot spinecho sequence (EPI)						Structural_63	tar:https://openfmri.org/system/files/dti.tar!/sub003/dti/dti001.nii.gz	NifTI format	4ed009148039e574ad8dccb0a25c3a10	OpenfMRI	ds000113
4_participant	Structural MRI data acquisition	Diffusion tensor imaging	3 Tesla Philips Achieva equipped with a 32 channel head coil			Philips			3 Tesla			diffusion-weighted single-shot spinecho sequence (EPI)						Structural_64	tar:https://openfmri.org/system/files/dti.tar!/sub004/dti/dti001.nii.gz	NifTI format	010e94834c44387ca576db7393ee6435	OpenfMRI	ds000113
5_participant	Structural MRI data acquisition	Diffusion tensor imaging	3 Tesla Philips Achieva equipped with a 32 channel head coil			Philips			3 Tesla			diffusion-weighted single-shot spinecho sequence (EPI)						Structural_65	tar:https://openfmri.org/system/files/dti.tar!/sub005/dti/dti001.nii.gz	NifTI format	38dad3289a9a0a50e4f5c524db9d0ba4	OpenfMRI	ds000113
6_participant	Structural MRI data acquisition	Diffusion tensor imaging	3 Tesla Philips Achieva equipped with a 32 channel head coil			Philips			3 Tesla			diffusion-weighted single-shot spinecho sequence (EPI)						Structural_66	tar:https://openfmri.org/system/files/dti.tar!/sub006/dti/dti001.nii.gz	NifTI format	f18a7882a3c5cabdf9c5f3e6028a0131	OpenfMRI	ds000113
7_participant	Structural MRI data acquisition	Diffusion tensor imaging	3 Tesla Philips Achieva equipped with a 32 channel head coil			Philips			3 Tesla			diffusion-weighted single-shot spinecho sequence (EPI)						Structural_67	tar:https://openfmri.org/system/files/dti.tar!/sub007/dti/dti001.nii.gz	NifTI format	cbfaaca491e3a0bb0050c9cf4ec59f39	OpenfMRI	ds000113
8_participant	Structural MRI data acquisition	Diffusion tensor imaging	3 Tesla Philips Achieva equipped with a 32 channel head coil			Philips			3 Tesla			diffusion-weighted single-shot spinecho sequence (EPI)						Structural_68	tar:https://openfmri.org/system/files/dti.tar!/sub008/dti/dti001.nii.gz	NifTI format	32291aad06cca77c86d3d6a8e1ce2974	OpenfMRI	ds000113
9_participant	Structural MRI data acquisition	Diffusion tensor imaging	3 Tesla Philips Achieva equipped with a 32 channel head coil			Philips			3 Tesla			diffusion-weighted single-shot spinecho sequence (EPI)						Structural_69	tar:https://openfmri.org/system/files/dti.tar!/sub009/dti/dti001.nii.gz	NifTI format	8065a9d4b6b863c519158e7b72f5c0cf	OpenfMRI	ds000113
10_participant	Structural MRI data acquisition	Diffusion tensor imaging	3 Tesla Philips Achieva equipped with a 32 channel head coil			Philips			3 Tesla			diffusion-weighted single-shot spinecho sequence (EPI)						Structural_70	tar:https://openfmri.org/system/files/dti.tar!/sub010/dti/dti001.nii.gz	NifTI format	02c70fe201aec8c56c6d6fae6815b321	OpenfMRI	ds000113
11_participant	Structural MRI data acquisition	Diffusion tensor imaging	3 Tesla Philips Achieva equipped with a 32 channel head coil			Philips			3 Tesla			diffusion-weighted single-shot spinecho sequence (EPI)						Structural_71	tar:https://openfmri.org/system/files/dti.tar!/sub011/dti/dti001.nii.gz	NifTI format	272dc0d8f62d8dd81541576b07df0876	OpenfMRI	ds000113
12_participant	Structural MRI data acquisition	Diffusion tensor imaging	3 Tesla Philips Achieva equipped with a 32 channel head coil			Philips			3 Tesla			diffusion-weighted single-shot spinecho sequence (EPI)						Structural_72	tar:https://openfmri.org/system/files/dti.tar!/sub012/dti/dti001.nii.gz	NifTI format	f77be64c66e355cc6ec6058e919ef068	OpenfMRI	ds000113
13_participant	Structural MRI data acquisition	Diffusion tensor imaging	3 Tesla Philips Achieva equipped with a 32 channel head coil			Philips			3 Tesla			diffusion-weighted single-shot spinecho sequence (EPI)						Structural_73	tar:https://openfmri.org/system/files/dti.tar!/sub013/dti/dti001.nii.gz	NifTI format	09930d404c96400ff3fa646308b98bfd	OpenfMRI	ds000113
14_participant	Structural MRI data acquisition	Diffusion tensor imaging	3 Tesla Philips Achieva equipped with a 32 channel head coil			Philips			3 Tesla			diffusion-weighted single-shot spinecho sequence (EPI)						Structural_74	tar:https://openfmri.org/system/files/dti.tar!/sub014/dti/dti001.nii.gz	NifTI format	2e0d9b3a40126b6cdd1453895a493d29	OpenfMRI	ds000113
15_participant	Structural MRI data acquisition	Diffusion tensor imaging	3 Tesla Philips Achieva equipped with a 32 channel head coil			Philips			3 Tesla			diffusion-weighted single-shot spinecho sequence (EPI)						Structural_75	tar:https://openfmri.org/system/files/dti.tar!/sub015/dti/dti001.nii.gz	NifTI format	c6c33090fb0e69b04c53da6708588b42	OpenfMRI	ds000113
16_participant	Structural MRI data acquisition	Diffusion tensor imaging	3 Tesla Philips Achieva equipped with a 32 channel head coil			Philips			3 Tesla			diffusion-weighted single-shot spinecho sequence (EPI)						Structural_76	tar:https://openfmri.org/system/files/dti.tar!/sub016/dti/dti001.nii.gz	NifTI format	524bd006db8700e341e506524f86cf10	OpenfMRI	ds000113
17_participant	Structural MRI data acquisition	Diffusion tensor imaging	3 Tesla Philips Achieva equipped with a 32 channel head coil			Philips			3 Tesla			diffusion-weighted single-shot spinecho sequence (EPI)						Structural_77	tar:https://openfmri.org/system/files/dti.tar!/sub017/dti/dti001.nii.gz	NifTI format	0fcb242f1f083e13dd4e5d2c1bf3d476	OpenfMRI	ds000113
18_participant	Structural MRI data acquisition	Diffusion tensor imaging	3 Tesla Philips Achieva equipped with a 32 channel head coil			Philips			3 Tesla			diffusion-weighted single-shot spinecho sequence (EPI)						Structural_78	tar:https://openfmri.org/system/files/dti.tar!/sub018/dti/dti001.nii.gz	NifTI format	4a1837e51e37bf16dfdec980e9bdaaee	OpenfMRI	ds000113
19_participant	Structural MRI data acquisition	Diffusion tensor imaging	3 Tesla Philips Achieva equipped with a 32 channel head coil			Philips			3 Tesla			diffusion-weighted single-shot spinecho sequence (EPI)						Structural_79	tar:https://openfmri.org/system/files/dti.tar!/sub019/dti/dti001.nii.gz	NifTI format	c679c88b58d48ff0d0bf9d526faff62c	OpenfMRI	ds000113
20_participant	Structural MRI data acquisition	Diffusion tensor imaging	3 Tesla Philips Achieva equipped with a 32 channel head coil			Philips			3 Tesla			diffusion-weighted single-shot spinecho sequence (EPI)						Structural_80	tar:https://openfmri.org/system/files/dti.tar!/sub020/dti/dti001.nii.gz	NifTI format	f4b2e6c02d76e335bfc4cfb2a57fa5bd	OpenfMRI	ds000113
1_participant	Structural MRI data acquisition	Diffusion tensor imaging	3 Tesla Philips Achieva equipped with a 32 channel head coil			Philips			3 Tesla			diffusion-weighted single-shot spinecho sequence (EPI)						Structural_61	tar:https://openfmri.org/system/files/dti.tar!/sub001/dti/dti001.bvecs	NifTI format	1139c4d0ad8073b3627c65b26d8759ae	OpenfMRI	ds000113
2_participant	Structural MRI data acquisition	Diffusion tensor imaging	3 Tesla Philips Achieva equipped with a 32 channel head coil			Philips			3 Tesla			diffusion-weighted single-shot spinecho sequence (EPI)						Structural_62	tar:https://openfmri.org/system/files/dti.tar!/sub002/dti/dti001.bvecs	NifTI format	c25c3010bf6b5bfaaa539390405d18bf	OpenfMRI	ds000113
3_participant	Structural MRI data acquisition	Diffusion tensor imaging	3 Tesla Philips Achieva equipped with a 32 channel head coil			Philips			3 Tesla			diffusion-weighted single-shot spinecho sequence (EPI)						Structural_63	tar:https://openfmri.org/system/files/dti.tar!/sub003/dti/dti001.bvecs	NifTI format	89a2ccd5687379ed13d133d7d397bec0	OpenfMRI	ds000113
4_participant	Structural MRI data acquisition	Diffusion tensor imaging	3 Tesla Philips Achieva equipped with a 32 channel head coil			Philips			3 Tesla			diffusion-weighted single-shot spinecho sequence (EPI)						Structural_64	tar:https://openfmri.org/system/files/dti.tar!/sub004/dti/dti001.bvecs	NifTI format	dfb18cdf042b3f64d3c31f2e0802a975	OpenfMRI	ds000113
5_participant	Structural MRI data acquisition	Diffusion tensor imaging	3 Tesla Philips Achieva equipped with a 32 channel head coil			Philips			3 Tesla			diffusion-weighted single-shot spinecho sequence (EPI)						Structural_65	tar:https://openfmri.org/system/files/dti.tar!/sub005/dti/dti001.bvecs	NifTI format	5f501f5b90089ef3816cd48da2c8a6c6	OpenfMRI	ds000113
6_participant	Structural MRI data acquisition	Diffusion tensor imaging	3 Tesla Philips Achieva equipped with a 32 channel head coil			Philips			3 Tesla			diffusion-weighted single-shot spinecho sequence (EPI)						Structural_66	tar:https://openfmri.org/system/files/dti.tar!/sub006/dti/dti001.bvecs	NifTI format	a7c86c7dfebf9d2ae3dbf28503f803f1	OpenfMRI	ds000113
7_participant	Structural MRI data acquisition	Diffusion tensor imaging	3 Tesla Philips Achieva equipped with a 32 channel head coil			Philips			3 Tesla			diffusion-weighted single-shot spinecho sequence (EPI)						Structural_67	tar:https://openfmri.org/system/files/dti.tar!/sub007/dti/dti001.bvecs	NifTI format	f0ecffd93995b9459f6dd29598685ade	OpenfMRI	ds000113
8_participant	Structural MRI data acquisition	Diffusion tensor imaging	3 Tesla Philips Achieva equipped with a 32 channel head coil			Philips			3 Tesla			diffusion-weighted single-shot spinecho sequence (EPI)						Structural_68	tar:https://openfmri.org/system/files/dti.tar!/sub008/dti/dti001.bvecs	NifTI format	c0b9e27fcdba606c18b8fc0b3e4e9cfa	OpenfMRI	ds000113
9_participant	Structural MRI data acquisition	Diffusion tensor imaging	3 Tesla Philips Achieva equipped with a 32 channel head coil			Philips			3 Tesla			diffusion-weighted single-shot spinecho sequence (EPI)						Structural_69	tar:https://openfmri.org/system/files/dti.tar!/sub009/dti/dti001.bvecs	NifTI format	bbf8b34a509648dae9bbd85574bda427	OpenfMRI	ds000113
10_participant	Structural MRI data acquisition	Diffusion tensor imaging	3 Tesla Philips Achieva equipped with a 32 channel head coil			Philips			3 Tesla			diffusion-weighted single-shot spinecho sequence (EPI)						Structural_70	tar:https://openfmri.org/system/files/dti.tar!/sub010/dti/dti001.bvecs	NifTI format	4fa75588c536815ee4aca88c8b2f6070	OpenfMRI	ds000113
11_participant	Structural MRI data acquisition	Diffusion tensor imaging	3 Tesla Philips Achieva equipped with a 32 channel head coil			Philips			3 Tesla			diffusion-weighted single-shot spinecho sequence (EPI)						Structural_71	tar:https://openfmri.org/system/files/dti.tar!/sub011/dti/dti001.bvecs	NifTI format	39c3ee0c89a0492d8f44c962bc763de6	OpenfMRI	ds000113
12_participant	Structural MRI data acquisition	Diffusion tensor imaging	3 Tesla Philips Achieva equipped with a 32 channel head coil			Philips			3 Tesla			diffusion-weighted single-shot spinecho sequence (EPI)						Structural_72	tar:https://openfmri.org/system/files/dti.tar!/sub012/dti/dti001.bvecs	NifTI format	87e29bc6803ea57d1f4d638e8e5c6449	OpenfMRI	ds000113
13_participant	Structural MRI data acquisition	Diffusion tensor imaging	3 Tesla Philips Achieva equipped with a 32 channel head coil			Philips			3 Tesla			diffusion-weighted single-shot spinecho sequence (EPI)						Structural_73	tar:https://openfmri.org/system/files/dti.tar!/sub013/dti/dti001.bvecs	NifTI format	92f3663bf7843f6d75c18556426fa453	OpenfMRI	ds000113
14_participant	Structural MRI data acquisition	Diffusion tensor imaging	3 Tesla Philips Achieva equipped with a 32 channel head coil			Philips			3 Tesla			diffusion-weighted single-shot spinecho sequence (EPI)						Structural_74	tar:https://openfmri.org/system/files/dti.tar!/sub014/dti/dti001.bvecs	NifTI format	708e46e80a55e4cb27a46f5432e40ed4	OpenfMRI	ds000113
15_participant	Structural MRI data acquisition	Diffusion tensor imaging	3 Tesla Philips Achieva equipped with a 32 channel head coil			Philips			3 Tesla			diffusion-weighted single-shot spinecho sequence (EPI)						Structural_75	tar:https://openfmri.org/system/files/dti.tar!/sub015/dti/dti001.bvecs	NifTI format	676a01ab2ca73f3ef100a752dca9c4e7	OpenfMRI	ds000113
16_participant	Structural MRI data acquisition	Diffusion tensor imaging	3 Tesla Philips Achieva equipped with a 32 channel head coil			Philips			3 Tesla			diffusion-weighted single-shot spinecho sequence (EPI)						Structural_76	tar:https://openfmri.org/system/files/dti.tar!/sub016/dti/dti001.bvecs	NifTI format	3e30d39fd70c8a1008d8d5035efcfb0e	OpenfMRI	ds000113
17_participant	Structural MRI data acquisition	Diffusion tensor imaging	3 Tesla Philips Achieva equipped with a 32 channel head coil			Philips			3 Tesla			diffusion-weighted single-shot spinecho sequence (EPI)						Structural_77	tar:https://openfmri.org/system/files/dti.tar!/sub017/dti/dti001.bvecs	NifTI format	b03877fe84d03c4c8a62356e1379caf3	OpenfMRI	ds000113
18_participant	Structural MRI data acquisition	Diffusion tensor imaging	3 Tesla Philips Achieva equipped with a 32 channel head coil			Philips			3 Tesla			diffusion-weighted single-shot spinecho sequence (EPI)						Structural_78	tar:https://openfmri.org/system/files/dti.tar!/sub018/dti/dti001.bvecs	NifTI format	7c44176f15652eb700caeccbdc205759	OpenfMRI	ds000113
19_participant	Structural MRI data acquisition	Diffusion tensor imaging	3 Tesla Philips Achieva equipped with a 32 channel head coil			Philips			3 Tesla			diffusion-weighted single-shot spinecho sequence (EPI)						Structural_79	tar:https://openfmri.org/system/files/dti.tar!/sub019/dti/dti001.bvecs	NifTI format	541b11e45a608881bb744848887efca1	OpenfMRI	ds000113
20_participant	Structural MRI data acquisition	Diffusion tensor imaging	3 Tesla Philips Achieva equipped with a 32 channel head coil			Philips			3 Tesla			diffusion-weighted single-shot spinecho sequence (EPI)						Structural_80	tar:https://openfmri.org/system/files/dti.tar!/sub020/dti/dti001.bvecs	NifTI format	bcd689644a8cdbdb54e47d181c62514f	OpenfMRI	ds000113
1_participant	Structural MRI data acquisition	Diffusion tensor imaging	3 Tesla Philips Achieva equipped with a 32 channel head coil			Philips			3 Tesla			diffusion-weighted single-shot spinecho sequence (EPI)						Structural_61	tar:https://openfmri.org/system/files/dti.tar!/sub001/dti/dti001.bvals	NifTI format	9ddff97d80b40bd2b95fd6a8b819ee95	OpenfMRI	ds000114
2_participant	Structural MRI data acquisition	Diffusion tensor imaging	3 Tesla Philips Achieva equipped with a 32 channel head coil			Philips			3 Tesla			diffusion-weighted single-shot spinecho sequence (EPI)						Structural_62	tar:https://openfmri.org/system/files/dti.tar!/sub002/dti/dti001.bvals	NifTI format	9ddff97d80b40bd2b95fd6a8b819ee95	OpenfMRI	ds000113
3_participant	Structural MRI data acquisition	Diffusion tensor imaging	3 Tesla Philips Achieva equipped with a 32 channel head coil			Philips			3 Tesla			diffusion-weighted single-shot spinecho sequence (EPI)						Structural_63	tar:https://openfmri.org/system/files/dti.tar!/sub003/dti/dti001.bvals	NifTI format	9ddff97d80b40bd2b95fd6a8b819ee95	OpenfMRI	ds000113
4_participant	Structural MRI data acquisition	Diffusion tensor imaging	3 Tesla Philips Achieva equipped with a 32 channel head coil			Philips			3 Tesla			diffusion-weighted single-shot spinecho sequence (EPI)						Structural_64	tar:https://openfmri.org/system/files/dti.tar!/sub004/dti/dti001.bvals	NifTI format	9ddff97d80b40bd2b95fd6a8b819ee95	OpenfMRI	ds000113
5_participant	Structural MRI data acquisition	Diffusion tensor imaging	3 Tesla Philips Achieva equipped with a 32 channel head coil			Philips			3 Tesla			diffusion-weighted single-shot spinecho sequence (EPI)						Structural_65	tar:https://openfmri.org/system/files/dti.tar!/sub005/dti/dti001.bvals	NifTI format	9ddff97d80b40bd2b95fd6a8b819ee95	OpenfMRI	ds000113
6_participant	Structural MRI data acquisition	Diffusion tensor imaging	3 Tesla Philips Achieva equipped with a 32 channel head coil			Philips			3 Tesla			diffusion-weighted single-shot spinecho sequence (EPI)						Structural_66	tar:https://openfmri.org/system/files/dti.tar!/sub006/dti/dti001.bvals	NifTI format	9ddff97d80b40bd2b95fd6a8b819ee95	OpenfMRI	ds000113
7_participant	Structural MRI data acquisition	Diffusion tensor imaging	3 Tesla Philips Achieva equipped with a 32 channel head coil			Philips			3 Tesla			diffusion-weighted single-shot spinecho sequence (EPI)						Structural_67	tar:https://openfmri.org/system/files/dti.tar!/sub007/dti/dti001.bvals	NifTI format	9ddff97d80b40bd2b95fd6a8b819ee95	OpenfMRI	ds000113
8_participant	Structural MRI data acquisition	Diffusion tensor imaging	3 Tesla Philips Achieva equipped with a 32 channel head coil			Philips			3 Tesla			diffusion-weighted single-shot spinecho sequence (EPI)						Structural_68	tar:https://openfmri.org/system/files/dti.tar!/sub008/dti/dti001.bvals	NifTI format	9ddff97d80b40bd2b95fd6a8b819ee95	OpenfMRI	ds000113
9_participant	Structural MRI data acquisition	Diffusion tensor imaging	3 Tesla Philips Achieva equipped with a 32 channel head coil			Philips			3 Tesla			diffusion-weighted single-shot spinecho sequence (EPI)						Structural_69	tar:https://openfmri.org/system/files/dti.tar!/sub009/dti/dti001.bvals	NifTI format	9ddff97d80b40bd2b95fd6a8b819ee95	OpenfMRI	ds000113
10_participant	Structural MRI data acquisition	Diffusion tensor imaging	3 Tesla Philips Achieva equipped with a 32 channel head coil			Philips			3 Tesla			diffusion-weighted single-shot spinecho sequence (EPI)						Structural_70	tar:https://openfmri.org/system/files/dti.tar!/sub010/dti/dti001.bvals	NifTI format	9ddff97d80b40bd2b95fd6a8b819ee95	OpenfMRI	ds000113
11_participant	Structural MRI data acquisition	Diffusion tensor imaging	3 Tesla Philips Achieva equipped with a 32 channel head coil			Philips			3 Tesla			diffusion-weighted single-shot spinecho sequence (EPI)						Structural_71	tar:https://openfmri.org/system/files/dti.tar!/sub011/dti/dti001.bvals	NifTI format	9ddff97d80b40bd2b95fd6a8b819ee95	OpenfMRI	ds000113
12_participant	Structural MRI data acquisition	Diffusion tensor imaging	3 Tesla Philips Achieva equipped with a 32 channel head coil			Philips			3 Tesla			diffusion-weighted single-shot spinecho sequence (EPI)						Structural_72	tar:https://openfmri.org/system/files/dti.tar!/sub012/dti/dti001.bvals	NifTI format	9ddff97d80b40bd2b95fd6a8b819ee95	OpenfMRI	ds000113
13_participant	Structural MRI data acquisition	Diffusion tensor imaging	3 Tesla Philips Achieva equipped with a 32 channel head coil			Philips			3 Tesla			diffusion-weighted single-shot spinecho sequence (EPI)						Structural_73	tar:https://openfmri.org/system/files/dti.tar!/sub013/dti/dti001.bvals	NifTI format	9ddff97d80b40bd2b95fd6a8b819ee95	OpenfMRI	ds000113
14_participant	Structural MRI data acquisition	Diffusion tensor imaging	3 Tesla Philips Achieva equipped with a 32 channel head coil			Philips			3 Tesla			diffusion-weighted single-shot spinecho sequence (EPI)						Structural_74	tar:https://openfmri.org/system/files/dti.tar!/sub014/dti/dti001.bvals	NifTI format	9ddff97d80b40bd2b95fd6a8b819ee95	OpenfMRI	ds000113
15_participant	Structural MRI data acquisition	Diffusion tensor imaging	3 Tesla Philips Achieva equipped with a 32 channel head coil			Philips			3 Tesla			diffusion-weighted single-shot spinecho sequence (EPI)						Structural_75	tar:https://openfmri.org/system/files/dti.tar!/sub015/dti/dti001.bvals	NifTI format	9ddff97d80b40bd2b95fd6a8b819ee95	OpenfMRI	ds000113
16_participant	Structural MRI data acquisition	Diffusion tensor imaging	3 Tesla Philips Achieva equipped with a 32 channel head coil			Philips			3 Tesla			diffusion-weighted single-shot spinecho sequence (EPI)						Structural_76	tar:https://openfmri.org/system/files/dti.tar!/sub016/dti/dti001.bvals	NifTI format	9ddff97d80b40bd2b95fd6a8b819ee95	OpenfMRI	ds000113
17_participant	Structural MRI data acquisition	Diffusion tensor imaging	3 Tesla Philips Achieva equipped with a 32 channel head coil			Philips			3 Tesla			diffusion-weighted single-shot spinecho sequence (EPI)						Structural_77	tar:https://openfmri.org/system/files/dti.tar!/sub017/dti/dti001.bvals	NifTI format	9ddff97d80b40bd2b95fd6a8b819ee95	OpenfMRI	ds000113
18_participant	Structural MRI data acquisition	Diffusion tensor imaging	3 Tesla Philips Achieva equipped with a 32 channel head coil			Philips			3 Tesla			diffusion-weighted single-shot spinecho sequence (EPI)						Structural_78	tar:https://openfmri.org/system/files/dti.tar!/sub018/dti/dti001.bvals	NifTI format	9ddff97d80b40bd2b95fd6a8b819ee95	OpenfMRI	ds000113
19_participant	Structural MRI data acquisition	Diffusion tensor imaging	3 Tesla Philips Achieva equipped with a 32 channel head coil			Philips			3 Tesla			diffusion-weighted single-shot spinecho sequence (EPI)						Structural_79	tar:https://openfmri.org/system/files/dti.tar!/sub019/dti/dti001.bvals	NifTI format	9ddff97d80b40bd2b95fd6a8b819ee95	OpenfMRI	ds000113
20_participant	Structural MRI data acquisition	Diffusion tensor imaging	3 Tesla Philips Achieva equipped with a 32 channel head coil			Philips			3 Tesla			diffusion-weighted single-shot spinecho sequence (EPI)						Structural_80	tar:https://openfmri.org/system/files/dti.tar!/sub020/dti/dti001.bvals	NifTI format	9ddff97d80b40bd2b95fd6a8b819ee95	OpenfMRI	ds000113
1_participant	Structural MRI data acquisition	Field map	3 Tesla Philips Achieva equipped with a 32 channel head coil			Philips			3 Tesla									Structural_81	tar:https://openfmri.org/system/files/dti.tar!/sub001/fieldmap/fieldmap001_mag.nii.gz	NifTI format	413da4a23788239475a5e904866c9496	OpenfMRI	ds000113
2_participant	Structural MRI data acquisition	Field map	3 Tesla Philips Achieva equipped with a 32 channel head coil			Philips			3 Tesla									Structural_82	tar:https://openfmri.org/system/files/dti.tar!/sub002/fieldmap/fieldmap001_mag.nii.gz	NifTI format	147ec90ac05d6de9e063881894b295d5	OpenfMRI	ds000113
3_participant	Structural MRI data acquisition	Field map	3 Tesla Philips Achieva equipped with a 32 channel head coil			Philips			3 Tesla									Structural_83	tar:https://openfmri.org/system/files/dti.tar!/sub003/fieldmap/fieldmap001_mag.nii.gz	NifTI format	0bdc349fbe83111d51de54286bb8325e	OpenfMRI	ds000113
4_participant	Structural MRI data acquisition	Field map	3 Tesla Philips Achieva equipped with a 32 channel head coil			Philips			3 Tesla									Structural_84	tar:https://openfmri.org/system/files/dti.tar!/sub004/fieldmap/fieldmap001_mag.nii.gz	NifTI format	900db222af5955e5db93230526942bb3	OpenfMRI	ds000113
5_participant	Structural MRI data acquisition	Field map	3 Tesla Philips Achieva equipped with a 32 channel head coil			Philips			3 Tesla									Structural_85	tar:https://openfmri.org/system/files/dti.tar!/sub005/fieldmap/fieldmap001_mag.nii.gz	NifTI format	a353a41ed11f11e8915d99d703d813a4	OpenfMRI	ds000113
6_participant	Structural MRI data acquisition	Field map	3 Tesla Philips Achieva equipped with a 32 channel head coil			Philips			3 Tesla									Structural_86	tar:https://openfmri.org/system/files/dti.tar!/sub006/fieldmap/fieldmap001_mag.nii.gz	NifTI format	9b6f76465584b7b561197dbdcc0223a1	OpenfMRI	ds000113
7_participant	Structural MRI data acquisition	Field map	3 Tesla Philips Achieva equipped with a 32 channel head coil			Philips			3 Tesla									Structural_87	tar:https://openfmri.org/system/files/dti.tar!/sub007/fieldmap/fieldmap001_mag.nii.gz	NifTI format	0c203f4b0ab81fc18330f1c1ddec7183	OpenfMRI	ds000113
8_participant	Structural MRI data acquisition	Field map	3 Tesla Philips Achieva equipped with a 32 channel head coil			Philips			3 Tesla									Structural_88	tar:https://openfmri.org/system/files/dti.tar!/sub008/fieldmap/fieldmap001_mag.nii.gz	NifTI format	321375687a06ba63b6fc7002e134a4a4	OpenfMRI	ds000113
9_participant	Structural MRI data acquisition	Field map	3 Tesla Philips Achieva equipped with a 32 channel head coil			Philips			3 Tesla									Structural_89	tar:https://openfmri.org/system/files/dti.tar!/sub009/fieldmap/fieldmap001_mag.nii.gz	NifTI format	bb5db37676af4249fbf09ae2775eb5de	OpenfMRI	ds000113
10_participant	Structural MRI data acquisition	Field map	3 Tesla Philips Achieva equipped with a 32 channel head coil			Philips			3 Tesla									Structural_90	tar:https://openfmri.org/system/files/dti.tar!/sub010/fieldmap/fieldmap001_mag.nii.gz	NifTI format	6987b95fdaad47bd9fd65803128a0380	OpenfMRI	ds000113
11_participant	Structural MRI data acquisition	Field map	3 Tesla Philips Achieva equipped with a 32 channel head coil			Philips			3 Tesla									Structural_91	tar:https://openfmri.org/system/files/dti.tar!/sub011/fieldmap/fieldmap001_mag.nii.gz	NifTI format	0a711957a78995359c47f67ee61fcc3d	OpenfMRI	ds000113
12_participant	Structural MRI data acquisition	Field map	3 Tesla Philips Achieva equipped with a 32 channel head coil			Philips			3 Tesla									Structural_92	tar:https://openfmri.org/system/files/dti.tar!/sub012/fieldmap/fieldmap001_mag.nii.gz	NifTI format	d878b37a5de46855f5704731a7db2114	OpenfMRI	ds000113
13_participant	Structural MRI data acquisition	Field map	3 Tesla Philips Achieva equipped with a 32 channel head coil			Philips			3 Tesla									Structural_93	tar:https://openfmri.org/system/files/dti.tar!/sub013/fieldmap/fieldmap001_mag.nii.gz	NifTI format	7ef5fb3ad072a1aab3ddd8f3cbf3a04b	OpenfMRI	ds000113
14_participant	Structural MRI data acquisition	Field map	3 Tesla Philips Achieva equipped with a 32 channel head coil			Philips			3 Tesla									Structural_94	tar:https://openfmri.org/system/files/dti.tar!/sub014/fieldmap/fieldmap001_mag.nii.gz	NifTI format	1493de984cce9b36767bed226024f26a	OpenfMRI	ds000113
15_participant	Structural MRI data acquisition	Field map	3 Tesla Philips Achieva equipped with a 32 channel head coil			Philips			3 Tesla									Structural_95	tar:https://openfmri.org/system/files/dti.tar!/sub015/fieldmap/fieldmap001_mag.nii.gz	NifTI format	6df7c77116ce261e6cb13fe867848a42	OpenfMRI	ds000113
16_participant	Structural MRI data acquisition	Field map	3 Tesla Philips Achieva equipped with a 32 channel head coil			Philips			3 Tesla									Structural_96	tar:https://openfmri.org/system/files/dti.tar!/sub016/fieldmap/fieldmap001_mag.nii.gz	NifTI format	7cfe4e04ff1d502b897a31aa44f400e0	OpenfMRI	ds000113
17_participant	Structural MRI data acquisition	Field map	3 Tesla Philips Achieva equipped with a 32 channel head coil			Philips			3 Tesla									Structural_97	tar:https://openfmri.org/system/files/dti.tar!/sub017/fieldmap/fieldmap001_mag.nii.gz	NifTI format	8162d8f8a45f877b04df2d8db479a62e	OpenfMRI	ds000113
18_participant	Structural MRI data acquisition	Field map	3 Tesla Philips Achieva equipped with a 32 channel head coil			Philips			3 Tesla									Structural_98	tar:https://openfmri.org/system/files/dti.tar!/sub018/fieldmap/fieldmap001_mag.nii.gz	NifTI format	0db9573ba52fff83fd5569de05bc92c4	OpenfMRI	ds000113
19_participant	Structural MRI data acquisition	Field map	3 Tesla Philips Achieva equipped with a 32 channel head coil			Philips			3 Tesla									Structural_99	tar:https://openfmri.org/system/files/dti.tar!/sub019/fieldmap/fieldmap001_mag.nii.gz	NifTI format	e8490104b555c4bc91704bdfe46edbc0	OpenfMRI	ds000113
20_participant	Structural MRI data acquisition	Field map	3 Tesla Philips Achieva equipped with a 32 channel head coil			Philips			3 Tesla									Structural_100	tar:https://openfmri.org/system/files/dti.tar!/sub020/fieldmap/fieldmap001_mag.nii.gz	NifTI format	a27dd364c4a38b1fcaed991f0ac9bb9e	OpenfMRI	ds000113
1_participant	Structural MRI data acquisition	Field map	3 Tesla Philips Achieva equipped with a 32 channel head coil			Philips			3 Tesla									Structural_101	tar:https://openfmri.org/system/files/dti.tar!/sub001/fieldmap/fieldmap001_pha.nii.gz	NifTI format	d80199d30326c293de97ba31a86a5d54	OpenfMRI	ds000113
2_participant	Structural MRI data acquisition	Field map	3 Tesla Philips Achieva equipped with a 32 channel head coil			Philips			3 Tesla									Structural_102	tar:https://openfmri.org/system/files/dti.tar!/sub002/fieldmap/fieldmap001_pha.nii.gz	NifTI format	0e13014e185dc966c0aab53309421a93	OpenfMRI	ds000113
3_participant	Structural MRI data acquisition	Field map	3 Tesla Philips Achieva equipped with a 32 channel head coil			Philips			3 Tesla									Structural_103	tar:https://openfmri.org/system/files/dti.tar!/sub003/fieldmap/fieldmap001_pha.nii.gz	NifTI format	de124c7adc52ab96f1e80de06e1aa4bb	OpenfMRI	ds000113
4_participant	Structural MRI data acquisition	Field map	3 Tesla Philips Achieva equipped with a 32 channel head coil			Philips			3 Tesla									Structural_104	tar:https://openfmri.org/system/files/dti.tar!/sub004/fieldmap/fieldmap001_pha.nii.gz	NifTI format	be4362e60ad4d5b0c8f17b98182c7d84	OpenfMRI	ds000113
5_participant	Structural MRI data acquisition	Field map	3 Tesla Philips Achieva equipped with a 32 channel head coil			Philips			3 Tesla									Structural_105	tar:https://openfmri.org/system/files/dti.tar!/sub005/fieldmap/fieldmap001_pha.nii.gz	NifTI format	a9add556f3ba8f2f8aee3492cb0e5818	OpenfMRI	ds000113
6_participant	Structural MRI data acquisition	Field map	3 Tesla Philips Achieva equipped with a 32 channel head coil			Philips			3 Tesla									Structural_106	tar:https://openfmri.org/system/files/dti.tar!/sub006/fieldmap/fieldmap001_pha.nii.gz	NifTI format	076adb12848a28e3a0152a1822bf1d0c	OpenfMRI	ds000113
7_participant	Structural MRI data acquisition	Field map	3 Tesla Philips Achieva equipped with a 32 channel head coil			Philips			3 Tesla									Structural_107	tar:https://openfmri.org/system/files/dti.tar!/sub007/fieldmap/fieldmap001_pha.nii.gz	NifTI format	1bec94759d47939570c3c4170cc6216c	OpenfMRI	ds000113
8_participant	Structural MRI data acquisition	Field map	3 Tesla Philips Achieva equipped with a 32 channel head coil			Philips			3 Tesla									Structural_108	tar:https://openfmri.org/system/files/dti.tar!/sub008/fieldmap/fieldmap001_pha.nii.gz	NifTI format	a623d92385e500971cf3c4b9e8370f9b	OpenfMRI	ds000113
9_participant	Structural MRI data acquisition	Field map	3 Tesla Philips Achieva equipped with a 32 channel head coil			Philips			3 Tesla									Structural_109	tar:https://openfmri.org/system/files/dti.tar!/sub009/fieldmap/fieldmap001_pha.nii.gz	NifTI format	b7b93e1e4a5b3ccc27eec446f63ed534	OpenfMRI	ds000113
10_participant	Structural MRI data acquisition	Field map	3 Tesla Philips Achieva equipped with a 32 channel head coil			Philips			3 Tesla									Structural_110	tar:https://openfmri.org/system/files/dti.tar!/sub010/fieldmap/fieldmap001_pha.nii.gz	NifTI format	361fae12c795be10c2a62ac1c371ca55	OpenfMRI	ds000113
11_participant	Structural MRI data acquisition	Field map	3 Tesla Philips Achieva equipped with a 32 channel head coil			Philips			3 Tesla									Structural_111	tar:https://openfmri.org/system/files/dti.tar!/sub011/fieldmap/fieldmap001_pha.nii.gz	NifTI format	f48b3062f228ff312b64785bbaec860d	OpenfMRI	ds000113
12_participant	Structural MRI data acquisition	Field map	3 Tesla Philips Achieva equipped with a 32 channel head coil			Philips			3 Tesla									Structural_112	tar:https://openfmri.org/system/files/dti.tar!/sub012/fieldmap/fieldmap001_pha.nii.gz	NifTI format	a78bf045cb3463298ecfc7494e97d004	OpenfMRI	ds000113
13_participant	Structural MRI data acquisition	Field map	3 Tesla Philips Achieva equipped with a 32 channel head coil			Philips			3 Tesla									Structural_113	tar:https://openfmri.org/system/files/dti.tar!/sub013/fieldmap/fieldmap001_pha.nii.gz	NifTI format	f2e25eeed8a19de09d124eef6df14da5	OpenfMRI	ds000113
14_participant	Structural MRI data acquisition	Field map	3 Tesla Philips Achieva equipped with a 32 channel head coil			Philips			3 Tesla									Structural_114	tar:https://openfmri.org/system/files/dti.tar!/sub014/fieldmap/fieldmap001_pha.nii.gz	NifTI format	13d9e701ff5898e40d1c5810c22083d2	OpenfMRI	ds000113
15_participant	Structural MRI data acquisition	Field map	3 Tesla Philips Achieva equipped with a 32 channel head coil			Philips			3 Tesla									Structural_115	tar:https://openfmri.org/system/files/dti.tar!/sub015/fieldmap/fieldmap001_pha.nii.gz	NifTI format	aa985a66bc9b95ba0a2f8d7eb9dd6a55	OpenfMRI	ds000113
16_participant	Structural MRI data acquisition	Field map	3 Tesla Philips Achieva equipped with a 32 channel head coil			Philips			3 Tesla									Structural_116	tar:https://openfmri.org/system/files/dti.tar!/sub016/fieldmap/fieldmap001_pha.nii.gz	NifTI format	fb79c5be4863c4038f711c66225a9901	OpenfMRI	ds000113
17_participant	Structural MRI data acquisition	Field map	3 Tesla Philips Achieva equipped with a 32 channel head coil			Philips			3 Tesla									Structural_117	tar:https://openfmri.org/system/files/dti.tar!/sub017/fieldmap/fieldmap001_pha.nii.gz	NifTI format	4393c40f31a025d7d8909470ff12cdf4	OpenfMRI	ds000113
18_participant	Structural MRI data acquisition	Field map	3 Tesla Philips Achieva equipped with a 32 channel head coil			Philips			3 Tesla									Structural_118	tar:https://openfmri.org/system/files/dti.tar!/sub018/fieldmap/fieldmap001_pha.nii.gz	NifTI format	dd3c9325ccf242e7ef483b15b4d4cabc	OpenfMRI	ds000113
19_participant	Structural MRI data acquisition	Field map	3 Tesla Philips Achieva equipped with a 32 channel head coil			Philips			3 Tesla									Structural_119	tar:https://openfmri.org/system/files/dti.tar!/sub019/fieldmap/fieldmap001_pha.nii.gz	NifTI format	ae3a53a4117692fc843169ceb470b2fd	OpenfMRI	ds000113
20_participant	Structural MRI data acquisition	Field map	3 Tesla Philips Achieva equipped with a 32 channel head coil			Philips			3 Tesla									Structural_120	tar:https://openfmri.org/system/files/dti.tar!/sub020/fieldmap/fieldmap001_pha.nii.gz	NifTI format	a94c3ada1845ad55ba9e458a98896111	OpenfMRI	ds000113
#Time-of-flight angiography
1_participant	Structural MRI data acquisition	Time-of-flight angiography	whole-body 7Tesla Siemens MAGNETOM magnetic resonance scanner with a local circularly polarized head transmit and a 32 channel brain receive coil (Nova Medical, Inc., Wilmington, MA, USA)			Siemens			7 Tesla						arteriography			Structural_121	tar:https://openfmri.org/system/files/angio.tar!/sub001/angio/angio001.nii.gz	NifTI format	6ff75d53f6d2fe4131f16a127304f7b6	OpenfMRI	ds000113
2_participant	Structural MRI data acquisition	Time-of-flight angiography	whole-body 7Tesla Siemens MAGNETOM magnetic resonance scanner with a local circularly polarized head transmit and a 32 channel brain receive coil (Nova Medical, Inc., Wilmington, MA, USA)			Siemens			7 Tesla						arteriography			Structural_122	tar:https://openfmri.org/system/files/angio.tar!/sub002/angio/angio001.nii.gz	NifTI format	fabdc9b6d10b237377aa9bda79621ac4	OpenfMRI	ds000113
3_participant	Structural MRI data acquisition	Time-of-flight angiography	whole-body 7Tesla Siemens MAGNETOM magnetic resonance scanner with a local circularly polarized head transmit and a 32 channel brain receive coil (Nova Medical, Inc., Wilmington, MA, USA)			Siemens			7 Tesla						arteriography			Structural_123	tar:https://openfmri.org/system/files/angio.tar!/sub003/angio/angio001.nii.gz	NifTI format	9e3d6f3f6881950df46095239e1f977d	OpenfMRI	ds000113
4_participant	Structural MRI data acquisition	Time-of-flight angiography	whole-body 7Tesla Siemens MAGNETOM magnetic resonance scanner with a local circularly polarized head transmit and a 32 channel brain receive coil (Nova Medical, Inc., Wilmington, MA, USA)			Siemens			7 Tesla						arteriography			Structural_124	tar:https://openfmri.org/system/files/angio.tar!/sub004/angio/angio001.nii.gz	NifTI format	a3dce653f9f3ac3302c29d5ae82931fb	OpenfMRI	ds000113
5_participant	Structural MRI data acquisition	Time-of-flight angiography	whole-body 7Tesla Siemens MAGNETOM magnetic resonance scanner with a local circularly polarized head transmit and a 32 channel brain receive coil (Nova Medical, Inc., Wilmington, MA, USA)			Siemens			7 Tesla						arteriography			Structural_125	tar:https://openfmri.org/system/files/angio.tar!/sub005/angio/angio001.nii.gz	NifTI format	12f270d78d2cb6a86d2d292b6b1d79ed	OpenfMRI	ds000113
6_participant	Structural MRI data acquisition	Time-of-flight angiography	whole-body 7Tesla Siemens MAGNETOM magnetic resonance scanner with a local circularly polarized head transmit and a 32 channel brain receive coil (Nova Medical, Inc., Wilmington, MA, USA)			Siemens			7 Tesla						arteriography			Structural_126	tar:https://openfmri.org/system/files/angio.tar!/sub006/angio/angio001.nii.gz	NifTI format	df2850f5bbb474211647d854afb0915b	OpenfMRI	ds000113
7_participant	Structural MRI data acquisition	Time-of-flight angiography	whole-body 7Tesla Siemens MAGNETOM magnetic resonance scanner with a local circularly polarized head transmit and a 32 channel brain receive coil (Nova Medical, Inc., Wilmington, MA, USA)			Siemens			7 Tesla						arteriography			Structural_127	tar:https://openfmri.org/system/files/angio.tar!/sub007/angio/angio001.nii.gz	NifTI format	be9507709539455d0e5fef0dcb4b3462	OpenfMRI	ds000113
8_participant	Structural MRI data acquisition	Time-of-flight angiography	whole-body 7Tesla Siemens MAGNETOM magnetic resonance scanner with a local circularly polarized head transmit and a 32 channel brain receive coil (Nova Medical, Inc., Wilmington, MA, USA)			Siemens			7 Tesla						arteriography			Structural_128	tar:https://openfmri.org/system/files/angio.tar!/sub008/angio/angio001.nii.gz	NifTI format	75c948b2802ad305a97bf08646ed64c4	OpenfMRI	ds000113
9_participant	Structural MRI data acquisition	Time-of-flight angiography	whole-body 7Tesla Siemens MAGNETOM magnetic resonance scanner with a local circularly polarized head transmit and a 32 channel brain receive coil (Nova Medical, Inc., Wilmington, MA, USA)			Siemens			7 Tesla						arteriography			Structural_129	tar:https://openfmri.org/system/files/angio.tar!/sub009/angio/angio001.nii.gz	NifTI format	545dc39a45e0f9b3bbccdb14d73f8859	OpenfMRI	ds000113
10_participant	Structural MRI data acquisition	Time-of-flight angiography	whole-body 7Tesla Siemens MAGNETOM magnetic resonance scanner with a local circularly polarized head transmit and a 32 channel brain receive coil (Nova Medical, Inc., Wilmington, MA, USA)			Siemens			7 Tesla						arteriography			Structural_130	tar:https://openfmri.org/system/files/angio.tar!/sub010/angio/angio001.nii.gz	NifTI format	ab055a49d907330a03aba66bd9e77271	OpenfMRI	ds000113
11_participant	Structural MRI data acquisition	Time-of-flight angiography	whole-body 7Tesla Siemens MAGNETOM magnetic resonance scanner with a local circularly polarized head transmit and a 32 channel brain receive coil (Nova Medical, Inc., Wilmington, MA, USA)			Siemens			7 Tesla						arteriography			Structural_131	tar:https://openfmri.org/system/files/angio.tar!/sub011/angio/angio001.nii.gz	NifTI format	7eb85cf22f1699b46cf8989d2a0298de	OpenfMRI	ds000113
12_participant	Structural MRI data acquisition	Time-of-flight angiography	whole-body 7Tesla Siemens MAGNETOM magnetic resonance scanner with a local circularly polarized head transmit and a 32 channel brain receive coil (Nova Medical, Inc., Wilmington, MA, USA)			Siemens			7 Tesla						arteriography			Structural_132	tar:https://openfmri.org/system/files/angio.tar!/sub012/angio/angio001.nii.gz	NifTI format	762866da90b9c6d4cf54f3bdca970236	OpenfMRI	ds000113
13_participant	Structural MRI data acquisition	Time-of-flight angiography	whole-body 7Tesla Siemens MAGNETOM magnetic resonance scanner with a local circularly polarized head transmit and a 32 channel brain receive coil (Nova Medical, Inc., Wilmington, MA, USA)			Siemens			7 Tesla						arteriography			Structural_133	tar:https://openfmri.org/system/files/angio.tar!/sub013/angio/angio001.nii.gz	NifTI format	a747cef22efc8fb8f9950a3c61e9984c	OpenfMRI	ds000113
14_participant	Structural MRI data acquisition	Time-of-flight angiography	whole-body 7Tesla Siemens MAGNETOM magnetic resonance scanner with a local circularly polarized head transmit and a 32 channel brain receive coil (Nova Medical, Inc., Wilmington, MA, USA)			Siemens			7 Tesla						arteriography			Structural_134	tar:https://openfmri.org/system/files/angio.tar!/sub014/angio/angio001.nii.gz	NifTI format	9a7cf4b2127e7db653b129bb95c8439d	OpenfMRI	ds000113
15_participant	Structural MRI data acquisition	Time-of-flight angiography	whole-body 7Tesla Siemens MAGNETOM magnetic resonance scanner with a local circularly polarized head transmit and a 32 channel brain receive coil (Nova Medical, Inc., Wilmington, MA, USA)			Siemens			7 Tesla						arteriography			Structural_135	tar:https://openfmri.org/system/files/angio.tar!/sub015/angio/angio001.nii.gz	NifTI format	d25033a3b00cf14103f75594b33f2365	OpenfMRI	ds000113
16_participant	Structural MRI data acquisition	Time-of-flight angiography	whole-body 7Tesla Siemens MAGNETOM magnetic resonance scanner with a local circularly polarized head transmit and a 32 channel brain receive coil (Nova Medical, Inc., Wilmington, MA, USA)			Siemens			7 Tesla						arteriography			Structural_136	tar:https://openfmri.org/system/files/angio.tar!/sub016/angio/angio001.nii.gz	NifTI format	cf619dc002888bcea9cc14371a3fa243	OpenfMRI	ds000113
17_participant	Structural MRI data acquisition	Time-of-flight angiography	whole-body 7Tesla Siemens MAGNETOM magnetic resonance scanner with a local circularly polarized head transmit and a 32 channel brain receive coil (Nova Medical, Inc., Wilmington, MA, USA)			Siemens			7 Tesla						arteriography			Structural_137	tar:https://openfmri.org/system/files/angio.tar!/sub017/angio/angio001.nii.gz	NifTI format	f225bfe280e77f0965ff442b8371a430	OpenfMRI	ds000113
18_participant	Structural MRI data acquisition	Time-of-flight angiography	whole-body 7Tesla Siemens MAGNETOM magnetic resonance scanner with a local circularly polarized head transmit and a 32 channel brain receive coil (Nova Medical, Inc., Wilmington, MA, USA)			Siemens			7 Tesla						arteriography			Structural_138	tar:https://openfmri.org/system/files/angio.tar!/sub018/angio/angio001.nii.gz	NifTI format	f7e19c1d5e8787cd48509d9cc619c3b6	OpenfMRI	ds000113
19_participant	Structural MRI data acquisition	Time-of-flight angiography	whole-body 7Tesla Siemens MAGNETOM magnetic resonance scanner with a local circularly polarized head transmit and a 32 channel brain receive coil (Nova Medical, Inc., Wilmington, MA, USA)			Siemens			7 Tesla						arteriography			Structural_139	tar:https://openfmri.org/system/files/angio.tar!/sub019/angio/angio001.nii.gz	NifTI format	be2b70b46ad2c028ee2bf6e63b2a1516	OpenfMRI	ds000113
20_participant	Structural MRI data acquisition	Time-of-flight angiography	whole-body 7Tesla Siemens MAGNETOM magnetic resonance scanner with a local circularly polarized head transmit and a 32 channel brain receive coil (Nova Medical, Inc., Wilmington, MA, USA)			Siemens			7 Tesla						arteriography			Structural_140	tar:https://openfmri.org/system/files/angio.tar!/sub020/angio/angio001.nii.gz	NifTI format	35153179ae86cbc5a5f3c2362c07da16	OpenfMRI	ds000113
